# Supplementary material for: The Landscape of Virus-Host Protein–Protein Interaction Databases
Source: Front Microbiol. 2022 Jul 15;13:827742. doi: 10.3389/fmicb.2022.827742 (PMC9335289; doi:10.3389/fmicb.2022.827742)
Supplement: Supplementary file 1 [file Data_Sheet_1.zip]

Archive with 11 entries (11 files):
- interactions-BioGRID.csv
- interactions-EBI-GOA-nonIntAct.csv
- interactions-HCVpro.csv
- interactions-HPIDB.csv
- interactions-HVIDB.csv
- interactions-IntAct.csv
- interactions-PHISTO.csv
- interactions-VirHostNet.csv
- interactions-Viruses.STRING.csv
- interactions-VirusMentha.csv
- interactions-VirusMINT.csv
