# Supplementary material for: The Landscape of Virus-Host Protein–Protein Interaction Databases
Source: Front Microbiol. 2022 Jul 15;13:827742. doi: 10.3389/fmicb.2022.827742 (PMC9335289; doi:10.3389/fmicb.2022.827742)
Supplement: Supplementary file 1 [file Data_Sheet_1.zip › interactions-BioGRID.csv]

10310.G9I221	9606.Q8IUQ4	1
10310.G9I280	9606.Q8IUQ4	1
11676.A0A288CFT1	284812.O94547	1
11676.A0A288CFT1	9606.O00193	1
11676.A0A288CFT1	9606.O00217	1
11676.A0A288CFT1	9606.O00566	1
11676.A0A288CFT1	9606.O00567	1
11676.A0A288CFT1	9606.O14746	1
11676.A0A288CFT1	9606.O14893	1
11676.A0A288CFT1	9606.O14929	1
11676.A0A288CFT1	9606.O15379	1
11676.A0A288CFT1	9606.O15504	1
11676.A0A288CFT1	9606.O43290	1
11676.A0A288CFT1	9606.O43318	1
11676.A0A288CFT1	9606.O43395	1
11676.A0A288CFT1	9606.O60264	1
11676.A0A288CFT1	9606.O60832	1
11676.A0A288CFT1	9606.O75152	1
11676.A0A288CFT1	9606.O75179	1
11676.A0A288CFT1	9606.O75683	1
11676.A0A288CFT1	9606.O76021	1
11676.A0A288CFT1	9606.O94888	1
11676.A0A288CFT1	9606.O95140	1
11676.A0A288CFT1	9606.P05455	1
11676.A0A288CFT1	9606.P07910	1
11676.A0A288CFT1	9606.P09661	1
11676.A0A288CFT1	9606.P0CG48	1
11676.A0A288CFT1	9606.P11388	1
11676.A0A288CFT1	9606.P16104	1
11676.A0A288CFT1	9606.P17152	1
11676.A0A288CFT1	9606.P22626	1
11676.A0A288CFT1	9606.P22674	1
11676.A0A288CFT1	9606.P23258	1
11676.A0A288CFT1	9606.P23396	1
11676.A0A288CFT1	9606.P28288	1
11676.A0A288CFT1	9606.P38159	1
11676.A0A288CFT1	9606.P46013	1
11676.A0A288CFT1	9606.P46087	1
11676.A0A288CFT1	9606.P51665	1
11676.A0A288CFT1	9606.P55081	1
11676.A0A288CFT1	9606.P55265	1
11676.A0A288CFT1	9606.P62837	1
11676.A0A288CFT1	9606.P62877	1
11676.A0A288CFT1	9606.Q03188	1
11676.A0A288CFT1	9606.Q03701	1
11676.A0A288CFT1	9606.Q13206	1
11676.A0A288CFT1	9606.Q13435	1
11676.A0A288CFT1	9606.Q14204	1
11676.A0A288CFT1	9606.Q14241	1
11676.A0A288CFT1	9606.Q14684	1
11676.A0A288CFT1	9606.Q15046	1
11676.A0A288CFT1	9606.Q15050	1
11676.A0A288CFT1	9606.Q15306	1
11676.A0A288CFT1	9606.Q16531	1
11676.A0A288CFT1	9606.Q16630	1
11676.A0A288CFT1	9606.Q1ED39	1
11676.A0A288CFT1	9606.Q2PZI1	1
11676.A0A288CFT1	9606.Q5QJE6	1
11676.A0A288CFT1	9606.Q5SW79	1
11676.A0A288CFT1	9606.Q5VT52	1
11676.A0A288CFT1	9606.Q5VYV7	1
11676.A0A288CFT1	9606.Q6PK04	1
11676.A0A288CFT1	9606.Q6UN15	1
11676.A0A288CFT1	9606.Q6ZPD9	1
11676.A0A288CFT1	9606.Q7L2J0	1
11676.A0A288CFT1	9606.Q7L590	1
11676.A0A288CFT1	9606.Q7L5N1	1
11676.A0A288CFT1	9606.Q7Z4V5	1
11676.A0A288CFT1	9606.Q86T24	1
11676.A0A288CFT1	9606.Q86XP3	1
11676.A0A288CFT1	9606.Q8IVW6	1
11676.A0A288CFT1	9606.Q8IWZ3	1
11676.A0A288CFT1	9606.Q8IY81	1
11676.A0A288CFT1	9606.Q8IY92	1
11676.A0A288CFT1	9606.Q8ND82	1
11676.A0A288CFT1	9606.Q8WTT2	1
11676.A0A288CFT1	9606.Q8WW12	1
11676.A0A288CFT1	9606.Q8WXD5	1
11676.A0A288CFT1	9606.Q92466	1
11676.A0A288CFT1	9606.Q92769	1
11676.A0A288CFT1	9606.Q96A33	1
11676.A0A288CFT1	9606.Q96AT1	1
11676.A0A288CFT1	9606.Q96AY2	1
11676.A0A288CFT1	9606.Q96BK5	1
11676.A0A288CFT1	9606.Q96EV2	1
11676.A0A288CFT1	9606.Q96NC0	1
11676.A0A288CFT1	9606.Q9BQG0	1
11676.A0A288CFT1	9606.Q9BVJ6	1
11676.A0A288CFT1	9606.Q9BY41	1
11676.A0A288CFT1	9606.Q9BYG3	1
11676.A0A288CFT1	9606.Q9GZR7	1
11676.A0A288CFT1	9606.Q9H0A0	1
11676.A0A288CFT1	9606.Q9H0U9	1
11676.A0A288CFT1	9606.Q9H1E3	1
11676.A0A288CFT1	9606.Q9H307	1
11676.A0A288CFT1	9606.Q9H4A6	1
11676.A0A288CFT1	9606.Q9H501	1
11676.A0A288CFT1	9606.Q9H5V9	1
11676.A0A288CFT1	9606.Q9H840	1
11676.A0A288CFT1	9606.Q9HA38	1
11676.A0A288CFT1	9606.Q9HC16	1
11676.A0A288CFT1	9606.Q9HCS7	1
11676.A0A288CFT1	9606.Q9NQZ2	1
11676.A0A288CFT1	9606.Q9NRK6	1
11676.A0A288CFT1	9606.Q9NX00	1
11676.A0A288CFT1	9606.Q9NYF8	1
11676.A0A288CFT1	9606.Q9P2N5	1
11676.A0A288CFT1	9606.Q9UHB7	1
11676.A0A288CFT1	9606.Q9UIG0	1
11676.A0A288CFT1	9606.Q9UK61	1
11676.A0A288CFT1	9606.Q9UPT8	1
11676.A0A288CFT1	9606.Q9UPY3	1
11676.A0A288CFT1	9606.Q9Y2W1	1
11676.A0A288CFT1	9606.Q9Y2X3	1
11676.A0A288CFT1	9606.Q9Y388	1
11676.A0A288CFT1	9606.Q9Y4B6	1
11676.P04578	9606.O00231	1
11676.P04578	9606.O15162	1
11676.P04578	9606.O15234	1
11676.P04578	9606.O43318	1
11676.P04578	9606.O94901	1
11676.P04578	9606.O94919	1
11676.P04578	9606.O96008	1
11676.P04578	9606.P04843	1
11676.P04578	9606.P08311	1
11676.P04578	9606.P13612	1
11676.P04578	9606.P14854	1
11676.P04578	9606.P20674	1
11676.P04578	9606.P27824	1
11676.P04578	9606.P29120	1
11676.P04578	9606.P48426	1
11676.P04578	9606.P51571	1
11676.P04578	9606.P51572	1
11676.P04578	9606.P51665	1
11676.P04578	9606.P61009	1
11676.P04578	9606.P68431	1
11676.P04578	9606.Q13087	1
11676.P04578	9606.Q13112	1
11676.P04578	9606.Q13438	1
11676.P04578	9606.Q13501	1
11676.P04578	9606.Q14257	1
11676.P04578	9606.Q14554	1
11676.P04578	9606.Q14574	1
11676.P04578	9606.Q14696	1
11676.P04578	9606.Q15005	1
11676.P04578	9606.Q15165	1
11676.P04578	9606.Q15392	1
11676.P04578	9606.Q15399	1
11676.P04578	9606.Q15782	1
11676.P04578	9606.Q3MHD2	1
11676.P04578	9606.Q5BKY9	1
11676.P04578	9606.Q8IYS2	1
11676.P04578	9606.Q8N4V1	1
11676.P04578	9606.Q8N766	1
11676.P04578	9606.Q8NBJ5	1
11676.P04578	9606.Q92824	1
11676.P04578	9606.Q92896	1
11676.P04578	9606.Q95460	1
11676.P04578	9606.Q96AJ9	1
11676.P04578	9606.Q96EE3	1
11676.P04578	9606.Q96IV0	1
11676.P04578	9606.Q96R06	1
11676.P04578	9606.Q99623	1
11676.P04578	9606.Q9BUT9	1
11676.P04578	9606.Q9BUV8	1
11676.P04578	9606.Q9BZQ6	1
11676.P04578	9606.Q9HCN8	1
11676.P04578	9606.Q9NRD1	1
11676.P04578	9606.Q9NYU2	1
11676.P04578	9606.Q9P0L0	1
11676.P04578	9606.Q9UBS4	1
11676.P04578	9606.Q9Y277	1
11676.P04578	9606.Q9Y3P9	1
11676.P04578	9606.Q9Y5L4	1
11676.P04585	9606.A1A4Y4	1
11676.P04585	9606.O00303	1
11676.P04585	9606.O00469	1
11676.P04585	9606.O14745	1
11676.P04585	9606.O15371	1
11676.P04585	9606.O75155	1
11676.P04585	9606.O75475	1
11676.P04585	9606.O75821	1
11676.P04585	9606.O76071	1
11676.P04585	9606.P05204	1
11676.P04585	9606.P12532	1
11676.P04585	9606.P19838	1
11676.P04585	9606.P20290	1
11676.P04585	9606.P22626	1
11676.P04585	9606.P31350	1
11676.P04585	9606.P55854	1
11676.P04585	9606.P58107	1
11676.P04585	9606.P60228	1
11676.P04585	9606.P61981	1
11676.P04585	9606.Q02790	1
11676.P04585	9606.Q02809	1
11676.P04585	9606.Q07864	1
11676.P04585	9606.Q13526	1
11676.P04585	9606.Q14152	1
11676.P04585	9606.Q14566	1
11676.P04585	9606.Q2T9J0	1
11676.P04585	9606.Q5T4S7	1
11676.P04585	9606.Q69YN4	1
11676.P04585	9606.Q7L2H7	1
11676.P04585	9606.Q86US8	1
11676.P04585	9606.Q86X55	1
11676.P04585	9606.Q8N163	1
11676.P04585	9606.Q8NEW0	1
11676.P04585	9606.Q8NFF5	1
11676.P04585	9606.Q8TCU4	1
11676.P04585	9606.Q92830	1
11676.P04585	9606.Q9BRX2	1
11676.P04585	9606.Q9BU89	1
11676.P04585	9606.Q9BZF3	1
11676.P04585	9606.Q9H1A4	1
11676.P04585	9606.Q9H3U1	1
11676.P04585	9606.Q9H4L5	1
11676.P04585	9606.Q9NR33	1
11676.P04585	9606.Q9NS91	1
11676.P04585	9606.Q9UGP4	1
11676.P04585	9606.Q9UHF7	1
11676.P04585	9606.Q9UJX6	1
11676.P04585	9606.Q9UKK3	1
11676.P04585	9606.Q9UMS0	1
11676.P04585	9606.Q9Y262	1
11676.P04585	9606.Q9Y263	1
11676.P04585	9606.Q9Y266	1
11676.P04585	9606.Q9Y2W1	1
11676.P04585	9606.Q9Y3D0	1
11676.P04601	9606.O00463	1
11676.P04601	9606.O43169	1
11676.P04601	9606.O60504	1
11676.P04601	9606.P04233	1
11676.P04601	9606.P05556	1
11676.P04601	9606.P06241	1
11676.P04601	9606.P07947	1
11676.P04601	9606.P12931	1
11676.P04601	9606.P13995	1
11676.P04601	9606.P15882	1
11676.P04601	9606.P20963	1
11676.P04601	9606.P30419	1
11676.P04601	9606.P41732	1
11676.P04601	9606.P51572	1
11676.P04601	9606.P51674	1
11676.P04601	9606.P53618	1
11676.P04601	9606.P60520	1
11676.P04601	9606.P78369	1
11676.P04601	9606.Q13501	1
11676.P04601	9606.Q6UW56	1
11676.P04601	9606.Q8TEJ3	1
11676.P04601	9606.Q8WUM4	1
11676.P04601	9606.Q969X5	1
11676.P04601	9606.Q9NPF0	1
11676.P04601	9606.Q9NXG6	1
11676.P04601	9606.Q9UBF6	1
11676.P04601	9606.Q9Y279	1
11676.P04601	9606.Q9Y4E8	1
11676.P04601	9606.Q9Y4K3	1
11676.P04608	10090.Q9WUD1	1
11676.P04608	10116.P15384	1
11676.P04608	9606.O00267	1
11676.P04608	9606.O00303	1
11676.P04608	9606.O00422	1
11676.P04608	9606.O00567	1
11676.P04608	9606.O14497	1
11676.P04608	9606.O15047	1
11676.P04608	9606.O15514	1
11676.P04608	9606.O43143	1
11676.P04608	9606.O43164	1
11676.P04608	9606.O43463	1
11676.P04608	9606.O60264	1
11676.P04608	9606.O75113	1
11676.P04608	9606.O75367	1
11676.P04608	9606.O75529	1
11676.P04608	9606.O75607	1
11676.P04608	9606.O75643	1
11676.P04608	9606.O94992	1
11676.P04608	9606.O95067	1
11676.P04608	9606.O95251	1
11676.P04608	9606.O95365	1
11676.P04608	9606.O95983	1
11676.P04608	9606.O96019	1
11676.P04608	9606.O96028	1
11676.P04608	9606.P08047	1
11676.P04608	9606.P0C0S5	1
11676.P04608	9606.P11388	1
11676.P04608	9606.P16104	1
11676.P04608	9606.P17480	1
11676.P04608	9606.P17676	1
11676.P04608	9606.P18074	1
11676.P04608	9606.P19838	1
11676.P04608	9606.P22001	1
11676.P04608	9606.P22087	1
11676.P04608	9606.P23527	1
11676.P04608	9606.P24928	1
11676.P04608	9606.P25490	1
11676.P04608	9606.P29083	1
11676.P04608	9606.P29084	1
11676.P04608	9606.P33778	1
11676.P04608	9606.P35251	1
11676.P04608	9606.P35269	1
11676.P04608	9606.P35556	1
11676.P04608	9606.P36954	1
11676.P04608	9606.P40306	1
11676.P04608	9606.P43403	1
11676.P04608	9606.P46087	1
11676.P04608	9606.P49336	1
11676.P04608	9606.P49790	1
11676.P04608	9606.P49792	1
11676.P04608	9606.P50402	1
11676.P04608	9606.P51398	1
11676.P04608	9606.P51946	1
11676.P04608	9606.P52292	1
11676.P04608	9606.P52434	1
11676.P04608	9606.P52435	1
11676.P04608	9606.P52948	1
11676.P04608	9606.P53350	1
11676.P04608	9606.P55265	1
11676.P04608	9606.P60228	1
11676.P04608	9606.P61964	1
11676.P04608	9606.P62487	1
11676.P04608	9606.P62807	1
11676.P04608	9606.P62875	1
11676.P04608	9606.P63272	1
11676.P04608	9606.P67809	1
11676.P04608	9606.P78346	1
11676.P04608	9606.P78527	1
11676.P04608	9606.Q00403	1
11676.P04608	9606.Q00577	1
11676.P04608	9606.Q01196	1
11676.P04608	9606.Q03111	1
11676.P04608	9606.Q03164	1
11676.P04608	9606.Q06945	1
11676.P04608	9606.Q07021	1
11676.P04608	9606.Q09028	1
11676.P04608	9606.Q12788	1
11676.P04608	9606.Q13137	1
11676.P04608	9606.Q13501	1
11676.P04608	9606.Q14152	1
11676.P04608	9606.Q14191	1
11676.P04608	9606.Q14566	1
11676.P04608	9606.Q14739	1
11676.P04608	9606.Q15047	1
11676.P04608	9606.Q15397	1
11676.P04608	9606.Q16695	1
11676.P04608	9606.Q16777	1
11676.P04608	9606.Q16778	1
11676.P04608	9606.Q16891	1
11676.P04608	9606.Q4G0J3	1
11676.P04608	9606.Q5JTV8	1
11676.P04608	9606.Q5QJE6	1
11676.P04608	9606.Q5SSJ5	1
11676.P04608	9606.Q6P2E9	1
11676.P04608	9606.Q6P2Q9	1
11676.P04608	9606.Q71UI9	1
11676.P04608	9606.Q7L2J0	1
11676.P04608	9606.Q7L7L0	1
11676.P04608	9606.Q7Z6E9	1
11676.P04608	9606.Q86U86	1
11676.P04608	9606.Q86VP6	1
11676.P04608	9606.Q8IUE6	1
11676.P04608	9606.Q8N1F7	1
11676.P04608	9606.Q8NAF0	1
11676.P04608	9606.Q8TDN6	1
11676.P04608	9606.Q8TF68	1
11676.P04608	9606.Q8WXI9	1
11676.P04608	9606.Q8WYP5	1
11676.P04608	9606.Q92616	1
11676.P04608	9606.Q92621	1
11676.P04608	9606.Q92769	1
11676.P04608	9606.Q92793	1
11676.P04608	9606.Q92804	1
11676.P04608	9606.Q92830	1
11676.P04608	9606.Q92831	1
11676.P04608	9606.Q93079	1
11676.P04608	9606.Q96A08	1
11676.P04608	9606.Q96CV9	1
11676.P04608	9606.Q96FV9	1
11676.P04608	9606.Q96HN2	1
11676.P04608	9606.Q96L91	1
11676.P04608	9606.Q96QV6	1
11676.P04608	9606.Q96RJ0	1
11676.P04608	9606.Q96ST3	1
11676.P04608	9606.Q96T58	1
11676.P04608	9606.Q96T68	1
11676.P04608	9606.Q99459	1
11676.P04608	9606.Q99525	1
11676.P04608	9606.Q99623	1
11676.P04608	9606.Q99879	1
11676.P04608	9606.Q99880	1
11676.P04608	9606.Q9BPX3	1
11676.P04608	9606.Q9BVP2	1
11676.P04608	9606.Q9BWT1	1
11676.P04608	9606.Q9C0C9	1
11676.P04608	9606.Q9GZR7	1
11676.P04608	9606.Q9H0A0	1
11676.P04608	9606.Q9H307	1
11676.P04608	9606.Q9H492	1
11676.P04608	9606.Q9H4L4	1
11676.P04608	9606.Q9HAF1	1
11676.P04608	9606.Q9HCK8	1
11676.P04608	9606.Q9NP77	1
11676.P04608	9606.Q9NPF5	1
11676.P04608	9606.Q9NR30	1
11676.P04608	9606.Q9NSE2	1
11676.P04608	9606.Q9NT62	1
11676.P04608	9606.Q9NTG7	1
11676.P04608	9606.Q9NTI5	1
11676.P04608	9606.Q9NXF7	1
11676.P04608	9606.Q9NY61	1
11676.P04608	9606.Q9NYH9	1
11676.P04608	9606.Q9P0U4	1
11676.P04608	9606.Q9P1T7	1
11676.P04608	9606.Q9UHB7	1
11676.P04608	9606.Q9UIG0	1
11676.P04608	9606.Q9UQE7	1
11676.P04608	9606.Q9Y2X3	1
11676.P04608	9606.Q9Y383	1
11676.P04608	9606.Q9Y4A5	1
11676.P04608	9606.Q9Y5B9	1
11676.Q9WB91	9606.O14828	1
11676.Q9WB91	9606.O95470	1
11676.Q9WB91	9606.P20963	1
11676.Q9WB91	9606.P30049	1
11676.Q9WB91	9606.P42695	1
11676.Q9WB91	9606.P48047	1
11676.Q9WB91	9606.P49792	1
11676.Q9WB91	9606.P63208	1
11676.Q9WB91	9606.P78357	1
11676.Q9WB91	9606.P78527	1
11676.Q9WB91	9606.Q15843	1
11676.Q9WB91	9606.Q16531	1
11676.Q9WB91	9606.Q16537	1
11676.Q9WB91	9606.Q53GQ0	1
11676.Q9WB91	9606.Q5T9A4	1
11676.Q9WB91	9606.Q6P2E9	1
11676.Q9WB91	9606.Q86T03	1
11676.Q9WB91	9606.Q86XR8	1
11676.Q9WB91	9606.Q8IY95	1
11676.Q9WB91	9606.Q8NCG7	1
11676.Q9WB91	9606.Q96G23	1
11676.Q9WB91	9606.Q96P70	1
11676.Q9WB91	9606.Q9C0E2	1
11676.Q9WB91	9606.Q9H492	1
11676.Q9WB91	9606.Q9HAV4	1
11676.Q9WB91	9606.Q9NQC3	1
11676.Q9WB91	9606.Q9NVI7	1
11676.Q9WB91	9606.Q9UBB4	1
11676.Q9WB91	9606.Q9UBF6	1
11676.Q9WB91	9606.Q9UHQ9	1
11676.Q9WB91	9606.Q9Y4B6	1
11709.P18098	9606.Q92831	1
11709.P18100	9606.O43242	1
11709.P18100	9606.P02533	1
11709.P18100	9606.P04264	1
11709.P18100	9606.P04350	1
11709.P18100	9606.P08779	1
11709.P18100	9606.P13645	1
11709.P18100	9606.P32455	1
11709.P18100	9606.P35527	1
11709.P18100	9606.P35908	1
11709.P18100	9606.P47929	1
11709.P18100	9606.Q13885	1
11709.P18100	9606.Q16531	1
11709.P18100	9606.Q8N1N4	1
11709.P18100	9606.Q96P63	1
11709.P18100	9606.Q9UHX1	1
11709.P18100	9606.Q9Y4B6	1
11723.Q02841	9606.Q93034	1
11723.Q02842	9031.Q5ZJL9	1
11723.Q02842	9606.Q16531	1
11723.Q02842	9606.Q9Y4B6	1
1335626.A0A7D4XUE4	9606.Q8N129	1
1335626.R9UMC1	9606.O00566	1
1335626.R9UMC1	9606.O43818	1
1335626.R9UMC1	9606.P38935	1
1335626.R9UMC1	9606.P49189	1
1335626.R9UMC1	9606.P51398	1
1335626.R9UMC1	9606.P82663	1
1335626.R9UMC1	9606.P82675	1
1335626.R9UMC1	9606.P82914	1
1335626.R9UMC1	9606.P82933	1
1335626.R9UMC1	9606.Q15434	1
1335626.R9UMC1	9606.Q4G0J3	1
1335626.R9UMC1	9606.Q68D10	1
1335626.R9UMC1	9606.Q6DD87	1
1335626.R9UMC1	9606.Q7L2J0	1
1335626.R9UMC1	9606.Q8IY37	1
1335626.R9UMC1	9606.Q96EL2	1
1335626.R9UMC1	9606.Q96EU6	1
1335626.R9UMC1	9606.Q96RS0	1
1335626.R9UMC1	9606.Q9BST9	1
1335626.R9UMC1	9606.Q9H6F5	1
1335626.R9UMC1	9606.Q9H6S0	1
1335626.R9UMC1	9606.Q9HC52	1
1335626.R9UMC1	9606.Q9P015	1
1335626.R9UMC1	9606.Q9UPY3	1
1335626.R9UMC1	9606.Q9Y399	1
1335626.R9UMC1	9606.Q9Y3A2	1
1335626.R9UMC1	9606.Q9Y3B7	1
1335626.R9UNX5	9606.O94822	1
1335626.R9UNX5	9606.O95674	1
1335626.R9UNX5	9606.Q68DH5	1
1335626.R9UNX5	9606.Q8TEM1	1
1335626.R9UNX5	9606.Q92616	1
1335626.R9UNX5	9606.Q96EC8	1
1335626.R9UNX5	9606.Q9NX47	1
1335626.R9UNX5	9606.Q9UI26	1
1335626.R9UQM6	9606.P11441	1
1335626.R9UQN1	9606.A0A075B6E9	1
1335626.R9UQN1	9606.O75787	1
1335626.R9UQN1	9606.O95049	1
1335626.R9UQN1	9606.P83110	1
1335626.R9UQN1	9606.Q02410	1
1335626.R9UQN1	9606.Q12923	1
1335626.R9UQN1	9606.Q14CM0	1
1335626.R9UQN1	9606.Q5T5U3	1
1335626.R9UQN1	9606.Q5T9L3	1
1335626.R9UQN1	9606.Q8IZ52	1
1335626.R9UQN1	9606.Q8N448	1
1335626.R9UQN1	9606.Q8TEW0	1
1335626.R9UQN1	9606.Q8WY22	1
1335626.R9UQN1	9606.Q92743	1
1335626.R9UQN1	9606.Q96QZ7	1
1335626.R9UQN1	9606.Q96RT1	1
1335626.R9UQN1	9606.Q9H8Y8	1
1335626.R9UQN1	9606.Q9NPI6	1
1335626.R9UQN1	9606.Q9UQ26	1
32603.Q69549	9606.O95071	1
32604.Q9QJ49	9606.O95071	1
333754.P06460	9606.A0FGR8	1
333754.P06460	9606.O00767	1
333754.P06460	9606.O14828	1
333754.P06460	9606.O15031	1
333754.P06460	9606.O15173	1
333754.P06460	9606.O43292	1
333754.P06460	9606.O75396	1
333754.P06460	9606.O75438	1
333754.P06460	9606.O75477	1
333754.P06460	9606.O75746	1
333754.P06460	9606.O75762	1
333754.P06460	9606.O94919	1
333754.P06460	9606.O95674	1
333754.P06460	9606.O95816	1
333754.P06460	9606.O95864	1
333754.P06460	9606.P04844	1
333754.P06460	9606.P05023	1
333754.P06460	9606.P05556	1
333754.P06460	9606.P10909	1
333754.P06460	9606.P11717	1
333754.P06460	9606.P16070	1
333754.P06460	9606.P27824	1
333754.P06460	9606.P30411	1
333754.P06460	9606.P33527	1
333754.P06460	9606.P33897	1
333754.P06460	9606.P35606	1
333754.P06460	9606.P38435	1
333754.P06460	9606.P46977	1
333754.P06460	9606.P48047	1
333754.P06460	9606.P48060	1
333754.P06460	9606.P50281	1
333754.P06460	9606.P50402	1
333754.P06460	9606.P51571	1
333754.P06460	9606.P53618	1
333754.P06460	9606.P53621	1
333754.P06460	9606.P60468	1
333754.P06460	9606.Q01628	1
333754.P06460	9606.Q01650	1
333754.P06460	9606.Q13308	1
333754.P06460	9606.Q13637	1
333754.P06460	9606.Q14439	1
333754.P06460	9606.Q15165	1
333754.P06460	9606.Q15392	1
333754.P06460	9606.Q15858	1
333754.P06460	9606.Q16891	1
333754.P06460	9606.Q53FP2	1
333754.P06460	9606.Q53GQ0	1
333754.P06460	9606.Q5HYI8	1
333754.P06460	9606.Q5M7Z0	1
333754.P06460	9606.Q5T9L3	1
333754.P06460	9606.Q6P1A2	1
333754.P06460	9606.Q6UVK1	1
333754.P06460	9606.Q70UQ0	1
333754.P06460	9606.Q71UM5	1
333754.P06460	9606.Q7Z434	1
333754.P06460	9606.Q7Z7M9	1
333754.P06460	9606.Q86UL3	1
333754.P06460	9606.Q8IY26	1
333754.P06460	9606.Q8N4L2	1
333754.P06460	9606.Q8N6M3	1
333754.P06460	9606.Q8NBN3	1
333754.P06460	9606.Q8NEW0	1
333754.P06460	9606.Q8TB61	1
333754.P06460	9606.Q8TCJ2	1
333754.P06460	9606.Q8TEQ8	1
333754.P06460	9606.Q8WUG5	1
333754.P06460	9606.Q8WUY8	1
333754.P06460	9606.Q8WVX9	1
333754.P06460	9606.Q92508	1
333754.P06460	9606.Q92604	1
333754.P06460	9606.Q92616	1
333754.P06460	9606.Q969E2	1
333754.P06460	9606.Q969N2	1
333754.P06460	9606.Q969X5	1
333754.P06460	9606.Q96AA3	1
333754.P06460	9606.Q96CS3	1
333754.P06460	9606.Q96FQ6	1
333754.P06460	9606.Q96G23	1
333754.P06460	9606.Q96IX5	1
333754.P06460	9606.Q96JJ7	1
333754.P06460	9606.Q96K19	1
333754.P06460	9606.Q96K49	1
333754.P06460	9606.Q96N66	1
333754.P06460	9606.Q96SL1	1
333754.P06460	9606.Q99500	1
333754.P06460	9606.Q99584	1
333754.P06460	9606.Q99623	1
333754.P06460	9606.Q9BRK3	1
333754.P06460	9606.Q9BSR8	1
333754.P06460	9606.Q9BT22	1
333754.P06460	9606.Q9BVC6	1
333754.P06460	9606.Q9GZM5	1
333754.P06460	9606.Q9H1C4	1
333754.P06460	9606.Q9H330	1
333754.P06460	9606.Q9H490	1
333754.P06460	9606.Q9HBR0	1
333754.P06460	9606.Q9HC07	1
333754.P06460	9606.Q9NPB0	1
333754.P06460	9606.Q9NQC3	1
333754.P06460	9606.Q9NR12	1
333754.P06460	9606.Q9NRX5	1
333754.P06460	9606.Q9NVA4	1
333754.P06460	9606.Q9NVI7	1
333754.P06460	9606.Q9NZM1	1
333754.P06460	9606.Q9P0L0	1
333754.P06460	9606.Q9P2C4	1
333754.P06460	9606.Q9UPY5	1
333754.P06460	9606.Q9Y2G8	1
333754.P06460	9606.Q9Y3E0	1
333754.P06460	9606.Q9Y5S1	1
333754.P06460	9606.Q9Y5W7	1
333754.P06460	9606.Q9Y5Z9	1
333754.P06460	9606.Q9Y679	1
333754.P06461	9606.A0FGR8	1
333754.P06461	9606.O15031	1
333754.P06461	9606.O15173	1
333754.P06461	9606.O43306	1
333754.P06461	9606.O75396	1
333754.P06461	9606.O75477	1
333754.P06461	9606.O94851	1
333754.P06461	9606.O94901	1
333754.P06461	9606.O94919	1
333754.P06461	9606.O95470	1
333754.P06461	9606.O95674	1
333754.P06461	9606.P04844	1
333754.P06461	9606.P05023	1
333754.P06461	9606.P05556	1
333754.P06461	9606.P08240	1
333754.P06461	9606.P09486	1
333754.P06461	9606.P11717	1
333754.P06461	9606.P16070	1
333754.P06461	9606.P27824	1
333754.P06461	9606.P33897	1
333754.P06461	9606.P42677	1
333754.P06461	9606.P46977	1
333754.P06461	9606.P48060	1
333754.P06461	9606.P50281	1
333754.P06461	9606.P50402	1
333754.P06461	9606.P51571	1
333754.P06461	9606.P53621	1
333754.P06461	9606.P60468	1
333754.P06461	9606.P61513	1
333754.P06461	9606.P62277	1
333754.P06461	9606.P78357	1
333754.P06461	9606.Q13443	1
333754.P06461	9606.Q14393	1
333754.P06461	9606.Q15165	1
333754.P06461	9606.Q16891	1
333754.P06461	9606.Q53EP0	1
333754.P06461	9606.Q5VV42	1
333754.P06461	9606.Q6NUM9	1
333754.P06461	9606.Q6NZI2	1
333754.P06461	9606.Q6UVK1	1
333754.P06461	9606.Q70UQ0	1
333754.P06461	9606.Q71UM5	1
333754.P06461	9606.Q7Z4F1	1
333754.P06461	9606.Q7Z7M9	1
333754.P06461	9606.Q8IY26	1
333754.P06461	9606.Q8IZ52	1
333754.P06461	9606.Q8N4L2	1
333754.P06461	9606.Q8NEW0	1
333754.P06461	9606.Q8TCJ2	1
333754.P06461	9606.Q92508	1
333754.P06461	9606.Q92629	1
333754.P06461	9606.Q92896	1
333754.P06461	9606.Q969G5	1
333754.P06461	9606.Q969X5	1
333754.P06461	9606.Q96AG4	1
333754.P06461	9606.Q96CS3	1
333754.P06461	9606.Q96HH9	1
333754.P06461	9606.Q96IX5	1
333754.P06461	9606.Q96JJ7	1
333754.P06461	9606.Q96K19	1
333754.P06461	9606.Q96N66	1
333754.P06461	9606.Q99460	1
333754.P06461	9606.Q9BRK3	1
333754.P06461	9606.Q9BVC6	1
333754.P06461	9606.Q9H936	1
333754.P06461	9606.Q9HC07	1
333754.P06461	9606.Q9HDC9	1
333754.P06461	9606.Q9NQC3	1
333754.P06461	9606.Q9NV96	1
333754.P06461	9606.Q9NVI7	1
333754.P06461	9606.Q9NXH8	1
333754.P06461	9606.Q9NXS2	1
333754.P06461	9606.Q9NZM1	1
333754.P06461	9606.Q9P2E9	1
333754.P06461	9606.Q9UHG3	1
333754.P06461	9606.Q9UJS0	1
333754.P06461	9606.Q9Y2G8	1
333754.P06461	9606.Q9Y5S1	1
333754.P06461	9606.Q9Y5W7	1
333754.P06461	9606.Q9Y6D0	1
333754.P06462	9606.O14773	1
333754.P06462	9606.O15230	1
333754.P06462	9606.O60291	1
333754.P06462	9606.O75880	1
333754.P06462	9606.O94885	1
333754.P06462	9606.P01106	1
333754.P06462	9606.P05549	1
333754.P06462	9606.P50281	1
333754.P06462	9606.Q14188	1
333754.P06462	9606.Q14671	1
333754.P06462	9606.Q5VWQ8	1
333754.P06462	9606.Q8IYJ3	1
333754.P06462	9606.Q9UNM6	1
333754.P06462	9606.Q9Y3D0	1
333754.P06464	9606.O00463	1
333754.P06464	9606.O60502	1
333754.P06464	9606.O75800	1
333754.P06464	9606.O94885	1
333754.P06464	9606.O94973	1
333754.P06464	9606.O95782	1
333754.P06464	9606.P02795	1
333754.P06464	9606.P05204	1
333754.P06464	9606.P05549	1
333754.P06464	9606.P07996	1
333754.P06464	9606.P12004	1
333754.P06464	9606.P25106	1
333754.P06464	9606.P28749	1
333754.P06464	9606.P29590	1
333754.P06464	9606.P53621	1
333754.P06464	9606.P85037	1
333754.P06464	9606.Q04864	1
333754.P06464	9606.Q08999	1
333754.P06464	9606.Q13829	1
333754.P06464	9606.Q15005	1
333754.P06464	9606.Q16825	1
333754.P06464	9606.Q2M2I8	1
333754.P06464	9606.Q5SW79	1
333754.P06464	9606.Q5T4S7	1
333754.P06464	9606.Q66K64	1
333754.P06464	9606.Q66K74	1
333754.P06464	9606.Q6P0N0	1
333754.P06464	9606.Q71UM5	1
333754.P06464	9606.Q7Z7M9	1
333754.P06464	9606.Q8IWI9	1
333754.P06464	9606.Q8IWX8	1
333754.P06464	9606.Q8ND23	1
333754.P06464	9606.Q8TEY7	1
333754.P06464	9606.Q8WVN8	1
333754.P06464	9606.Q8WWH5	1
333754.P06464	9606.Q96SB4	1
333754.P06464	9606.Q99729	1
333754.P06464	9606.Q9BVC4	1
333754.P06464	9606.Q9BWF2	1
333754.P06464	9606.Q9BXU7	1
333754.P06464	9606.Q9C0F1	1
333754.P06464	9606.Q9HCK8	1
333754.P06464	9606.Q9NP81	1
333754.P06464	9606.Q9NR12	1
333754.P06464	9606.Q9NUJ1	1
333754.P06464	9606.Q9P0J7	1
333754.P06464	9606.Q9UBS4	1
333754.P06464	9606.Q9UHC7	1
333754.P06464	9606.Q9UNK0	1
333754.P06464	9606.Q9Y2Y4	1
333754.P06464	9606.Q9Y6V0	1
333924.P36801	9606.O00303	1
333924.P36801	9606.O14773	1
333924.P36801	9606.O43166	1
333924.P36801	9606.O75051	1
333924.P36801	9606.P05549	1
333924.P36801	9606.P14635	1
333924.P36801	9606.P18848	1
333924.P36801	9606.Q14188	1
333924.P36801	9606.Q14671	1
333924.P36801	9606.Q8IYJ3	1
333924.P36801	9606.Q96EK4	1
333924.P36801	9606.Q96GD4	1
333924.P36801	9606.Q9Y244	1
333924.P36801	9606.Q9Y3C4	1
333924.P36801	9606.Q9Y6H1	1
333924.P36817	9606.O15160	1
333924.P36817	9606.O94885	1
333924.P36817	9606.O95782	1
333924.P36817	9606.P02795	1
333924.P36817	9606.P05204	1
333924.P36817	9606.P05549	1
333924.P36817	9606.P08571	1
333924.P36817	9606.P12004	1
333924.P36817	9606.P25106	1
333924.P36817	9606.P28749	1
333924.P36817	9606.P29590	1
333924.P36817	9606.P63302	1
333924.P36817	9606.Q13263	1
333924.P36817	9606.Q13427	1
333924.P36817	9606.Q14671	1
333924.P36817	9606.Q4LDG9	1
333924.P36817	9606.Q6P0N0	1
333924.P36817	9606.Q7Z7M9	1
333924.P36817	9606.Q8IWX8	1
333924.P36817	9606.Q8N1F7	1
333924.P36817	9606.Q8NCG7	1
333924.P36817	9606.Q8WWH5	1
333924.P36817	9606.Q96EK4	1
333924.P36817	9606.Q99729	1
333924.P36817	9606.Q9BWF2	1
333924.P36817	9606.Q9UBS4	1
333924.P36817	9606.Q9UHC7	1
333924.P36817	9606.Q9UNK0	1
337048.P36810	9606.O14773	1
337048.P36810	9606.O95905	1
337048.P36810	9606.Q14671	1
337048.P36810	9606.Q66K74	1
337048.P36810	9606.Q8IYJ3	1
337048.P36810	9606.Q96EK4	1
337051.P06930	9606.A0AV02	1
337051.P06930	9606.O14773	1
337051.P06930	9606.O43166	1
337051.P06930	9606.O75688	1
337051.P06930	9606.P05549	1
337051.P06930	9606.P08240	1
337051.P06930	9606.P14635	1
337051.P06930	9606.P30408	1
337051.P06930	9606.P50616	1
337051.P06930	9606.P55327	1
337051.P06930	9606.P61769	1
337051.P06930	9606.Q14188	1
337051.P06930	9606.Q14671	1
337051.P06930	9606.Q15561	1
337051.P06930	9606.Q5T7W7	1
337051.P06930	9606.Q66K74	1
337051.P06930	9606.Q8IYJ3	1
337051.P06930	9606.Q92585	1
337051.P06930	9606.Q92793	1
337051.P06930	9606.Q96EK4	1
337051.P06930	9606.Q96N66	1
337051.P06930	9606.Q9BVX2	1
337051.P06930	9606.Q9BY21	1
337051.P06930	9606.Q9Y3D0	1
337051.P06932	9606.O75817	1
337051.P06932	9606.O94885	1
337051.P06932	9606.P02795	1
337051.P06932	9606.P05549	1
337051.P06932	9606.P12004	1
337051.P06932	9606.P28749	1
337051.P06932	9606.P29590	1
337051.P06932	9606.P35219	1
337051.P06932	9606.P53621	1
337051.P06932	9606.P55081	1
337051.P06932	9606.P63302	1
337051.P06932	9606.Q04864	1
337051.P06932	9606.Q13131	1
337051.P06932	9606.Q13895	1
337051.P06932	9606.Q15005	1
337051.P06932	9606.Q5T4S7	1
337051.P06932	9606.Q5VWN6	1
337051.P06932	9606.Q5VWZ2	1
337051.P06932	9606.Q6P0N0	1
337051.P06932	9606.Q6P1W5	1
337051.P06932	9606.Q86YD7	1
337051.P06932	9606.Q8IWX8	1
337051.P06932	9606.Q8N7W2	1
337051.P06932	9606.Q8NCG7	1
337051.P06932	9606.Q8TBB1	1
337051.P06932	9606.Q8TCP9	1
337051.P06932	9606.Q8WWH5	1
337051.P06932	9606.Q8WXI9	1
337051.P06932	9606.Q96EK4	1
337051.P06932	9606.Q9BWF2	1
337051.P06932	9606.Q9BWF3	1
337051.P06932	9606.Q9BWG6	1
337051.P06932	9606.Q9BYG5	1
337051.P06932	9606.Q9C086	1
337051.P06932	9606.Q9C0F1	1
337051.P06932	9606.Q9NP81	1
337051.P06932	9606.Q9P0J7	1
337051.P06932	9606.Q9UBS4	1
337051.P06932	9606.Q9UNK0	1
37296.E5LBT9	9606.O15131	1
37296.E5LBT9	9606.O60684	1
37296.E5LBT9	9606.Q9UIL1	1
37296.F5HE15	9606.O15131	1
37296.F5HE15	9606.O60547	1
37296.F5HE15	9606.O60684	1
37296.F5HE15	9606.Q13438	1
37296.F5HE15	9606.Q96LA8	1
37296.F5HE15	9606.Q9H0M0	1
37296.F5HE15	9606.Q9UIL1	1
37296.P90495	9606.O75787	1
37296.P90495	9606.P31151	1
37296.P90495	9606.Q3ZAQ7	1
37296.P90495	9606.Q6PEY2	1
37296.P90495	9606.Q71U36	1
37296.P90495	9606.Q96HA1	1
37296.P90495	9606.Q96HS1	1
37296.Q2HR82	9606.P20719	1
37296.Q2HR82	9606.Q1ED39	1
37296.Q2HR82	9606.Q6ZSJ8	1
37296.Q2HR82	9606.Q8N5P1	1
37296.Q2HR82	9606.Q92769	1
37296.Q2HR82	9606.Q92793	1
37296.Q2HR82	9606.Q9BRP8	1
37296.Q2HR82	9606.Q9NUL7	1
37296.Q2HR82	9606.Q9P031	1
37296.Q2HR82	9606.Q9P2N5	1
37296.Q2HR82	9606.Q9ULM3	1
37296.Q2HRC7	9606.P27824	1
37296.Q9QR71	9606.A0A024RCH0	1
37296.Q9QR71	9606.O14519	1
37296.Q9QR71	9606.O43502	1
37296.Q9QR71	9606.O43566	1
37296.Q9QR71	9606.O75771	1
37296.Q9QR71	9606.O76071	1
37296.Q9QR71	9606.O95218	1
37296.Q9QR71	9606.P0C0S5	1
37296.Q9QR71	9606.P0CG48	1
37296.Q9QR71	9606.P23025	1
37296.Q9QR71	9606.P27694	1
37296.Q9QR71	9606.P41134	1
37296.Q9QR71	9606.P48426	1
37296.Q9QR71	9606.P49916	1
37296.Q9QR71	9606.P54198	1
37296.Q9QR71	9606.P62877	1
37296.Q9QR71	9606.P78356	1
37296.Q9QR71	9606.P78527	1
37296.Q9QR71	9606.Q00765	1
37296.Q9QR71	9606.Q03060	1
37296.Q9QR71	9606.Q05519	1
37296.Q9QR71	9606.Q06330	1
37296.Q9QR71	9606.Q13263	1
37296.Q9QR71	9606.Q15057	1
37296.Q9QR71	9606.Q16537	1
37296.Q9QR71	9606.Q4KMP7	1
37296.Q9QR71	9606.Q6ZU65	1
37296.Q9QR71	9606.Q71DI3	1
37296.Q9QR71	9606.Q71UI9	1
37296.Q9QR71	9606.Q7L7L0	1
37296.Q9QR71	9606.Q7RTU3	1
37296.Q9QR71	9606.Q7Z7J5	1
37296.Q9QR71	9606.Q86X55	1
37296.Q9QR71	9606.Q8IUE6	1
37296.Q9QR71	9606.Q8N9R8	1
37296.Q9QR71	9606.Q8NC24	1
37296.Q9QR71	9606.Q8WUA4	1
37296.Q9QR71	9606.Q92754	1
37296.Q9QR71	9606.Q92793	1
37296.Q9QR71	9606.Q93034	1
37296.Q9QR71	9606.Q96JN8	1
37296.Q9QR71	9606.Q96LA8	1
37296.Q9QR71	9606.Q96NC0	1
37296.Q9QR71	9606.Q96ST3	1
37296.Q9QR71	9606.Q99873	1
37296.Q9QR71	9606.Q9BWU0	1
37296.Q9QR71	9606.Q9BZE9	1
37296.Q9QR71	9606.Q9H0M0	1
37296.Q9QR71	9606.Q9H4D5	1
37296.Q9QR71	9606.Q9NPG3	1
37296.Q9QR71	9606.Q9NVW2	1
37296.Q9QR71	9606.Q9UGN5	1
37296.Q9QR71	9606.Q9UHF5	1
37296.Q9QR71	9606.Q9Y4C1	1
37296.Q9QR71	9606.Q9Y4C8	1
37296.Q9QR71	9606.Q9Y5Z7	1
694009.A0A663DJA2	9606.O00468	1
694009.A0A663DJA2	9606.O60925	1
694009.A0A663DJA2	9606.P07305	1
694009.A0A663DJA2	9606.P11441	1
694009.A0A663DJA2	9606.P35544	1
694009.A0A663DJA2	9606.P38117	1
694009.A0A663DJA2	9606.P43155	1
694009.A0A663DJA2	9606.P49189	1
694009.A0A663DJA2	9606.P50897	1
694009.A0A663DJA2	9606.P62269	1
694009.A0A663DJA2	9606.P62877	1
694009.A0A663DJA2	9606.P82912	1
694009.A0A663DJA2	9606.Q01970	1
694009.A0A663DJA2	9606.Q08426	1
694009.A0A663DJA2	9606.Q13144	1
694009.A0A663DJA2	9606.Q15434	1
694009.A0A663DJA2	9606.Q5JSL3	1
694009.A0A663DJA2	9606.Q5T0F9	1
694009.A0A663DJA2	9606.Q6DD87	1
694009.A0A663DJA2	9606.Q7L8L6	1
694009.A0A663DJA2	9606.Q96KP4	1
694009.A0A663DJA2	9606.Q99471	1
694009.A0A663DJA2	9606.Q99832	1
694009.A0A663DJA2	9606.Q9BXS6	1
694009.A0A663DJA2	9606.Q9H6W3	1
694009.A0A663DJA2	9606.Q9NPJ3	1
694009.A0A663DJA2	9606.Q9NQP4	1
694009.A0A663DJA2	9606.Q9UKS6	1
694009.A0A663DJA2	9606.Q9Y2S6	1
694009.A0A663DJA2	9606.Q9Y3A2	1
694009.A0A663DJA2	9606.Q9Y3U8	1
694009.P0DTC1	9606.O95155	1
694009.P0DTC2	10090.Q8BNX1	1
694009.P0DTC2	10090.Q91ZW9	1
694009.P0DTC2	9606.A2IXV5	1
694009.P0DTC2	9606.O00194	1
694009.P0DTC2	9606.O00206	1
694009.P0DTC2	9606.O00400	1
694009.P0DTC2	9606.O00767	1
694009.P0DTC2	9606.O14492	1
694009.P0DTC2	9606.O14745	1
694009.P0DTC2	9606.O14828	1
694009.P0DTC2	9606.O15033	1
694009.P0DTC2	9606.O15091	1
694009.P0DTC2	9606.O15173	1
694009.P0DTC2	9606.O15393	1
694009.P0DTC2	9606.O15400	1
694009.P0DTC2	9606.O15554	1
694009.P0DTC2	9606.O43427	1
694009.P0DTC2	9606.O43609	1
694009.P0DTC2	9606.O60245	1
694009.P0DTC2	9606.O60279	1
694009.P0DTC2	9606.O60503	1
694009.P0DTC2	9606.O60716	1
694009.P0DTC2	9606.O75396	1
694009.P0DTC2	9606.O75581	1
694009.P0DTC2	9606.O75787	1
694009.P0DTC2	9606.O75911	1
694009.P0DTC2	9606.O94806	1
694009.P0DTC2	9606.O94851	1
694009.P0DTC2	9606.O94901	1
694009.P0DTC2	9606.O95210	1
694009.P0DTC2	9606.O95470	1
694009.P0DTC2	9606.O95864	1
694009.P0DTC2	9606.P00734	1
694009.P0DTC2	9606.P01023	1
694009.P0DTC2	9606.P04843	1
694009.P0DTC2	9606.P05023	1
694009.P0DTC2	9606.P05204	1
694009.P0DTC2	9606.P05556	1
694009.P0DTC2	9606.P06727	1
694009.P0DTC2	9606.P07947	1
694009.P0DTC2	9606.P08240	1
694009.P0DTC2	9606.P11226	1
694009.P0DTC2	9606.P12931	1
694009.P0DTC2	9606.P14543	1
694009.P0DTC2	9606.P15311	1
694009.P0DTC2	9606.P16070	1
694009.P0DTC2	9606.P16435	1
694009.P0DTC2	9606.P18077	1
694009.P0DTC2	9606.P18085	1
694009.P0DTC2	9606.P22897	1
694009.P0DTC2	9606.P23229	1
694009.P0DTC2	9606.P23284	1
694009.P0DTC2	9606.P23396	1
694009.P0DTC2	9606.P25774	1
694009.P0DTC2	9606.P26374	1
694009.P0DTC2	9606.P27449	1
694009.P0DTC2	9606.P27487	1
694009.P0DTC2	9606.P27824	1
694009.P0DTC2	9606.P31947	1
694009.P0DTC2	9606.P33527	1
694009.P0DTC2	9606.P35247	1
694009.P0DTC2	9606.P35544	1
694009.P0DTC2	9606.P35606	1
694009.P0DTC2	9606.P35610	1
694009.P0DTC2	9606.P35611	1
694009.P0DTC2	9606.P36551	1
694009.P0DTC2	9606.P41743	1
694009.P0DTC2	9606.P43235	1
694009.P0DTC2	9606.P46779	1
694009.P0DTC2	9606.P46977	1
694009.P0DTC2	9606.P48651	1
694009.P0DTC2	9606.P49069	1
694009.P0DTC2	9606.P50402	1
694009.P0DTC2	9606.P50443	1
694009.P0DTC2	9606.P51572	1
694009.P0DTC2	9606.P51648	1
694009.P0DTC2	9606.P51788	1
694009.P0DTC2	9606.P52799	1
694009.P0DTC2	9606.P61009	1
694009.P0DTC2	9606.P78310	1
694009.P0DTC2	9606.P80723	1
694009.P0DTC2	9606.P98172	1
694009.P0DTC2	9606.Q00587	1
694009.P0DTC2	9606.Q01973	1
694009.P0DTC2	9606.Q01974	1
694009.P0DTC2	9606.Q02543	1
694009.P0DTC2	9606.Q04759	1
694009.P0DTC2	9606.Q07617	1
694009.P0DTC2	9606.Q07960	1
694009.P0DTC2	9606.Q10469	1
694009.P0DTC2	9606.Q12864	1
694009.P0DTC2	9606.Q12981	1
694009.P0DTC2	9606.Q13443	1
694009.P0DTC2	9606.Q13454	1
694009.P0DTC2	9606.Q13464	1
694009.P0DTC2	9606.Q13884	1
694009.P0DTC2	9606.Q14002	1
694009.P0DTC2	9606.Q14126	1
694009.P0DTC2	9606.Q14139	1
694009.P0DTC2	9606.Q14517	1
694009.P0DTC2	9606.Q14739	1
694009.P0DTC2	9606.Q14914	1
694009.P0DTC2	9606.Q15005	1
694009.P0DTC2	9606.Q15006	1
694009.P0DTC2	9606.Q15286	1
694009.P0DTC2	9606.Q15334	1
694009.P0DTC2	9606.Q15375	1
694009.P0DTC2	9606.Q15392	1
694009.P0DTC2	9606.Q15436	1
694009.P0DTC2	9606.Q15599	1
694009.P0DTC2	9606.Q15643	1
694009.P0DTC2	9606.Q15768	1
694009.P0DTC2	9606.Q16513	1
694009.P0DTC2	9606.Q16891	1
694009.P0DTC2	9606.Q1L6U9	1
694009.P0DTC2	9606.Q3SXY8	1
694009.P0DTC2	9606.Q3ZAQ7	1
694009.P0DTC2	9606.Q4ADV7	1
694009.P0DTC2	9606.Q5HYI8	1
694009.P0DTC2	9606.Q5JPH6	1
694009.P0DTC2	9606.Q5JRA6	1
694009.P0DTC2	9606.Q5JTV8	1
694009.P0DTC2	9606.Q5SNT2	1
694009.P0DTC2	9606.Q5T0W9	1
694009.P0DTC2	9606.Q5T2T1	1
694009.P0DTC2	9606.Q5TCX8	1
694009.P0DTC2	9606.Q5TGY1	1
694009.P0DTC2	9606.Q5TH69	1
694009.P0DTC2	9606.Q5VV42	1
694009.P0DTC2	9606.Q643R3	1
694009.P0DTC2	9606.Q6IAA8	1
694009.P0DTC2	9606.Q6NUM9	1
694009.P0DTC2	9606.Q6NUQ1	1
694009.P0DTC2	9606.Q6NUQ4	1
694009.P0DTC2	9606.Q6NZI2	1
694009.P0DTC2	9606.Q6P6B1	1
694009.P0DTC2	9606.Q6P995	1
694009.P0DTC2	9606.Q6PJF5	1
694009.P0DTC2	9606.Q6PL24	1
694009.P0DTC2	9606.Q6R327	1
694009.P0DTC2	9606.Q6UVK1	1
694009.P0DTC2	9606.Q6ZQN7	1
694009.P0DTC2	9606.Q6ZVF9	1
694009.P0DTC2	9606.Q6ZWE6	1
694009.P0DTC2	9606.Q709C8	1
694009.P0DTC2	9606.Q70UQ0	1
694009.P0DTC2	9606.Q71H61	1
694009.P0DTC2	9606.Q71UM5	1
694009.P0DTC2	9606.Q7L9B9	1
694009.P0DTC2	9606.Q7Z5G4	1
694009.P0DTC2	9606.Q86SQ4	1
694009.P0DTC2	9606.Q86UL3	1
694009.P0DTC2	9606.Q86UN3	1
694009.P0DTC2	9606.Q86XL3	1
694009.P0DTC2	9606.Q86YD5	1
694009.P0DTC2	9606.Q86YQ8	1
694009.P0DTC2	9606.Q8IUH5	1
694009.P0DTC2	9606.Q8IY95	1
694009.P0DTC2	9606.Q8IZ21	1
694009.P0DTC2	9606.Q8IZJ1	1
694009.P0DTC2	9606.Q8IZN3	1
694009.P0DTC2	9606.Q8N0W3	1
694009.P0DTC2	9606.Q8N1F8	1
694009.P0DTC2	9606.Q8N350	1
694009.P0DTC2	9606.Q8N4C8	1
694009.P0DTC2	9606.Q8N511	1
694009.P0DTC2	9606.Q8N5G2	1
694009.P0DTC2	9606.Q8N5K1	1
694009.P0DTC2	9606.Q8N5Y8	1
694009.P0DTC2	9606.Q8N766	1
694009.P0DTC2	9606.Q8N8Z6	1
694009.P0DTC2	9606.Q8NBQ5	1
694009.P0DTC2	9606.Q8NEN9	1
694009.P0DTC2	9606.Q8NFA0	1
694009.P0DTC2	9606.Q8TB61	1
694009.P0DTC2	9606.Q8TBQ9	1
694009.P0DTC2	9606.Q8TCD1	1
694009.P0DTC2	9606.Q8TCJ2	1
694009.P0DTC2	9606.Q8TEM1	1
694009.P0DTC2	9606.Q8TEY7	1
694009.P0DTC2	9606.Q8WUH6	1
694009.P0DTC2	9606.Q8WUY1	1
694009.P0DTC2	9606.Q8WY22	1
694009.P0DTC2	9606.Q92545	1
694009.P0DTC2	9606.Q92575	1
694009.P0DTC2	9606.Q92604	1
694009.P0DTC2	9606.Q92887	1
694009.P0DTC2	9606.Q92953	1
694009.P0DTC2	9606.Q969M3	1
694009.P0DTC2	9606.Q969Q0	1
694009.P0DTC2	9606.Q969Z3	1
694009.P0DTC2	9606.Q96A33	1
694009.P0DTC2	9606.Q96AG4	1
694009.P0DTC2	9606.Q96CN7	1
694009.P0DTC2	9606.Q96CS3	1
694009.P0DTC2	9606.Q96G23	1
694009.P0DTC2	9606.Q96HY6	1
694009.P0DTC2	9606.Q96JB5	1
694009.P0DTC2	9606.Q96KA5	1
694009.P0DTC2	9606.Q96KC8	1
694009.P0DTC2	9606.Q96MU8	1
694009.P0DTC2	9606.Q96N66	1
694009.P0DTC2	9606.Q96PD2	1
694009.P0DTC2	9606.Q96QD5	1
694009.P0DTC2	9606.Q96QK1	1
694009.P0DTC2	9606.Q96T49	1
694009.P0DTC2	9606.Q99500	1
694009.P0DTC2	9606.Q99650	1
694009.P0DTC2	9606.Q99808	1
694009.P0DTC2	9606.Q99873	1
694009.P0DTC2	9606.Q99959	1
694009.P0DTC2	9606.Q9BT22	1
694009.P0DTC2	9606.Q9BTX1	1
694009.P0DTC2	9606.Q9BUE6	1
694009.P0DTC2	9606.Q9BV38	1
694009.P0DTC2	9606.Q9BVC6	1
694009.P0DTC2	9606.Q9BVQ7	1
694009.P0DTC2	9606.Q9BW60	1
694009.P0DTC2	9606.Q9BX67	1
694009.P0DTC2	9606.Q9BYF1	1
694009.P0DTC2	9606.Q9C037	1
694009.P0DTC2	9606.Q9GZR5	1
694009.P0DTC2	9606.Q9GZU7	1
694009.P0DTC2	9606.Q9H089	1
694009.P0DTC2	9606.Q9H0U4	1
694009.P0DTC2	9606.Q9H0X4	1
694009.P0DTC2	9606.Q9H269	1
694009.P0DTC2	9606.Q9H3N1	1
694009.P0DTC2	9606.Q9H490	1
694009.P0DTC2	9606.Q9H6L5	1
694009.P0DTC2	9606.Q9H8Y8	1
694009.P0DTC2	9606.Q9HB20	1
694009.P0DTC2	9606.Q9HBI6	1
694009.P0DTC2	9606.Q9HBM0	1
694009.P0DTC2	9606.Q9HCK4	1
694009.P0DTC2	9606.Q9HCM3	1
694009.P0DTC2	9606.Q9HCM4	1
694009.P0DTC2	9606.Q9HCN8	1
694009.P0DTC2	9606.Q9HD26	1
694009.P0DTC2	9606.Q9NQ66	1
694009.P0DTC2	9606.Q9NR30	1
694009.P0DTC2	9606.Q9NR82	1
694009.P0DTC2	9606.Q9NU19	1
694009.P0DTC2	9606.Q9NV66	1
694009.P0DTC2	9606.Q9NV96	1
694009.P0DTC2	9606.Q9NXE4	1
694009.P0DTC2	9606.Q9NXH8	1
694009.P0DTC2	9606.Q9NYU2	1
694009.P0DTC2	9606.Q9NZ43	1
694009.P0DTC2	9606.Q9NZU0	1
694009.P0DTC2	9606.Q9P032	1
694009.P0DTC2	9606.Q9P0I2	1
694009.P0DTC2	9606.Q9P0L0	1
694009.P0DTC2	9606.Q9P1T7	1
694009.P0DTC2	9606.Q9P2E9	1
694009.P0DTC2	9606.Q9P2H3	1
694009.P0DTC2	9606.Q9P2W9	1
694009.P0DTC2	9606.Q9UHA4	1
694009.P0DTC2	9606.Q9UHE8	1
694009.P0DTC2	9606.Q9UIW2	1
694009.P0DTC2	9606.Q9UJ71	1
694009.P0DTC2	9606.Q9UKE5	1
694009.P0DTC2	9606.Q9UKS6	1
694009.P0DTC2	9606.Q9ULC8	1
694009.P0DTC2	9606.Q9UNX3	1
694009.P0DTC2	9606.Q9UPR0	1
694009.P0DTC2	9606.Q9UPY5	1
694009.P0DTC2	9606.Q9Y2G8	1
694009.P0DTC2	9606.Q9Y2I1	1
694009.P0DTC2	9606.Q9Y2I7	1
694009.P0DTC2	9606.Q9Y2L5	1
694009.P0DTC2	9606.Q9Y2Q5	1
694009.P0DTC2	9606.Q9Y2S6	1
694009.P0DTC2	9606.Q9Y320	1
694009.P0DTC2	9606.Q9Y336	1
694009.P0DTC2	9606.Q9Y385	1
694009.P0DTC2	9606.Q9Y394	1
694009.P0DTC2	9606.Q9Y487	1
694009.P0DTC2	9606.Q9Y5W7	1
694009.P0DTC2	9606.Q9Y678	1
694009.P0DTC2	9606.Q9Y679	1
694009.P0DTC2	9606.Q9Y6A9	1
694009.P0DTC2	9606.Q9Y6B6	1
694009.P0DTC2	9606.Q9Y6M4	1
694009.P0DTC2	9986.G1TEF4	1
694009.P0DTC3	9606.A0MZ66	1
694009.P0DTC3	9606.O00154	1
694009.P0DTC3	9606.O00186	1
694009.P0DTC3	9606.O00220	1
694009.P0DTC3	9606.O00469	1
694009.P0DTC3	9606.O00767	1
694009.P0DTC3	9606.O14657	1
694009.P0DTC3	9606.O14745	1
694009.P0DTC3	9606.O14828	1
694009.P0DTC3	9606.O14863	1
694009.P0DTC3	9606.O14975	1
694009.P0DTC3	9606.O15118	1
694009.P0DTC3	9606.O15400	1
694009.P0DTC3	9606.O43242	1
694009.P0DTC3	9606.O43306	1
694009.P0DTC3	9606.O43493	1
694009.P0DTC3	9606.O43520	1
694009.P0DTC3	9606.O43660	1
694009.P0DTC3	9606.O43752	1
694009.P0DTC3	9606.O43776	1
694009.P0DTC3	9606.O60245	1
694009.P0DTC3	9606.O60291	1
694009.P0DTC3	9606.O60347	1
694009.P0DTC3	9606.O60493	1
694009.P0DTC3	9606.O60503	1
694009.P0DTC3	9606.O60524	1
694009.P0DTC3	9606.O60716	1
694009.P0DTC3	9606.O60749	1
694009.P0DTC3	9606.O75096	1
694009.P0DTC3	9606.O75121	1
694009.P0DTC3	9606.O75197	1
694009.P0DTC3	9606.O75309	1
694009.P0DTC3	9606.O75396	1
694009.P0DTC3	9606.O75581	1
694009.P0DTC3	9606.O75787	1
694009.P0DTC3	9606.O75844	1
694009.P0DTC3	9606.O75886	1
694009.P0DTC3	9606.O75911	1
694009.P0DTC3	9606.O75976	1
694009.P0DTC3	9606.O94851	1
694009.P0DTC3	9606.O94901	1
694009.P0DTC3	9606.O95208	1
694009.P0DTC3	9606.O95210	1
694009.P0DTC3	9606.O95342	1
694009.P0DTC3	9606.O95405	1
694009.P0DTC3	9606.O95470	1
694009.P0DTC3	9606.O95864	1
694009.P0DTC3	9606.O95881	1
694009.P0DTC3	9606.O96008	1
694009.P0DTC3	9606.P04843	1
694009.P0DTC3	9606.P04844	1
694009.P0DTC3	9606.P05023	1
694009.P0DTC3	9606.P05556	1
694009.P0DTC3	9606.P07947	1
694009.P0DTC3	9606.P08240	1
694009.P0DTC3	9606.P10909	1
694009.P0DTC3	9606.P11182	1
694009.P0DTC3	9606.P11233	1
694009.P0DTC3	9606.P11441	1
694009.P0DTC3	9606.P11717	1
694009.P0DTC3	9606.P12931	1
694009.P0DTC3	9606.P15311	1
694009.P0DTC3	9606.P15313	1
694009.P0DTC3	9606.P16070	1
694009.P0DTC3	9606.P16422	1
694009.P0DTC3	9606.P16435	1
694009.P0DTC3	9606.P18077	1
694009.P0DTC3	9606.P18085	1
694009.P0DTC3	9606.P18124	1
694009.P0DTC3	9606.P18433	1
694009.P0DTC3	9606.P22059	1
694009.P0DTC3	9606.P22087	1
694009.P0DTC3	9606.P23141	1
694009.P0DTC3	9606.P23229	1
694009.P0DTC3	9606.P23258	1
694009.P0DTC3	9606.P23284	1
694009.P0DTC3	9606.P23396	1
694009.P0DTC3	9606.P26572	1
694009.P0DTC3	9606.P27037	1
694009.P0DTC3	9606.P28827	1
694009.P0DTC3	9606.P29353	1
694009.P0DTC3	9606.P30050	1
694009.P0DTC3	9606.P30533	1
694009.P0DTC3	9606.P33527	1
694009.P0DTC3	9606.P33908	1
694009.P0DTC3	9606.P35268	1
694009.P0DTC3	9606.P35606	1
694009.P0DTC3	9606.P35610	1
694009.P0DTC3	9606.P35611	1
694009.P0DTC3	9606.P36894	1
694009.P0DTC3	9606.P36896	1
694009.P0DTC3	9606.P36941	1
694009.P0DTC3	9606.P41091	1
694009.P0DTC3	9606.P41743	1
694009.P0DTC3	9606.P42677	1
694009.P0DTC3	9606.P42684	1
694009.P0DTC3	9606.P45877	1
694009.P0DTC3	9606.P46531	1
694009.P0DTC3	9606.P46776	1
694009.P0DTC3	9606.P46926	1
694009.P0DTC3	9606.P46977	1
694009.P0DTC3	9606.P48553	1
694009.P0DTC3	9606.P48960	1
694009.P0DTC3	9606.P49419	1
694009.P0DTC3	9606.P49754	1
694009.P0DTC3	9606.P50443	1
694009.P0DTC3	9606.P50851	1
694009.P0DTC3	9606.P51571	1
694009.P0DTC3	9606.P51798	1
694009.P0DTC3	9606.P52788	1
694009.P0DTC3	9606.P52799	1
694009.P0DTC3	9606.P53621	1
694009.P0DTC3	9606.P54710	1
694009.P0DTC3	9606.P54753	1
694009.P0DTC3	9606.P56537	1
694009.P0DTC3	9606.P57081	1
694009.P0DTC3	9606.P60520	1
694009.P0DTC3	9606.P60842	1
694009.P0DTC3	9606.P60880	1
694009.P0DTC3	9606.P61009	1
694009.P0DTC3	9606.P61026	1
694009.P0DTC3	9606.P61254	1
694009.P0DTC3	9606.P61513	1
694009.P0DTC3	9606.P61764	1
694009.P0DTC3	9606.P61769	1
694009.P0DTC3	9606.P62081	1
694009.P0DTC3	9606.P62280	1
694009.P0DTC3	9606.P62314	1
694009.P0DTC3	9606.P62424	1
694009.P0DTC3	9606.P62745	1
694009.P0DTC3	9606.P62917	1
694009.P0DTC3	9606.P78310	1
694009.P0DTC3	9606.P78552	1
694009.P0DTC3	9606.P80723	1
694009.P0DTC3	9606.P85037	1
694009.P0DTC3	9606.P98172	1
694009.P0DTC3	9606.Q00587	1
694009.P0DTC3	9606.Q00688	1
694009.P0DTC3	9606.Q00796	1
694009.P0DTC3	9606.Q01973	1
694009.P0DTC3	9606.Q01974	1
694009.P0DTC3	9606.Q02543	1
694009.P0DTC3	9606.Q02809	1
694009.P0DTC3	9606.Q05639	1
694009.P0DTC3	9606.Q06124	1
694009.P0DTC3	9606.Q08334	1
694009.P0DTC3	9606.Q08379	1
694009.P0DTC3	9606.Q0JRZ9	1
694009.P0DTC3	9606.Q10469	1
694009.P0DTC3	9606.Q10570	1
694009.P0DTC3	9606.Q12788	1
694009.P0DTC3	9606.Q12864	1
694009.P0DTC3	9606.Q13145	1
694009.P0DTC3	9606.Q13443	1
694009.P0DTC3	9606.Q13526	1
694009.P0DTC3	9606.Q13596	1
694009.P0DTC3	9606.Q13636	1
694009.P0DTC3	9606.Q13637	1
694009.P0DTC3	9606.Q13641	1
694009.P0DTC3	9606.Q13873	1
694009.P0DTC3	9606.Q14126	1
694009.P0DTC3	9606.Q14137	1
694009.P0DTC3	9606.Q14156	1
694009.P0DTC3	9606.Q14257	1
694009.P0DTC3	9606.Q14517	1
694009.P0DTC3	9606.Q14574	1
694009.P0DTC3	9606.Q14696	1
694009.P0DTC3	9606.Q14789	1
694009.P0DTC3	9606.Q14914	1
694009.P0DTC3	9606.Q15005	1
694009.P0DTC3	9606.Q15075	1
694009.P0DTC3	9606.Q15155	1
694009.P0DTC3	9606.Q15269	1
694009.P0DTC3	9606.Q15286	1
694009.P0DTC3	9606.Q15334	1
694009.P0DTC3	9606.Q15375	1
694009.P0DTC3	9606.Q15392	1
694009.P0DTC3	9606.Q15436	1
694009.P0DTC3	9606.Q15464	1
694009.P0DTC3	9606.Q15643	1
694009.P0DTC3	9606.Q15691	1
694009.P0DTC3	9606.Q15768	1
694009.P0DTC3	9606.Q16531	1
694009.P0DTC3	9606.Q16719	1
694009.P0DTC3	9606.Q16880	1
694009.P0DTC3	9606.Q16891	1
694009.P0DTC3	9606.Q2PZI1	1
694009.P0DTC3	9606.Q3KP66	1
694009.P0DTC3	9606.Q3MIR4	1
694009.P0DTC3	9606.Q3SXY8	1
694009.P0DTC3	9606.Q3ZAQ7	1
694009.P0DTC3	9606.Q5EBL8	1
694009.P0DTC3	9606.Q5JTV8	1
694009.P0DTC3	9606.Q5SNT2	1
694009.P0DTC3	9606.Q5T0W9	1
694009.P0DTC3	9606.Q5T2T1	1
694009.P0DTC3	9606.Q5T2W1	1
694009.P0DTC3	9606.Q5TH69	1
694009.P0DTC3	9606.Q5VV42	1
694009.P0DTC3	9606.Q5VWJ9	1
694009.P0DTC3	9606.Q5VZ89	1
694009.P0DTC3	9606.Q643R3	1
694009.P0DTC3	9606.Q6NUQ4	1
694009.P0DTC3	9606.Q6NZ63	1
694009.P0DTC3	9606.Q6P1A2	1
694009.P0DTC3	9606.Q6P582	1
694009.P0DTC3	9606.Q6PJF5	1
694009.P0DTC3	9606.Q6PKC3	1
694009.P0DTC3	9606.Q6RW13	1
694009.P0DTC3	9606.Q6U841	1
694009.P0DTC3	9606.Q6WKZ4	1
694009.P0DTC3	9606.Q6ZQN7	1
694009.P0DTC3	9606.Q70UQ0	1
694009.P0DTC3	9606.Q71H61	1
694009.P0DTC3	9606.Q71UM5	1
694009.P0DTC3	9606.Q7L5D6	1
694009.P0DTC3	9606.Q7L804	1
694009.P0DTC3	9606.Q7LGA3	1
694009.P0DTC3	9606.Q7Z2K8	1
694009.P0DTC3	9606.Q7Z392	1
694009.P0DTC3	9606.Q7Z3T8	1
694009.P0DTC3	9606.Q7Z4F1	1
694009.P0DTC3	9606.Q7Z5G4	1
694009.P0DTC3	9606.Q86SQ4	1
694009.P0DTC3	9606.Q86SZ2	1
694009.P0DTC3	9606.Q86TI2	1
694009.P0DTC3	9606.Q86UL3	1
694009.P0DTC3	9606.Q86VS8	1
694009.P0DTC3	9606.Q86X29	1
694009.P0DTC3	9606.Q86XL3	1
694009.P0DTC3	9606.Q86XX4	1
694009.P0DTC3	9606.Q86Y82	1
694009.P0DTC3	9606.Q86YQ8	1
694009.P0DTC3	9606.Q8IUH4	1
694009.P0DTC3	9606.Q8IUR0	1
694009.P0DTC3	9606.Q8IUW5	1
694009.P0DTC3	9606.Q8IVL6	1
694009.P0DTC3	9606.Q8IWA0	1
694009.P0DTC3	9606.Q8IWF6	1
694009.P0DTC3	9606.Q8IWK6	1
694009.P0DTC3	9606.Q8IWR1	1
694009.P0DTC3	9606.Q8IXU6	1
694009.P0DTC3	9606.Q8IZ21	1
694009.P0DTC3	9606.Q8IZ41	1
694009.P0DTC3	9606.Q8IZA0	1
694009.P0DTC3	9606.Q8IZJ1	1
694009.P0DTC3	9606.Q8IZP7	1
694009.P0DTC3	9606.Q8N1G4	1
694009.P0DTC3	9606.Q8N2A8	1
694009.P0DTC3	9606.Q8N350	1
694009.P0DTC3	9606.Q8N357	1
694009.P0DTC3	9606.Q8N3F8	1
694009.P0DTC3	9606.Q8N4L2	1
694009.P0DTC3	9606.Q8N5K1	1
694009.P0DTC3	9606.Q8N697	1
694009.P0DTC3	9606.Q8N7B9	1
694009.P0DTC3	9606.Q8NB49	1
694009.P0DTC3	9606.Q8NBJ5	1
694009.P0DTC3	9606.Q8NBN3	1
694009.P0DTC3	9606.Q8NBQ5	1
694009.P0DTC3	9606.Q8NC42	1
694009.P0DTC3	9606.Q8NC54	1
694009.P0DTC3	9606.Q8NE01	1
694009.P0DTC3	9606.Q8NE86	1
694009.P0DTC3	9606.Q8NEU8	1
694009.P0DTC3	9606.Q8NFA0	1
694009.P0DTC3	9606.Q8NFJ5	1
694009.P0DTC3	9606.Q8NFZ4	1
694009.P0DTC3	9606.Q8TB61	1
694009.P0DTC3	9606.Q8TCJ2	1
694009.P0DTC3	9606.Q8TED0	1
694009.P0DTC3	9606.Q8TEQ8	1
694009.P0DTC3	9606.Q8TEW8	1
694009.P0DTC3	9606.Q8WUW1	1
694009.P0DTC3	9606.Q8WXE0	1
694009.P0DTC3	9606.Q92466	1
694009.P0DTC3	9606.Q92535	1
694009.P0DTC3	9606.Q92545	1
694009.P0DTC3	9606.Q92575	1
694009.P0DTC3	9606.Q92692	1
694009.P0DTC3	9606.Q92887	1
694009.P0DTC3	9606.Q92896	1
694009.P0DTC3	9606.Q92930	1
694009.P0DTC3	9606.Q969Q0	1
694009.P0DTC3	9606.Q969X6	1
694009.P0DTC3	9606.Q96A33	1
694009.P0DTC3	9606.Q96A54	1
694009.P0DTC3	9606.Q96AA3	1
694009.P0DTC3	9606.Q96AX1	1
694009.P0DTC3	9606.Q96CN7	1
694009.P0DTC3	9606.Q96G23	1
694009.P0DTC3	9606.Q96HE7	1
694009.P0DTC3	9606.Q96KC8	1
694009.P0DTC3	9606.Q96KP4	1
694009.P0DTC3	9606.Q96LD4	1
694009.P0DTC3	9606.Q96MV1	1
694009.P0DTC3	9606.Q96N66	1
694009.P0DTC3	9606.Q96P63	1
694009.P0DTC3	9606.Q96PD2	1
694009.P0DTC3	9606.Q96Q05	1
694009.P0DTC3	9606.Q96Q45	1
694009.P0DTC3	9606.Q96QF0	1
694009.P0DTC3	9606.Q96QK1	1
694009.P0DTC3	9606.Q96RT7	1
694009.P0DTC3	9606.Q96RT8	1
694009.P0DTC3	9606.Q99426	1
694009.P0DTC3	9606.Q99500	1
694009.P0DTC3	9606.Q99569	1
694009.P0DTC3	9606.Q99650	1
694009.P0DTC3	9606.Q99873	1
694009.P0DTC3	9606.Q99959	1
694009.P0DTC3	9606.Q9BSC4	1
694009.P0DTC3	9606.Q9BT67	1
694009.P0DTC3	9606.Q9BTU6	1
694009.P0DTC3	9606.Q9BTX1	1
694009.P0DTC3	9606.Q9BTY2	1
694009.P0DTC3	9606.Q9BV38	1
694009.P0DTC3	9606.Q9BX67	1
694009.P0DTC3	9606.Q9BYN0	1
694009.P0DTC3	9606.Q9BZQ6	1
694009.P0DTC3	9606.Q9C0C4	1
694009.P0DTC3	9606.Q9GZP1	1
694009.P0DTC3	9606.Q9GZU7	1
694009.P0DTC3	9606.Q9H0A0	1
694009.P0DTC3	9606.Q9H0M0	1
694009.P0DTC3	9606.Q9H0U4	1
694009.P0DTC3	9606.Q9H0X4	1
694009.P0DTC3	9606.Q9H1C4	1
694009.P0DTC3	9606.Q9H1Y3	1
694009.P0DTC3	9606.Q9H269	1
694009.P0DTC3	9606.Q9H2G2	1
694009.P0DTC3	9606.Q9H330	1
694009.P0DTC3	9606.Q9H3K2	1
694009.P0DTC3	9606.Q9H3N1	1
694009.P0DTC3	9606.Q9H490	1
694009.P0DTC3	9606.Q9H4A4	1
694009.P0DTC3	9606.Q9H8Y8	1
694009.P0DTC3	9606.Q9HBI6	1
694009.P0DTC3	9606.Q9HBM0	1
694009.P0DTC3	9606.Q9HC07	1
694009.P0DTC3	9606.Q9HCJ1	1
694009.P0DTC3	9606.Q9HCK4	1
694009.P0DTC3	9606.Q9HCM3	1
694009.P0DTC3	9606.Q9HCM4	1
694009.P0DTC3	9606.Q9HD26	1
694009.P0DTC3	9606.Q9HDC9	1
694009.P0DTC3	9606.Q9NP58	1
694009.P0DTC3	9606.Q9NPA0	1
694009.P0DTC3	9606.Q9NPR2	1
694009.P0DTC3	9606.Q9NQ66	1
694009.P0DTC3	9606.Q9NQS3	1
694009.P0DTC3	9606.Q9NR30	1
694009.P0DTC3	9606.Q9NRG9	1
694009.P0DTC3	9606.Q9NSY1	1
694009.P0DTC3	9606.Q9NU19	1
694009.P0DTC3	9606.Q9NUP9	1
694009.P0DTC3	9606.Q9NV58	1
694009.P0DTC3	9606.Q9NV66	1
694009.P0DTC3	9606.Q9NVJ2	1
694009.P0DTC3	9606.Q9NVX2	1
694009.P0DTC3	9606.Q9NWR8	1
694009.P0DTC3	9606.Q9NXE4	1
694009.P0DTC3	9606.Q9NXH8	1
694009.P0DTC3	9606.Q9NYU2	1
694009.P0DTC3	9606.Q9NZ53	1
694009.P0DTC3	9606.Q9NZM1	1
694009.P0DTC3	9606.Q9NZU0	1
694009.P0DTC3	9606.Q9NZV1	1
694009.P0DTC3	9606.Q9P0L0	1
694009.P0DTC3	9606.Q9P0V3	1
694009.P0DTC3	9606.Q9P244	1
694009.P0DTC3	9606.Q9UBG0	1
694009.P0DTC3	9606.Q9UBN6	1
694009.P0DTC3	9606.Q9UBP9	1
694009.P0DTC3	9606.Q9UGJ1	1
694009.P0DTC3	9606.Q9UHD9	1
694009.P0DTC3	9606.Q9UID3	1
694009.P0DTC3	9606.Q9UIQ6	1
694009.P0DTC3	9606.Q9UIW2	1
694009.P0DTC3	9606.Q9UKG1	1
694009.P0DTC3	9606.Q9ULP9	1
694009.P0DTC3	9606.Q9UM47	1
694009.P0DTC3	9606.Q9UMS4	1
694009.P0DTC3	9606.Q9UN75	1
694009.P0DTC3	9606.Q9UNE7	1
694009.P0DTC3	9606.Q9UNN8	1
694009.P0DTC3	9606.Q9UNX3	1
694009.P0DTC3	9606.Q9UPY5	1
694009.P0DTC3	9606.Q9Y262	1
694009.P0DTC3	9606.Q9Y277	1
694009.P0DTC3	9606.Q9Y2B0	1
694009.P0DTC3	9606.Q9Y2G1	1
694009.P0DTC3	9606.Q9Y2G8	1
694009.P0DTC3	9606.Q9Y2I1	1
694009.P0DTC3	9606.Q9Y2L5	1
694009.P0DTC3	9606.Q9Y305	1
694009.P0DTC3	9606.Q9Y320	1
694009.P0DTC3	9606.Q9Y385	1
694009.P0DTC3	9606.Q9Y394	1
694009.P0DTC3	9606.Q9Y397	1
694009.P0DTC3	9606.Q9Y3P9	1
694009.P0DTC3	9606.Q9Y4D7	1
694009.P0DTC3	9606.Q9Y5B9	1
694009.P0DTC3	9606.Q9Y5F0	1
694009.P0DTC3	9606.Q9Y5G0	1
694009.P0DTC3	9606.Q9Y5I4	1
694009.P0DTC3	9606.Q9Y5K5	1
694009.P0DTC3	9606.Q9Y5R8	1
694009.P0DTC3	9606.Q9Y666	1
694009.P0DTC3	9606.Q9Y673	1
694009.P0DTC3	9606.Q9Y679	1
694009.P0DTC3	9606.Q9Y6D0	1
694009.P0DTC3	9606.Q9Y6M4	1
694009.P0DTC3	9606.Q9Y6M5	1
694009.P0DTC4	9606.A0A0A6YYL4	1
694009.P0DTC4	9606.A0FGR8	1
694009.P0DTC4	9606.A0PK00	1
694009.P0DTC4	9606.A3KMH1	1
694009.P0DTC4	9606.A4D1E9	1
694009.P0DTC4	9606.A5PLL7	1
694009.P0DTC4	9606.B3KTT5	1
694009.P0DTC4	9606.O00154	1
694009.P0DTC4	9606.O00194	1
694009.P0DTC4	9606.O00268	1
694009.P0DTC4	9606.O00400	1
694009.P0DTC4	9606.O00767	1
694009.P0DTC4	9606.O14523	1
694009.P0DTC4	9606.O14745	1
694009.P0DTC4	9606.O15031	1
694009.P0DTC4	9606.O15091	1
694009.P0DTC4	9606.O15118	1
694009.P0DTC4	9606.O15173	1
694009.P0DTC4	9606.O15400	1
694009.P0DTC4	9606.O15504	1
694009.P0DTC4	9606.O15554	1
694009.P0DTC4	9606.O43169	1
694009.P0DTC4	9606.O43615	1
694009.P0DTC4	9606.O60503	1
694009.P0DTC4	9606.O60906	1
694009.P0DTC4	9606.O75064	1
694009.P0DTC4	9606.O75197	1
694009.P0DTC4	9606.O75396	1
694009.P0DTC4	9606.O75400	1
694009.P0DTC4	9606.O75489	1
694009.P0DTC4	9606.O75581	1
694009.P0DTC4	9606.O75616	1
694009.P0DTC4	9606.O75787	1
694009.P0DTC4	9606.O75844	1
694009.P0DTC4	9606.O75886	1
694009.P0DTC4	9606.O75907	1
694009.P0DTC4	9606.O75911	1
694009.P0DTC4	9606.O75976	1
694009.P0DTC4	9606.O94826	1
694009.P0DTC4	9606.O94851	1
694009.P0DTC4	9606.O94874	1
694009.P0DTC4	9606.O94901	1
694009.P0DTC4	9606.O95202	1
694009.P0DTC4	9606.O95210	1
694009.P0DTC4	9606.O95429	1
694009.P0DTC4	9606.O95470	1
694009.P0DTC4	9606.O95476	1
694009.P0DTC4	9606.O95864	1
694009.P0DTC4	9606.P04843	1
694009.P0DTC4	9606.P04844	1
694009.P0DTC4	9606.P05023	1
694009.P0DTC4	9606.P05556	1
694009.P0DTC4	9606.P07947	1
694009.P0DTC4	9606.P08240	1
694009.P0DTC4	9606.P11182	1
694009.P0DTC4	9606.P11441	1
694009.P0DTC4	9606.P11717	1
694009.P0DTC4	9606.P12931	1
694009.P0DTC4	9606.P15311	1
694009.P0DTC4	9606.P15313	1
694009.P0DTC4	9606.P16435	1
694009.P0DTC4	9606.P18085	1
694009.P0DTC4	9606.P18124	1
694009.P0DTC4	9606.P19404	1
694009.P0DTC4	9606.P20337	1
694009.P0DTC4	9606.P22059	1
694009.P0DTC4	9606.P22087	1
694009.P0DTC4	9606.P23141	1
694009.P0DTC4	9606.P23229	1
694009.P0DTC4	9606.P23396	1
694009.P0DTC4	9606.P26374	1
694009.P0DTC4	9606.P27824	1
694009.P0DTC4	9606.P30049	1
694009.P0DTC4	9606.P30050	1
694009.P0DTC4	9606.P33527	1
694009.P0DTC4	9606.P35606	1
694009.P0DTC4	9606.P35610	1
694009.P0DTC4	9606.P36551	1
694009.P0DTC4	9606.P46776	1
694009.P0DTC4	9606.P46977	1
694009.P0DTC4	9606.P48651	1
694009.P0DTC4	9606.P49069	1
694009.P0DTC4	9606.P49753	1
694009.P0DTC4	9606.P50402	1
694009.P0DTC4	9606.P51572	1
694009.P0DTC4	9606.P51648	1
694009.P0DTC4	9606.P51674	1
694009.P0DTC4	9606.P51798	1
694009.P0DTC4	9606.P56181	1
694009.P0DTC4	9606.P56537	1
694009.P0DTC4	9606.P60468	1
694009.P0DTC4	9606.P61009	1
694009.P0DTC4	9606.P61165	1
694009.P0DTC4	9606.P61254	1
694009.P0DTC4	9606.P62314	1
694009.P0DTC4	9606.P62330	1
694009.P0DTC4	9606.P62424	1
694009.P0DTC4	9606.P62891	1
694009.P0DTC4	9606.P62917	1
694009.P0DTC4	9606.P78357	1
694009.P0DTC4	9606.P82673	1
694009.P0DTC4	9606.P82675	1
694009.P0DTC4	9606.Q00765	1
694009.P0DTC4	9606.Q02543	1
694009.P0DTC4	9606.Q07021	1
694009.P0DTC4	9606.Q07960	1
694009.P0DTC4	9606.Q12923	1
694009.P0DTC4	9606.Q12981	1
694009.P0DTC4	9606.Q13144	1
694009.P0DTC4	9606.Q13257	1
694009.P0DTC4	9606.Q13443	1
694009.P0DTC4	9606.Q13501	1
694009.P0DTC4	9606.Q13526	1
694009.P0DTC4	9606.Q14139	1
694009.P0DTC4	9606.Q14257	1
694009.P0DTC4	9606.Q14517	1
694009.P0DTC4	9606.Q14571	1
694009.P0DTC4	9606.Q14667	1
694009.P0DTC4	9606.Q14739	1
694009.P0DTC4	9606.Q14914	1
694009.P0DTC4	9606.Q15005	1
694009.P0DTC4	9606.Q15006	1
694009.P0DTC4	9606.Q15165	1
694009.P0DTC4	9606.Q15286	1
694009.P0DTC4	9606.Q15375	1
694009.P0DTC4	9606.Q15436	1
694009.P0DTC4	9606.Q15643	1
694009.P0DTC4	9606.Q15907	1
694009.P0DTC4	9606.Q16795	1
694009.P0DTC4	9606.Q16880	1
694009.P0DTC4	9606.Q2PZI1	1
694009.P0DTC4	9606.Q2TAA5	1
694009.P0DTC4	9606.Q3ZAQ7	1
694009.P0DTC4	9606.Q4ADV7	1
694009.P0DTC4	9606.Q53EP0	1
694009.P0DTC4	9606.Q53FV1	1
694009.P0DTC4	9606.Q53GQ0	1
694009.P0DTC4	9606.Q5HYI8	1
694009.P0DTC4	9606.Q5JRA6	1
694009.P0DTC4	9606.Q5JTV8	1
694009.P0DTC4	9606.Q5SNT2	1
694009.P0DTC4	9606.Q5SWX8	1
694009.P0DTC4	9606.Q5T9L3	1
694009.P0DTC4	9606.Q5VV42	1
694009.P0DTC4	9606.Q643R3	1
694009.P0DTC4	9606.Q6IC98	1
694009.P0DTC4	9606.Q6NTF9	1
694009.P0DTC4	9606.Q6NUM6	1
694009.P0DTC4	9606.Q6NUM9	1
694009.P0DTC4	9606.Q6NUQ1	1
694009.P0DTC4	9606.Q6NUQ4	1
694009.P0DTC4	9606.Q6P158	1
694009.P0DTC4	9606.Q6P1A2	1
694009.P0DTC4	9606.Q6PJF5	1
694009.P0DTC4	9606.Q6PL24	1
694009.P0DTC4	9606.Q6ZMG9	1
694009.P0DTC4	9606.Q6ZPD9	1
694009.P0DTC4	9606.Q70UQ0	1
694009.P0DTC4	9606.Q71H61	1
694009.P0DTC4	9606.Q71UM5	1
694009.P0DTC4	9606.Q7KYR7	1
694009.P0DTC4	9606.Q7L0Y3	1
694009.P0DTC4	9606.Q7L8L6	1
694009.P0DTC4	9606.Q7Z2W4	1
694009.P0DTC4	9606.Q7Z4F1	1
694009.P0DTC4	9606.Q7Z7G8	1
694009.P0DTC4	9606.Q86SQ4	1
694009.P0DTC4	9606.Q86SS6	1
694009.P0DTC4	9606.Q86TI2	1
694009.P0DTC4	9606.Q86TM6	1
694009.P0DTC4	9606.Q86UL3	1
694009.P0DTC4	9606.Q86WA9	1
694009.P0DTC4	9606.Q86X29	1
694009.P0DTC4	9606.Q86XL3	1
694009.P0DTC4	9606.Q8IUH4	1
694009.P0DTC4	9606.Q8IWB1	1
694009.P0DTC4	9606.Q8IWB9	1
694009.P0DTC4	9606.Q8IXU6	1
694009.P0DTC4	9606.Q8IY95	1
694009.P0DTC4	9606.Q8IYS2	1
694009.P0DTC4	9606.Q8IZA0	1
694009.P0DTC4	9606.Q8N128	1
694009.P0DTC4	9606.Q8N1S5	1
694009.P0DTC4	9606.Q8N2A8	1
694009.P0DTC4	9606.Q8N2U9	1
694009.P0DTC4	9606.Q8N448	1
694009.P0DTC4	9606.Q8N4N3	1
694009.P0DTC4	9606.Q8N4V1	1
694009.P0DTC4	9606.Q8N511	1
694009.P0DTC4	9606.Q8N5B7	1
694009.P0DTC4	9606.Q8N5G2	1
694009.P0DTC4	9606.Q8N5K1	1
694009.P0DTC4	9606.Q8N5Y8	1
694009.P0DTC4	9606.Q8N766	1
694009.P0DTC4	9606.Q8NB49	1
694009.P0DTC4	9606.Q8NBN3	1
694009.P0DTC4	9606.Q8NBQ5	1
694009.P0DTC4	9606.Q8NC42	1
694009.P0DTC4	9606.Q8NC54	1
694009.P0DTC4	9606.Q8NCH0	1
694009.P0DTC4	9606.Q8NCS4	1
694009.P0DTC4	9606.Q8NE01	1
694009.P0DTC4	9606.Q8NEN9	1
694009.P0DTC4	9606.Q8NEW0	1
694009.P0DTC4	9606.Q8NFA0	1
694009.P0DTC4	9606.Q8NFH5	1
694009.P0DTC4	9606.Q8NG11	1
694009.P0DTC4	9606.Q8TAD4	1
694009.P0DTC4	9606.Q8TBA6	1
694009.P0DTC4	9606.Q8TBF5	1
694009.P0DTC4	9606.Q8TCJ2	1
694009.P0DTC4	9606.Q8TCS8	1
694009.P0DTC4	9606.Q8TDD1	1
694009.P0DTC4	9606.Q8TDW0	1
694009.P0DTC4	9606.Q8TED0	1
694009.P0DTC4	9606.Q8TEM1	1
694009.P0DTC4	9606.Q8TEQ8	1
694009.P0DTC4	9606.Q8TEW0	1
694009.P0DTC4	9606.Q8TEY7	1
694009.P0DTC4	9606.Q8WU76	1
694009.P0DTC4	9606.Q8WUH6	1
694009.P0DTC4	9606.Q8WUK0	1
694009.P0DTC4	9606.Q8WUY1	1
694009.P0DTC4	9606.Q8WVC6	1
694009.P0DTC4	9606.Q8WVP7	1
694009.P0DTC4	9606.Q8WY22	1
694009.P0DTC4	9606.Q92535	1
694009.P0DTC4	9606.Q92545	1
694009.P0DTC4	9606.Q92575	1
694009.P0DTC4	9606.Q92604	1
694009.P0DTC4	9606.Q92643	1
694009.P0DTC4	9606.Q92743	1
694009.P0DTC4	9606.Q92887	1
694009.P0DTC4	9606.Q92896	1
694009.P0DTC4	9606.Q92930	1
694009.P0DTC4	9606.Q92953	1
694009.P0DTC4	9606.Q969M3	1
694009.P0DTC4	9606.Q969N2	1
694009.P0DTC4	9606.Q969Q0	1
694009.P0DTC4	9606.Q969X5	1
694009.P0DTC4	9606.Q96A33	1
694009.P0DTC4	9606.Q96A49	1
694009.P0DTC4	9606.Q96A54	1
694009.P0DTC4	9606.Q96AA3	1
694009.P0DTC4	9606.Q96AG4	1
694009.P0DTC4	9606.Q96CS3	1
694009.P0DTC4	9606.Q96EL2	1
694009.P0DTC4	9606.Q96FL8	1
694009.P0DTC4	9606.Q96G23	1
694009.P0DTC4	9606.Q96HA1	1
694009.P0DTC4	9606.Q96HH9	1
694009.P0DTC4	9606.Q96HV5	1
694009.P0DTC4	9606.Q96HY6	1
694009.P0DTC4	9606.Q96JB5	1
694009.P0DTC4	9606.Q96JH8	1
694009.P0DTC4	9606.Q96JJ7	1
694009.P0DTC4	9606.Q96JW4	1
694009.P0DTC4	9606.Q96KA5	1
694009.P0DTC4	9606.Q96KC8	1
694009.P0DTC4	9606.Q96LJ7	1
694009.P0DTC4	9606.Q96N66	1
694009.P0DTC4	9606.Q96QK1	1
694009.P0DTC4	9606.Q96RL7	1
694009.P0DTC4	9606.Q96TA2	1
694009.P0DTC4	9606.Q99460	1
694009.P0DTC4	9606.Q99615	1
694009.P0DTC4	9606.Q99623	1
694009.P0DTC4	9606.Q99650	1
694009.P0DTC4	9606.Q99835	1
694009.P0DTC4	9606.Q99873	1
694009.P0DTC4	9606.Q9BQ39	1
694009.P0DTC4	9606.Q9BRX8	1
694009.P0DTC4	9606.Q9BSR8	1
694009.P0DTC4	9606.Q9BT22	1
694009.P0DTC4	9606.Q9BTX1	1
694009.P0DTC4	9606.Q9BU23	1
694009.P0DTC4	9606.Q9BUE6	1
694009.P0DTC4	9606.Q9BV38	1
694009.P0DTC4	9606.Q9BV81	1
694009.P0DTC4	9606.Q9BVK8	1
694009.P0DTC4	9606.Q9BVX2	1
694009.P0DTC4	9606.Q9BW60	1
694009.P0DTC4	9606.Q9BX67	1
694009.P0DTC4	9606.Q9C037	1
694009.P0DTC4	9606.Q9C0C4	1
[truncated: 3,157 more rows]
