# Supplementary material for: The Landscape of Virus-Host Protein–Protein Interaction Databases
Source: Front Microbiol. 2022 Jul 15;13:827742. doi: 10.3389/fmicb.2022.827742 (PMC9335289; doi:10.3389/fmicb.2022.827742)
Supplement: Supplementary file 1 [file Data_Sheet_1.zip › interactions-EBI-GOA-nonIntAct.csv]

10279.Q98325	9606.Q9P0V3	1
10298.P04487	9606.Q9H2X6	1
10298.P08392	9606.P35268	1
10298.P08543	9606.Q9H171	1
10298.P08543	9606.Q9Y572	1
10298.P10209	9606.H0YL14	1
10298.P10228	9606.P01024	1
10298.P10228	9796.Q9XS82	1
10298.Q69091	9606.Q15223	1
10298.Q69091	9823.Q9GL76	1
10298.U5TQE9	10090.Q9D2Y4	1
10298.U5TQE9	9606.Q13546	1
10298.U5TQE9	9606.Q9Y572	1
10310.P89462	9606.Q13546	1
10310.P89462	9606.Q9Y572	1
10320.K4P3M7	9606.Q09472	1
10320.K4P3M7	9913.E1B8D6	1
10320.P29128	9606.Q13547	1
10320.P29128	9606.Q92985	1
10320.P29128	9913.O02853	1
10320.P30021	9913.A1A4K3	1
10320.P30021	9913.P60712	1
10320.Q4VW77	9606.P42224	1
10320.Q4VW77	9913.A1A4K3	1
10320.Q4VW77	9913.B0JYL6	1
10320.Q4VW77	9913.P60712	1
10320.Q4VW77	9913.P67868	1
10320.Q77CA8	10090.Q01705	1
10320.Q77CA8	10090.Q61982	1
10320.Q77CE4	10116.P36370	1
10320.Q77CE4	10116.P36372	1
10320.Q77CE4	9606.O15533	1
10320.Q77CE4	9606.Q03518	1
10320.Q77CE4	9606.Q03519	1
10320.Q89582	9913.A5PJP2	1
10320.Q89582	9913.E1B705	1
10320.Q89582	9913.E1BHE1	1
10320.Q89582	9913.F1MQ85	1
10320.Q89582	9913.F6RA30	1
10320.Q89582	9913.Q0VD32	1
10320.Q89582	9913.Q3ZBY5	1
10326.L8B1Q7	9606.P20226	1
10326.L8B1Q7	9606.P24928	1
10326.P17473	9606.P20226	1
10326.P17473	9606.P35268	1
10326.P17473	9606.Q00403	1
10326.P28967	9796.O62812	1
10326.P87662	9606.P20226	1
10326.P87662	9606.Q00403	1
10326.Q05906	9606.P20226	1
10326.Q5NTY3	9606.P20226	1
10326.Q5NTY3	9606.P24928	1
10326.Q6F4H9	9606.P01024	1
10326.Q6F4H9	9796.Q9XS82	1
10335.Q9J3M8	9606.P14735	1
10345.C7EYC8	9823.P01025	1
10345.G3G922	9606.Q15223	1
10345.G3G922	9823.Q9GL76	1
10345.G3G926	10090.P63085	1
10345.G3G960	9606.Q13561	1
10345.G3G960	9606.Q14203	1
10359.P08318	9606.Q96G01	1
10359.P08560	9606.Q8NHL6	1
10359.P09727	9606.Q9BUN8	1
10359.P16749	9606.Q7KZ85	1
10359.P16778	9606.Q8WXG1	1
10366.Q83156	10090.O08603	1
10366.Q83156	10090.O08604	1
10366.Q83156	10090.Q9JI58	1
10376.P03206	9606.P63244	1
10376.P12978	9606.Q15326	1
10376.Q04360	9606.Q8NDT2	1
10376.Q04360	9606.Q96T37	1
10376.Q04360	9606.Q96T58	1
10376.Q8AZK7	9606.P23497	1
10385.Q1XBR6	9606.Q14790	1
10390.Q69283	9031.P08998	1
10390.Q6USD0	9031.F1NCN0	1
10390.Q6USD0	9031.P18870	1
10390.Q77Q71	9031.P10360	1
10390.Q77Q71	9031.P18870	1
10390.Q80IW5	9031.F1NCN0	1
10390.Q80IW5	9031.P18870	1
10390.Q9DGW5	10090.P09450	1
10390.Q9DGW5	10116.P12841	1
10390.Q9DGW5	10116.P17325	1
10390.Q9DGW5	9031.F1NCN0	1
10390.Q9DGW5	9031.P08106	1
10390.Q9DGW5	9031.P18870	1
10390.Q9DGW5	9031.Q5ZIZ6	1
10407.P03157	9606.P14625	1
10407.Q2I360	9606.Q6Q795	1
10407.Q7TDY3	9606.P05981	1
10654.Q9WQX5	9606.Q9BQA5	1
10665.P39232	83333.P52129	1
10710.P03042	83333.P25746	1
10710.P03044	83333.P0AAI3	1
11034.P03316	10090.Q9CUN6	1
11034.P03316	9606.P51617	1
11034.P03316	9606.Q9HCE7	1
11072.P27395	9606.Q9Y6A9	1
11082.Q9Q6P4	9606.Q9Y6A9	1
11103.O89168	10090.P11928	1
11103.O89168	9606.P00973	1
11103.O92972	10116.P35213	1
11103.O92972	559292.P29311	1
11103.O92972	9606.P19525	1
11103.O92972	9606.P62258	1
11103.O92972	9606.P84022	1
11103.O92972	9606.Q16513	1
11103.O92972	9606.Q5VT25	1
11103.O93077	9606.O95292	1
11103.P0C045	9606.O60844	1
11103.P0C045	9606.O75352	1
11103.P0C045	9606.P01019	1
11103.P0C045	9606.P04004	1
11103.P0C045	9606.P05155	1
11103.P0C045	9606.P05156	1
11103.P0C045	9606.P07858	1
11103.P0C045	9606.P15907	1
11103.P0C045	9606.P25311	1
11103.P0C045	9606.P51522	1
11103.P0C045	9606.P61106	1
11103.P0C045	9606.Q63HM2	1
11103.P0C045	9606.Q9UHV9	1
11103.P26662	9606.Q07812	1
11103.P26663	10116.Q66HB1	1
11103.P26663	9606.Q8WTV0	1
11103.P26664	9606.Q9UKC9	1
11103.P27958	10036.P07823	1
11103.P27958	10036.Q920L9	1
11103.P27958	10090.P25118	1
11103.P27958	10090.Q9Z2B5	1
11103.P27958	9606.O00499	1
11103.P27958	9606.O00571	1
11103.P27958	9606.O15350	1
11103.P27958	9606.O76003	1
11103.P27958	9606.P02649	1
11103.P27958	9606.P02788	1
11103.P27958	9606.P02794	1
11103.P27958	9606.P04114	1
11103.P27958	9606.P04637	1
11103.P27958	9606.P05155	1
11103.P27958	9606.P05783	1
11103.P27958	9606.P05787	1
11103.P27958	9606.P06454	1
11103.P27958	9606.P08195	1
11103.P27958	9606.P08493	1
11103.P27958	9606.P08670	1
11103.P27958	9606.P08727	1
11103.P27958	9606.P09758	1
11103.P27958	9606.P0DMV8	1
11103.P27958	9606.P10809	1
11103.P27958	9606.P17844	1
11103.P27958	9606.P23528	1
11103.P27958	9606.P24666	1
11103.P27958	9606.P40305	1
11103.P27958	9606.P42224	1
11103.P27958	9606.P42356	1
11103.P27958	9606.P60033	1
11103.P27958	9606.P62314	1
11103.P27958	9606.Q09666	1
11103.P27958	9606.Q13309	1
11103.P27958	9606.Q13625	1
11103.P27958	9606.Q14240	1
11103.P27958	9606.Q6FHJ7	1
11103.P27958	9606.Q6P1N9	1
11103.P27958	9606.Q6ZRS2	1
11103.P27958	9606.Q6ZTP6	1
11103.P27958	9606.Q86XR8	1
11103.P27958	9606.Q8IUD2	1
11103.P27958	9606.Q8TEX9	1
11103.P27958	9606.Q8WTV0	1
11103.P27958	9606.Q92597	1
11103.P27958	9606.Q95HD8	1
11103.P27958	9606.Q96BZ9	1
11103.P27958	9606.Q96QK1	1
11103.P27958	9606.Q99836	1
11103.P27958	9606.Q9H6S0	1
11103.P27958	9606.Q9NX38	1
11103.P27958	9606.Q9P035	1
11103.P27958	9606.Q9UPY3	1
11103.P27958	9606.Q9Y680	1
11103.P27958	9606.Q9Y694	1
11103.P27958	9913.P24627	1
11103.P29846	9606.O43889	1
11103.Q03463	9606.O95292	1
11103.Q03463	9606.P07237	1
11103.Q03463	9606.P19793	1
11103.Q03463	9606.Q9H2X3	1
11103.Q03463	9606.Q9P0L0	1
11103.Q5EG65	9606.O00571	1
11103.Q913V3	10090.O88942	1
11103.Q913V3	9606.Q09472	1
11103.Q99IB8	9606.O60260	1
11103.Q99IB8	9606.P02771	1
11103.Q99IB8	9606.P06493	1
11103.Q99IB8	9606.P11498	1
11103.Q99IB8	9606.P36897	1
11103.Q99IB8	9606.P37173	1
11103.Q99IB8	9606.P62937	1
11103.Q99IB8	9606.Q99836	1
11103.Q99IB8	9606.Q9NYU2	1
11103.Q9WMX2	9606.O00499	1
11103.Q9WMX2	9606.O75344	1
11103.Q9WMX2	9606.P23284	1
11103.Q9WMX2	9606.P27105	1
11103.Q9WMX2	9606.P60709	1
11103.Q9WMX2	9606.Q14318	1
11137.P19740	9606.Q9HD42	1
11234.Q9WMB5	9606.P23284	1
11234.Q9WMB5	9606.P62937	1
11250.P03418	9606.O14744	1
11250.P03418	9606.P06748	1
11250.P03418	9606.P06753	1
11250.P03418	9606.Q9BQA1	1
11250.P0DOE7	9606.P06454	1
11250.P0DOE7	9606.P06748	1
11250.P0DOE7	9606.P06753	1
11250.P0DOE7	9606.P21796	1
11250.P0DOE7	9606.P23528	1
11250.P0DOE7	9606.P24666	1
11250.P0DOE7	9606.P42338	1
11250.P0DOE7	9606.P48736	1
11250.P0DOE7	9606.P51636	1
11250.P0DOE7	9606.P52292	1
11250.P0DOE7	9606.P55854	1
11250.P0DOE7	9606.P56539	1
11250.P0DOE7	9606.P62491	1
11250.P0DOE7	9606.P62805	1
11250.P0DOE7	9606.P62937	1
11250.P0DOE7	9606.P84022	1
11250.P0DOE7	9606.Q03135	1
11250.P0DOE7	9606.Q15907	1
11250.P0DOE7	9606.Q16082	1
11250.P0DOE7	9606.Q4VCS5	1
11250.P0DOE7	9606.Q8N3Z6	1
11250.P0DOE7	9606.Q8TAG9	1
11250.P0DOE7	9606.Q8TBZ5	1
11250.P0DOE7	9606.Q96CX3	1
11250.P0DOE7	9606.Q9BQE3	1
11250.P0DOE7	9606.Q9NS69	1
11250.P0DOE7	9606.Q9Y2J4	1
11250.Q77YB1	9606.P18124	1
11250.Q77YB1	9606.P37837	1
11250.Q77YB1	9606.P39023	1
11250.Q77YB1	9606.P51572	1
11250.Q77YB1	9606.P62277	1
11269.P35260	9606.Q9HAU4	1
11320.A4D8X6	9606.Q53GL7	1
11320.P03466	9606.Q06787	1
11320.P03496	9606.O95786	1
11320.Q9DLK6	9606.Q14684	1
11642.Q87041	9606.Q8TCT6	1
11642.Q87041	9606.Q8TCT7	1
11665.P69730	9606.Q8WUM4	1
11676.P03375	9606.P01730	1
11676.P03375	9606.P35232	1
11676.P03375	9606.Q99623	1
11676.P03404	9606.P63244	1
11676.P03406	9606.O14734	1
11676.P03406	9606.P01730	1
11676.P03406	9606.P04049	1
11676.P03406	9606.P04439	1
11676.P03406	9606.P04637	1
11676.P03406	9606.P06239	1
11676.P03406	9606.P07948	1
11676.P03406	9606.P08631	1
11676.P03406	9606.P0DP23	1
11676.P03406	9606.P0DP24	1
11676.P03406	9606.P0DP25	1
11676.P03406	9606.P10747	1
11676.P03406	9606.P12931	1
11676.P03406	9606.P15498	1
11676.P03406	9606.P53618	1
11676.P03406	9606.Q13177	1
11676.P03406	9606.Q6VY07	1
11676.P03406	9606.Q99683	1
11676.P03406	9606.Q9BXS5	1
11676.P03406	9606.Q9UI12	1
11676.P03407	9606.Q9UI12	1
11676.P04608	9606.O60563	1
11676.P04608	9606.P51532	1
11676.P04608	9606.P60709	1
11676.P04608	9606.Q12824	1
11676.P04608	9606.Q9H1E3	1
11676.Q75170	9606.O00743	1
11676.Q78524	9606.P06239	1
11676.Q9IV27	10090.Q9ERI2	1
11676.Q9WJR3	9606.Q9ULZ3	1
11746.P31621	9606.Q12891	1
11855.P07567	9606.P63172	1
11988.P06663	3702.Q9LKG8	1
12208.P29152	3888.Q0GRC4	1
12209.Q01500	4081.Q4VQY3	1
12211.P13529	3758.M1J8U6	1
12216.P18247	4072.A0A1U8GR65	1
12216.P18247	4081.A0A3Q7FGP1	1
12216.P18247	4081.Q4VQY3	1
12222.P21231	3847.C6ZJZ3	1
12224.Q8JNK2	4577.B1P758	1
12224.Q8JNK2	4577.O80429	1
12227.P04517	4072.A0A1U8GR65	1
12227.P04517	4081.A0A3Q7FGP1	1
12227.P04517	4081.Q4VQY3	1
12230.P0CK11	3702.Q96262	1
12239.P89657	4081.A7M6E7	1
12239.P89657	4081.A7M6E8	1
12241.P18339	4081.A7M6E7	1
12241.P18339	4081.A7M6E8	1
12242.P03583	3702.Q9SCN8	1
12242.P03583	4081.Q71BG9	1
12242.P03583	4097.A0A1S3X835	1
12242.P03587	4081.A7M6E7	1
12242.P69513	4100.A0A0S4IJL0	1
12321.P03591	3702.Q9SL49	1
12637.P29991	9606.Q9Y679	1
12657.Q66677	10090.Q9Z0H7	1
12657.Q66677	9606.O95999	1
12657.Q66677	9606.Q9Y4K3	1
12657.Q9YJN5	9606.Q9Y6K9	1
129951.E1ARS9	10116.P36876	1
129951.P03243	10116.Q9JIM0	1
129951.P03244	10116.Q8VIB2	1
129951.P03246	6239.P30429	1
129951.P03247	9606.O60238	1
129951.P03247	9606.P02545	1
129951.P03247	9606.Q12981	1
129951.P03247	9606.Q12982	1
129951.P03247	9606.Q12983	1
129951.P03247	9606.Q16611	1
129951.P03255	9606.O96006	1
129951.P04489	9606.P29590	1
130308.P10407	9606.O96006	1
130309.P10542	9606.P62195	1
130309.Q64863	9606.Q7L523	1
130310.P89079	9606.Q12959	1
1678143.Q81871	9606.Q9H6X4	1
1714619.Q9IW59	10116.P63159	1
1821749.P03304	9606.Q9NV64	1
186538.Q05128	9606.Q9HAU4	1
1891730.P03077	9606.P30153	1
1891730.P68835	9606.P30153	1
1891767.P03070	10116.A0A0G2JU09	1
1891767.P03070	10116.A0A0G2QC09	1
1891767.P03070	10116.D3ZQ89	1
1891767.P03070	10116.O08984	1
1891767.P03070	9606.P27694	1
1891767.P03070	9606.Q96PZ2	1
1891767.P03081	10116.P63331	1
1891767.P03081	9606.P30153	1
1933298.P36292	3702.Q1PE49	1
194440.O39198	9606.P78352	1
194440.O39198	9606.Q13884	1
194440.P0C205	10116.Q80U96	1
194440.P14079	9606.P26651	1
1972577.P03519	10090.Q8K2X8	1
1972577.P03519	9606.Q9P032	1
1972577.P03522	9606.P01130	1
1980519.P89522	9606.P20591	1
2170082.P19712	9606.B3KNR3	1
2170082.P19712	9606.B5BTY4	1
2170082.P19712	9606.C7DJS2	1
2170082.P19712	9606.F8W7C6	1
2170082.P19712	9606.O43143	1
2170082.P19712	9606.O60832	1
2170082.P19712	9606.O76094	1
2170082.P19712	9606.P04844	1
2170082.P19712	9606.P05455	1
2170082.P19712	9606.P07910	1
2170082.P19712	9606.P08579	1
2170082.P19712	9606.P09211	1
2170082.P19712	9606.P11940	1
2170082.P19712	9606.P12956	1
2170082.P19712	9606.P14923	1
2170082.P19712	9606.P15880	1
2170082.P19712	9606.P17844	1
2170082.P19712	9606.P18077	1
2170082.P19712	9606.P18124	1
2170082.P19712	9606.P18621	1
2170082.P19712	9606.P19338	1
2170082.P19712	9606.P22626	1
2170082.P19712	9606.P23396	1
2170082.P19712	9606.P26373	1
2170082.P19712	9606.P26640	1
2170082.P19712	9606.P27635	1
2170082.P19712	9606.P28161	1
2170082.P19712	9606.P31943	1
2170082.P19712	9606.P36578	1
2170082.P19712	9606.P37108	1
2170082.P19712	9606.P38159	1
2170082.P19712	9606.P39019	1
2170082.P19712	9606.P39023	1
2170082.P19712	9606.P46778	1
2170082.P19712	9606.P46782	1
2170082.P19712	9606.P49458	1
2170082.P19712	9606.P52272	1
2170082.P19712	9606.P52292	1
2170082.P19712	9606.P54577	1
2170082.P19712	9606.P61011	1
2170082.P19712	9606.P61247	1
2170082.P19712	9606.P61254	1
2170082.P19712	9606.P61313	1
2170082.P19712	9606.P61978	1
2170082.P19712	9606.P62081	1
2170082.P19712	9606.P62244	1
2170082.P19712	9606.P62263	1
2170082.P19712	9606.P62266	1
2170082.P19712	9606.P62277	1
2170082.P19712	9606.P62424	1
2170082.P19712	9606.P62701	1
2170082.P19712	9606.P62750	1
2170082.P19712	9606.P62851	1
2170082.P19712	9606.P62899	1
2170082.P19712	9606.P62913	1
2170082.P19712	9606.P67809	1
2170082.P19712	9606.P83731	1
2170082.P19712	9606.P83881	1
2170082.P19712	9606.P84098	1
2170082.P19712	9606.Q00839	1
2170082.P19712	9606.Q02413	1
2170082.P19712	9606.Q02543	1
2170082.P19712	9606.Q08211	1
2170082.P19712	9606.Q0VAC0	1
2170082.P19712	9606.Q12906	1
2170082.P19712	9606.Q13347	1
2170082.P19712	9606.Q13435	1
2170082.P19712	9606.Q53F35	1
2170082.P19712	9606.Q53GX7	1
2170082.P19712	9606.Q53HK9	1
2170082.P19712	9606.Q59ES8	1
2170082.P19712	9606.Q59FI9	1
2170082.P19712	9606.Q59GL1	1
2170082.P19712	9606.Q5JR94	1
2170082.P19712	9606.Q8NC51	1
2170082.P19712	9606.Q92841	1
2170082.P19712	9606.Q92900	1
2170082.P19712	9606.Q96EY7	1
2170082.P19712	9606.Q99729	1
2170082.P19712	9606.Q9BU76	1
2170082.P19712	9606.Q9BUJ2	1
2170082.P19712	9606.Q9BVP2	1
2170082.P19712	9606.Q9H6T3	1
2170082.P19712	9606.Q9NZI8	1
2170082.P19712	9606.Q9UHB9	1
2170082.P19712	9606.Q9Y262	1
2170082.P19712	9606.Q9Y285	1
2170082.P19712	9606.Q9Y3D9	1
2170082.P19712	9606.Q9Y5A9	1
2170082.P19712	9823.F1S912	1
2170082.P19712	9823.P19620	1
2170082.P19712	9823.Q764M6	1
2170082.P21530	9606.P25963	1
2170082.P21530	9823.A0A287B231	1
2170082.P21530	9823.A7WLH8	1
2170082.P21530	9823.C0MHR2	1
2170082.P21530	9823.F1RKI3	1
2170082.P21530	9823.F1SD85	1
2170082.P21530	9823.F1SFQ0	1
2170082.P21530	9823.F1SHI5	1
2170082.P21530	9823.F1SQJ5	1
2170082.P21530	9823.I3LSZ1	1
2170082.P21530	9823.K9IWF9	1
2170082.P21530	9823.Q08353	1
2499680.Q04561	9823.A0A068CA64	1
2499680.Q04561	9823.A5D9M6	1
2499680.Q04569	9823.A0A1S6M251	1
2499680.Q04569	9823.A7LCJ3	1
2499680.Q04569	9823.J9S2W1	1
2499680.Q04569	9823.J9T303	1
262177.P41437	9606.Q9H2J4	1
277944.Q6Q1S2	9606.Q9BYF1	1
28344.D6P3F7	9823.A7LCJ3	1
28344.D6P3F7	9823.J9S2W1	1
28344.D6P3F7	9823.J9T303	1
28875.Q84940	9606.O95786	1
28875.Q99FX5	9606.O95786	1
315953.Q3V4R7	243232.Q58445	1
315953.Q3V4R7	273057.Q980R2	1
333754.P04014	9606.P09914	1
337041.P03126	9606.O14907	1
337041.P03126	9606.P23142	1
337041.P03129	10090.O08696	1
337041.P03129	10116.A0A0G2QC09	1
337041.P03129	10116.P01946	1
337041.P03129	8932.P21871	1
337041.P03129	9606.P69905	1
337041.P03129	9606.Q08050	1
337041.P03129	9823.P01965	1
337041.P03129	9913.P01966	1
337041.P03129	9940.P68240	1
337041.P03129	9986.P01948	1
337041.P06927	9606.Q7Z403	1
337041.P06927	9606.Q8IU68	1
337041.P06927	9606.Q9Y6M5	1
337041.P17382	9606.P09914	1
337041.P17386	9606.P23142	1
337042.P06463	9606.P23142	1
337042.P06789	9606.P09914	1
337052.P03109	10090.Q8VDS8	1
337052.P03122	9606.O60885	1
337052.P03122	9606.Q96FC9	1
337052.P06931	9606.P23142	1
33708.O41974	10090.O09167	1
33708.O41974	10090.P10126	1
33708.O41974	10090.P15864	1
33708.O41974	10090.P60710	1
33708.O41974	10090.P62900	1
33708.O41974	10090.P62996	1
33708.O41974	10090.P63017	1
33708.O41974	10090.Q3TWW8	1
33708.O41974	10090.Q62191	1
33708.O41974	10090.Q8BL97	1
33708.O41974	10090.Q9CPR4	1
37296.F5HGJ3	9606.Q9NZM5	1
37296.P88946	10090.P45481	1
45455.Q9IMY0	10116.Q9Z2F5	1
53182.O93036	9685.Q4VDN5	1
64320.Q32ZE1	9606.Q9Y6A9	1
694009.P0C6X7	9606.P35232	1
694009.P0C6X7	9606.Q99623	1
694009.P0DTC2	9606.O14786	1
694009.P0DTC2	9606.Q9BYF1	1
694009.P0DTC3	9606.Q96JC1	1
694009.P0DTC5	9606.Q9UHD2	1
694009.P0DTC8	10090.Q60943	1
694009.P0DTC8	9606.Q96F46	1
694009.P0DTC9	9606.Q96P20	1
694009.P0DTD1	9606.Q9BYX4	1
694009.P0DTD2	9606.O94826	1
694009.P0DTD2	9606.Q9Y6K9	1
694009.P59594	9606.Q9BYF1	1
694009.P59636	9606.O94826	1
85708.O56129	9823.F1SF88	1
