# Supplementary material for: The Landscape of Virus-Host Protein–Protein Interaction Databases
Source: Front Microbiol. 2022 Jul 15;13:827742. doi: 10.3389/fmicb.2022.827742 (PMC9335289; doi:10.3389/fmicb.2022.827742)
Supplement: Supplementary file 1 [file Data_Sheet_1.zip › interactions-HCVpro.csv]

11103.O92974	9606.P08727	1
11103.O92974	9606.Q9Y680	1
11103.O92974	9606.Q9Y694	1
11103.P26663	9606.Q8N257	1
11103.P26664	9606.P62314	1
11103.P27958	9606.Q8N257	1
11103.Q00269	9606.Q15628	1
11103.Q6UNT9	9606.Q13625	1
11103.Q9WMX2	9606.A0A075B6E9	1
11103.Q9WMX2	9606.A2RUB6	1
11103.Q9WMX2	9606.O00468	1
11103.Q9WMX2	9606.O15015	1
11103.Q9WMX2	9606.O15162	1
11103.Q9WMX2	9606.O15230	1
11103.Q9WMX2	9606.O43866	1
11103.Q9WMX2	9606.O43889	1
11103.Q9WMX2	9606.O60504	1
11103.Q9WMX2	9606.O60687	1
11103.Q9WMX2	9606.O75094	1
11103.Q9WMX2	9606.O75095	1
11103.Q9WMX2	9606.O75398	1
11103.Q9WMX2	9606.O75962	1
11103.Q9WMX2	9606.O94813	1
11103.Q9WMX2	9606.O94966	1
11103.Q9WMX2	9606.O95219	1
11103.Q9WMX2	9606.O95248	1
11103.Q9WMX2	9606.P04275	1
11103.Q9WMX2	9606.P05412	1
11103.Q9WMX2	9606.P05556	1
11103.Q9WMX2	9606.P07196	1
11103.Q9WMX2	9606.P07737	1
11103.Q9WMX2	9606.P07996	1
11103.Q9WMX2	9606.P09758	1
11103.Q9WMX2	9606.P10253	1
11103.Q9WMX2	9606.P14136	1
11103.Q9WMX2	9606.P14543	1
11103.Q9WMX2	9606.P15814	1
11103.Q9WMX2	9606.P20265	1
11103.Q9WMX2	9606.P21675	1
11103.Q9WMX2	9606.P28799	1
11103.Q9WMX2	9606.P31629	1
11103.Q9WMX2	9606.P34810	1
11103.Q9WMX2	9606.P35555	1
11103.Q9WMX2	9606.P36406	1
11103.Q9WMX2	9606.P46531	1
11103.Q9WMX2	9606.P55268	1
11103.Q9WMX2	9606.P57075	1
11103.Q9WMX2	9606.P61769	1
11103.Q9WMX2	9606.P68371	1
11103.Q9WMX2	9606.Q02543	1
11103.Q9WMX2	9606.Q03188	1
11103.Q9WMX2	9606.Q07666	1
11103.Q9WMX2	9606.Q08379	1
11103.Q9WMX2	9606.Q13137	1
11103.Q9WMX2	9606.Q13227	1
11103.Q9WMX2	9606.Q13435	1
11103.Q9WMX2	9606.Q13438	1
11103.Q9WMX2	9606.Q13625	1
11103.Q9WMX2	9606.Q14112	1
11103.Q9WMX2	9606.Q14CM0	1
11103.Q9WMX2	9606.Q15643	1
11103.Q9WMX2	9606.Q16548	1
11103.Q9WMX2	9606.Q27J81	1
11103.Q9WMX2	9606.Q2M1P5	1
11103.Q9WMX2	9606.Q494V2	1
11103.Q9WMX2	9606.Q58WW2	1
11103.Q9WMX2	9606.Q5MIZ7	1
11103.Q9WMX2	9606.Q5QGS0	1
11103.Q9WMX2	9606.Q5T3F8	1
11103.Q9WMX2	9606.Q5VWN6	1
11103.Q9WMX2	9606.Q6FHJ7	1
11103.Q9WMX2	9606.Q6NUQ1	1
11103.Q9WMX2	9606.Q6P1W5	1
11103.Q9WMX2	9606.Q6P2H3	1
11103.Q9WMX2	9606.Q6PKC3	1
11103.Q9WMX2	9606.Q6UB98	1
11103.Q9WMX2	9606.Q6ZS17	1
11103.Q9WMX2	9606.Q76N32	1
11103.Q9WMX2	9606.Q7Z7M0	1
11103.Q9WMX2	9606.Q86SQ7	1
11103.Q9WMX2	9606.Q86U42	1
11103.Q9WMX2	9606.Q86UC2	1
11103.Q9WMX2	9606.Q86UE6	1
11103.Q9WMX2	9606.Q86XR8	1
11103.Q9WMX2	9606.Q8IUQ4	1
11103.Q9WMX2	9606.Q8IUX7	1
11103.Q9WMX2	9606.Q8IX21	1
11103.Q9WMX2	9606.Q8IYH5	1
11103.Q9WMX2	9606.Q8IZ52	1
11103.Q9WMX2	9606.Q8N0Z3	1
11103.Q9WMX2	9606.Q8N1W1	1
11103.Q9WMX2	9606.Q8N2Y8	1
11103.Q9WMX2	9606.Q8N7W2	1
11103.Q9WMX2	9606.Q8NFF5	1
11103.Q9WMX2	9606.Q8TBC4	1
11103.Q9WMX2	9606.Q8TES7	1
11103.Q9WMX2	9606.Q96D15	1
11103.Q9WMX2	9606.Q96EP0	1
11103.Q9WMX2	9606.Q96GW7	1
11103.Q9WMX2	9606.Q96JM7	1
11103.Q9WMX2	9606.Q96M27	1
11103.Q9WMX2	9606.Q96MT8	1
11103.Q9WMX2	9606.Q96N67	1
11103.Q9WMX2	9606.Q96P48	1
11103.Q9WMX2	9606.Q99873	1
11103.Q9WMX2	9606.Q9BTY2	1
11103.Q9WMX2	9606.Q9BV73	1
11103.Q9WMX2	9606.Q9BWF3	1
11103.Q9WMX2	9606.Q9BXP5	1
11103.Q9WMX2	9606.Q9BYW2	1
11103.Q9WMX2	9606.Q9GZN7	1
11103.Q9WMX2	9606.Q9H2D6	1
11103.Q9WMX2	9606.Q9H4I2	1
11103.Q9WMX2	9606.Q9H6F5	1
11103.Q9WMX2	9606.Q9H8L6	1
11103.Q9WMX2	9606.Q9H8S9	1
11103.Q9WMX2	9606.Q9H9L4	1
11103.Q9WMX2	9606.Q9HAP2	1
11103.Q9WMX2	9606.Q9HCB6	1
11103.Q9WMX2	9606.Q9HCM3	1
11103.Q9WMX2	9606.Q9HCS7	1
11103.Q9WMX2	9606.Q9HCU4	1
11103.Q9WMX2	9606.Q9NSC5	1
11103.Q9WMX2	9606.Q9NUL5	1
11103.Q9WMX2	9606.Q9NVV9	1
11103.Q9WMX2	9606.Q9NXP7	1
11103.Q9WMX2	9606.Q9NY15	1
11103.Q9WMX2	9606.Q9P0K7	1
11103.Q9WMX2	9606.Q9P0L0	1
11103.Q9WMX2	9606.Q9P2E9	1
11103.Q9WMX2	9606.Q9UBK9	1
11103.Q9WMX2	9606.Q9UBU8	1
11103.Q9WMX2	9606.Q9UHL4	1
11103.Q9WMX2	9606.Q9UJX2	1
11103.Q9WMX2	9606.Q9UKK3	1
11103.Q9WMX2	9606.Q9ULW6	1
11103.Q9WMX2	9606.Q9Y219	1
11103.Q9WMX2	9606.Q9Y2B5	1
11103.Q9WMX2	9606.Q9Y2K1	1
11103.Q9WMX2	9606.Q9Y5V3	1
