# Supplementary material for: The Landscape of Virus-Host Protein–Protein Interaction Databases
Source: Front Microbiol. 2022 Jul 15;13:827742. doi: 10.3389/fmicb.2022.827742 (PMC9335289; doi:10.3389/fmicb.2022.827742)
Supplement: Supplementary file 1 [file Data_Sheet_1.zip › interactions-HPIDB.csv]

10243.P07385	9606.P29466	0.41323432
10243.P07385	9606.P42574	0.41323432
10243.P07385	9606.P55212	0.41323432
10243.P07385	9606.Q14790	0.51072806
10243.Q8QMN0	10090.O35903	-
10243.Q8QMN0	10090.O35903	0.44
10243.Q8QMN0	10090.O55038	-
10243.Q8QMN0	10090.O55038	0.44
10243.Q8QMN0	10090.P40224	-
10243.Q8QMN0	10090.P40224	0.44
10243.Q8QMZ1	9606.Q9NP66	0.33655286
10243.Q9YP87	9606.O15444	0.44
10243.Q9YP87	9606.P01375	0.44
10245.A4GDF4	9606.P42224	0.32715574
10245.O10647	9606.P13236	0.44
10245.O57263	9606.P57738	0.32715574
10245.O57263	9606.P63208	0.41323432
10245.P03296	9606.P00451	0.32715574
10245.P03296	9606.Q9GZT9	0.32715574
10245.P04297	9606.P12036	0.35
10245.P04297	9606.Q15057	0.35
10245.P04298	9606.A0A087X117	0.32715574
10245.P04298	9606.Q96RQ9	0.32715574
10245.P04299	9606.Q14160	0.4
10245.P04305	9606.F8VVA7	0.62838155
10245.P04305	9606.P04083	0.32715574
10245.P04305	9606.P07355	0.32715574
10245.P04305	9606.P12111	0.32715574
10245.P04305	9606.Q8WTS1	0.32715574
10245.P07239	9606.P42224	0.54
10245.P07242	9606.P22626	0.37
10245.P11158	9606.A0A0U1RRM6	0.32715574
10245.P11158	9606.P78344	0.32715574
10245.P11158	9606.Q13227	0.32715574
10245.P11158	9606.Q13753	0.32715574
10245.P11258	9606.P19013	0.33655286
10245.P11258	9606.Q6ZN40	0.32715574
10245.P11258	9606.Q92560	0.32715574
10245.P11258	9606.Q9UH99	0.32715574
10245.P12848	9606.A0A3B3IRW5	0.32715574
10245.P12848	9606.O14578	0.32715574
10245.P12848	9606.P04792	0.32715574
10245.P12848	9606.Q08379	0.32715574
10245.P12848	9606.Q6P5S2	0.32715574
10245.P12848	9606.Q86VP6	0.32715574
10245.P12848	9606.Q8WW38	0.32715574
10245.P12848	9606.Q92624	0.32715574
10245.P12848	9606.Q96DA0	0.32715574
10245.P12848	9606.Q9P0K7	0.32715574
10245.P14357	9606.A0A3B3ISQ4	0.32715574
10245.P14357	9606.F8VXC8	0.32715574
10245.P14357	9606.K7ERV3	0.32715574
10245.P14357	9606.O15131	0.32715574
10245.P14357	9606.O75398	0.32715574
10245.P14357	9606.P18583	0.32715574
10245.P14357	9606.P52179	0.32715574
10245.P14357	9606.P52292	0.33655286
10245.P14357	9606.P63010	0.32715574
10245.P14357	9606.Q08379	0.32715574
10245.P14357	9606.Q13162	0.32715574
10245.P14357	9606.Q8IVF2	0.32715574
10245.P14357	9606.Q96ES6	0.32715574
10245.P14357	9606.Q96JH7	0.33655286
10245.P14357	9606.Q9BS26	0.32715574
10245.P14357	9606.Q9NRQ2	0.33655286
10245.P14357	9606.Q9P0K7	0.32715574
10245.P14357	9606.Q9Y3T6	0.32715574
10245.P15059	9606.O14654	0.35
10245.P15059	9606.O60814	0.35
10245.P15059	9606.P04908	0.35
10245.P15059	9606.P05141	0.35
10245.P15059	9606.P07437	0.35
10245.P15059	9606.P0C0S8	0.35
10245.P15059	9606.P12236	0.35
10245.P15059	9606.P20671	0.35
10245.P15059	9606.P35268	0.35
10245.P15059	9606.P57053	0.35
10245.P15059	9606.P58876	0.35
10245.P15059	9606.P62805	0.35
10245.P15059	9606.P62807	0.35
10245.P15059	9606.P68104	0.35
10245.P15059	9606.P68431	0.35
10245.P15059	9606.P84243	0.35
10245.P15059	9606.Q05639	0.35
10245.P15059	9606.Q13085	0.35
10245.P15059	9606.Q16695	0.35
10245.P15059	9606.Q16777	0.35
10245.P15059	9606.Q5JRA6	0.32715574
10245.P15059	9606.Q5QNW6	0.35
10245.P15059	9606.Q5VTE0	0.35
10245.P15059	9606.Q6FI13	0.35
10245.P15059	9606.Q71DI3	0.35
10245.P15059	9606.Q7L7L0	0.35
10245.P15059	9606.Q93077	0.35
10245.P15059	9606.Q93079	0.35
10245.P15059	9606.Q96KK5	0.35
10245.P15059	9606.Q99877	0.35
10245.P15059	9606.Q99878	0.35
10245.P15059	9606.Q99879	0.35
10245.P15059	9606.Q99880	0.35
10245.P15059	9606.Q9BQE3	0.35
10245.P15059	9606.Q9BTM1	0.35
10245.P15059	9606.Q9H2G2	0.32715574
10245.P15059	9606.Q9NUU7	0.35
10245.P15059	9606.Q9UMR2	0.35
10245.P16913	9606.P05412	0.33655286
10245.P17361	9606.O43521	0.4
10245.P17361	9606.P55957	0.59
10245.P17361	9606.Q07812	0.66
10245.P17361	9606.Q92934	0.52
10245.P17362	9606.A7MCY6	0.52
10245.P17362	9606.Q92844	0.52
10245.P17362	9606.Q9H6S1	0.52
10245.P17367	9606.A0A075B749	0.32715574
10245.P17367	9606.A0A0A0MTS7	0.32715574
10245.P17367	9606.B4DLJ1	0.32715574
10245.P17367	9606.G5E9I4	0.32715574
10245.P17367	9606.J3QK89	0.32715574
10245.P17367	9606.O43815	0.32715574
10245.P17367	9606.O75665	0.32715574
10245.P17367	9606.O94763	0.32715574
10245.P17367	9606.P19013	0.33655286
10245.P17367	9606.P23025	0.32715574
10245.P17367	9606.P23246	0.32715574
10245.P17367	9606.P24539	0.32715574
10245.P17367	9606.P35221	0.32715574
10245.P17367	9606.P48788	0.33655286
10245.P17367	9606.P49792	0.32715574
10245.P17367	9606.P50552	0.32715574
10245.P17367	9606.P63010	0.32715574
10245.P17367	9606.Q13227	0.32715574
10245.P17367	9606.Q14141	0.32715574
10245.P17367	9606.Q6P597	0.32715574
10245.P17367	9606.Q7Z406	0.32715574
10245.P17367	9606.Q7Z7A1	0.32715574
10245.P17367	9606.Q8WUM4	0.33655286
10245.P17367	9606.Q8WXH0	0.32715574
10245.P17367	9606.Q92599	0.32715574
10245.P17367	9606.Q92878	0.32715574
10245.P17367	9606.Q96C34	0.32715574
10245.P17367	9606.Q96F44	0.32715574
10245.P17367	9606.Q99675	0.32715574
10245.P17367	9606.Q9BQS8	0.32715574
10245.P17367	9606.Q9BT92	0.32715574
10245.P17367	9606.Q9H2G2	0.32715574
10245.P17367	9606.Q9NSA3	0.32715574
10245.P17367	9606.Q9UBB5	0.32715574
10245.P17367	9606.Q9UPT5	0.32715574
10245.P17367	9606.Q9Y5S2	0.32715574
10245.P17367	9606.Q9Y679	0.32715574
10245.P17371	9606.P02511	0.33655286
10245.P17371	9606.P04792	0.32715574
10245.P17372	9606.V9GZ56	0.32715574
10245.P18378	9606.P19525	0.32715574
10245.P18378	9606.P24001	0.32715574
10245.P18378	9606.P62979	0.32715574
10245.P18378	9606.Q86X95	0.32715574
10245.P18378	9606.Q9BRK4	0.32715574
10245.P18378	9606.Q9NP74	0.32715574
10245.P18378	9606.Q9NQ29	0.32715574
10245.P20505	9606.O14733	0.4
10245.P20505	9606.P05412	0.44
10245.P20505	9606.Q9UQF2	0.4
10245.P20639	9606.P19525	0.67
10245.P21605	10090.P63166	0.37
10245.P21605	10116.P62752	0.37
10245.P21605	9606.A6NNZ2	0.35
10245.P21605	9606.A8MUS3	0.32715574
10245.P21605	9606.B8ZZN6	0.32715574
10245.P21605	9606.O14933	0.46
10245.P21605	9606.O15021	0.32715574
10245.P21605	9606.O43390	0.35
10245.P21605	9606.O60506	0.35
10245.P21605	9606.O95793	0.32715574
10245.P21605	9606.P06733	0.35
10245.P21605	9606.P07437	0.35
10245.P21605	9606.P07910	0.35
10245.P21605	9606.P09104	0.35
10245.P21605	9606.P09651	0.35
10245.P21605	9606.P12036	0.35
10245.P21605	9606.P12273	0.35
10245.P21605	9606.P12277	0.35
10245.P21605	9606.P13929	0.35
10245.P21605	9606.P14923	0.35
10245.P21605	9606.P15924	0.35
10245.P21605	9606.P19525	-
10245.P21605	9606.P19525	0.56418896
10245.P21605	9606.P22492	0.35
10245.P21605	9606.P22531	0.35
10245.P21605	9606.P22532	0.35
10245.P21605	9606.P22626	0.35
10245.P21605	9606.P35325	0.35
10245.P21605	9606.P35326	0.35
10245.P21605	9606.P38159	0.35
10245.P21605	9606.P55265	0.35
10245.P21605	9606.P61978	0.35
10245.P21605	9606.P67809	0.35
10245.P21605	9606.P68371	0.35
10245.P21605	9606.Q00839	0.35
10245.P21605	9606.Q02539	0.35
10245.P21605	9606.Q08211	0.35
10245.P21605	9606.Q12905	0.35
10245.P21605	9606.Q12906	0.35
10245.P21605	9606.Q13283	0.35
10245.P21605	9606.Q13885	0.35
10245.P21605	9606.Q14103	0.35
10245.P21605	9606.Q14444	0.35
10245.P21605	9606.Q3ZCM7	0.35
10245.P21605	9606.Q6P0Q8	0.32715574
10245.P21605	9606.Q86YZ3	0.35
10245.P21605	9606.Q99729	0.35
10245.P21605	9606.Q9BQE3	0.35
10245.P21605	9606.Q9BVA1	0.35
10245.P21605	9606.Q9BYE4	0.35
10245.P21605	9606.Q9NUL3	0.32715574
10245.P21605	9606.Q9Y2H9	0.32715574
10245.P23372	9606.A0A1B0GTL5	0.32715574
10245.P23372	9606.A0A2R8Y5A3	0.32715574
10245.P23372	9606.K7EQ78	0.32715574
10245.P23372	9606.O95400	0.33655286
10245.P23372	9606.P02511	0.33655286
10245.P23372	9606.P06748	0.32715574
10245.P23372	9606.P14923	0.32715574
10245.P23372	9606.P27449	0.32715574
10245.P23372	9606.P55327	0.33655286
10245.P23372	9606.Q05086	0.32715574
10245.P23372	9606.Q05BQ5	0.32715574
10245.P23372	9606.Q07666	0.33655286
10245.P23372	9606.Q15084	0.33655286
10245.P23372	9606.Q4G0J3	0.32715574
10245.P23372	9606.Q53H80	0.32715574
10245.P23372	9606.Q76M96	0.32715574
10245.P23372	9606.Q8IXT5	0.32715574
10245.P23372	9606.Q8TDL5	0.32715574
10245.P23372	9606.Q96AH0	0.32715574
10245.P23372	9606.Q96JA1	0.32715574
10245.P23372	9606.Q99661	0.33655286
10245.P23372	9606.Q9NP98	0.6604891
10245.P23372	9606.Q9Y3C5	0.32715574
10245.P23372	9606.Q9Y5Q9	0.32715574
10245.P24356	9606.O43521	0.41323432
10245.P24356	9606.Q07812	0.41323432
10245.P24356	9606.Q13794	0.32715574
10245.P24356	9606.Q16611	0.63
10245.P24356	9606.Q96PG8	0.32715574
10245.P24766	10090.O35903	0.4
10245.P24766	10090.O55038	0.4
10245.P24766	10090.P12850	0.4
10245.P24766	10090.Q9JIL2	0.4
10245.P24766	9606.F8VZQ9	0.32715574
10245.P24766	9606.H3BSR6	0.32715574
10245.P24766	9606.O00585	0.4
10245.P24766	9606.O15444	0.4
10245.P24766	9606.P02775	0.32715574
10245.P24766	9606.P02776	0.4
10245.P24766	9606.P19876	0.32715574
10245.P24766	9606.P22362	0.32715574
10245.P24766	9606.Q92583	0.32715574
10245.P24766	9606.Q9NRJ3	0.4
10245.P24766	9606.Q9Y258	0.4
10245.P24768	9606.O75376	-
10245.P24768	9606.Q9Y618	-
10245.P24770	9606.P01579	0.35
10245.P24772	10090.O88522	0.5
10245.P24772	9606.O14920	0.62
10245.P24772	9606.O15037	0.35
10245.P24772	9606.O15111	0.62
10245.P24772	9606.O75113	0.32715574
10245.P24772	9606.P08238	0.35
10245.P24772	9606.P22492	0.35
10245.P24772	9606.P35268	0.35
10245.P24772	9606.P54652	0.35
10245.P24772	9606.Q01850	0.33655286
10245.P24772	9606.Q02539	0.35
10245.P24772	9606.Q13085	0.35
10245.P24772	9606.Q16543	0.35
10245.P24772	9606.Q71U36	0.35
10245.P24772	9606.Q93008	0.35
10245.P24772	9606.Q9BQE3	0.35
10245.P24772	9606.Q9HCC0	0.35
10245.P24772	9606.Q9P2P1	0.35
10245.P24772	9606.Q9Y6K9	0.6
10245.P26669	9606.P46939	0.32715574
10245.P26669	9606.Q15643	0.32715574
10245.P26669	9606.Q15797	0.50321954
10245.P26669	9606.Q66GS9	0.32715574
10245.P26669	9606.Q8NFZ5	0.32715574
10245.P26672	9606.H0Y4G9	0.33655286
10245.P26672	9606.O00206	0.32715574
10245.P26672	9606.P58753	0.32715574
10245.P26672	9606.Q8IUC6	0.32715574
10245.P26672	9606.Q9Y3B3	0.32715574
10245.P68318	9606.P22626	0.4
10245.P68318	9606.P98179	0.51
10245.P68446	9606.Q8IUR0	0.32715574
10245.P68451	10090.O88597	0.4
10245.P68451	10090.P62816	0.4
10245.P68451	10090.Q4JG03	0.4
10245.P68451	10090.Q91ZE9	0.4
10245.P68451	9606.O43521	0.62
10245.P68451	9606.P55957	0.4
10245.P68451	9606.Q07812	0.4
10245.P68451	9606.Q13794	0.4
10245.P68451	9606.Q16611	0.4
10245.P68451	9606.Q92934	0.4
10245.P68451	9606.Q9BXH1	0.4
10245.P68466	9606.A0A0D9SG04	0.32715574
10245.P68466	9606.E9PDI4	0.32715574
10245.P68466	9606.O00327	0.32715574
10245.P68466	9606.O00571	0.73
10245.P68466	9606.O14654	0.35
10245.P68466	9606.O15020	0.35
10245.P68466	9606.O75376	0.32715574
10245.P68466	9606.P04908	0.35
10245.P68466	9606.P05166	0.35
10245.P68466	9606.P07437	0.35
10245.P68466	9606.P0C0S8	0.35
10245.P68466	9606.P11021	0.35
10245.P68466	9606.P13051	0.35
10245.P68466	9606.P20671	0.35
10245.P68466	9606.P46776	0.32715574
10245.P68466	9606.P62805	0.35
10245.P68466	9606.Q00610	0.35
10245.P68466	9606.Q01082	0.35
10245.P68466	9606.Q08AE8	0.35
10245.P68466	9606.Q13085	0.35
10245.P68466	9606.Q16777	0.35
10245.P68466	9606.Q53SF7	0.35
10245.P68466	9606.Q5EBL4	0.35
10245.P68466	9606.Q6FI13	0.35
10245.P68466	9606.Q7L7L0	0.35
10245.P68466	9606.Q93077	0.35
10245.P68466	9606.Q96KK5	0.35
10245.P68466	9606.Q99878	0.35
10245.P68466	9606.Q9BTM1	0.35
10245.P68466	9606.Q9BYP7	0.35
10245.P68466	9606.Q9H2G4	0.32715574
10245.P68466	9606.Q9H4A3	0.35
10245.P68466	9606.Q9HCC0	0.35
10245.P68466	9606.Q9Y3S1	0.35
10245.P68466	9606.Q9Y5X3	0.32715574
10245.P68467	9606.O00571	0.61
10245.P68467	9606.O43187	0.52
10245.P68467	9606.Q9Y4K3	0.4
10245.P68563	9606.K7ERV3	0.32715574
10245.P68563	9606.O00151	0.32715574
10245.P68563	9606.Q9C0F3	0.32715574
10245.P68600	9606.Q8IY57	0.32715574
10245.P68619	10090.O88447	0.4
10245.P68619	10090.O88448	0.4
10245.P68619	10116.P37285	0.57
10245.P68619	9606.G3V5R9	0.33655286
10245.P68619	9606.P33176	0.4
10245.P68710	9606.P20700	0.32715574
10245.P68710	9606.Q03252	0.32715574
10245.P68716	9606.P13861	0.32715574
10245.Q01220	9606.O00459	0.35
10245.Q01220	9606.O43187	0.4
10245.Q01220	9606.P05023	0.35
10245.Q01220	9606.P05141	0.35
10245.Q01220	9606.P07437	0.35
10245.Q01220	9606.P12235	0.35
10245.Q01220	9606.P12236	0.35
10245.Q01220	9606.P13637	0.35
10245.Q01220	9606.P22492	0.35
10245.Q01220	9606.P27986	0.35
10245.Q01220	9606.P42336	0.35
10245.Q01220	9606.P42338	0.35
10245.Q01220	9606.P68104	0.35
10245.Q01220	9606.Q00325	0.35
10245.Q01220	9606.Q02539	0.35
10245.Q01220	9606.Q05639	0.35
10245.Q01220	9606.Q5VTE0	0.35
10245.Q01220	9606.Q71U36	0.35
10245.Q01220	9606.Q92569	0.35
10245.Q01220	9606.Q9BQE3	0.35
10245.Q01220	9606.Q9Y4K3	0.52
10245.Q1M1E0	9606.P01375	0.35
10245.Q49PX0	9606.O14920	0.32715574
10245.Q49PX0	9606.O43521	0.32715574
10245.Q49PX0	9606.O75477	0.32715574
10245.Q49PX0	9606.P55957	0.41323432
10245.Q49PX0	9606.Q16611	0.32715574
10245.Q49PX0	9606.Q92844	0.32715574
10245.Q49PX0	9606.Q92934	0.42464948
10245.Q49PX0	9606.Q9UHD2	0.32715574
10245.Q6RZE7	9606.P16333	0.18369399
10245.Q805H7	9606.O75152	0.32715574
10245.Q805H7	9606.P0CG48	0.32715574
10245.Q805H7	9606.P19013	0.33655286
10245.Q805H7	9606.P20042	0.32715574
10245.Q805H7	9606.P46778	0.32715574
10245.Q805H7	9606.Q13427	0.32715574
10245.Q805H7	9606.Q8WV24	0.32715574
10245.Q805H7	9606.Q99729	0.32715574
10245.Q805P6	9606.A0A0J9YX62	0.32715574
10245.Q805P6	9606.P02511	0.32715574
10245.Q805P6	9606.P04792	0.42464948
10245.Q80HT9	9606.O00499	0.32715574
10245.Q80HV3	9606.A6NFX8	0.32715574
10245.Q80HW9	9606.F8WBV6	0.32715574
10245.Q80HW9	9606.O00339	0.32715574
10245.Q80HW9	9606.O00391	0.32715574
10245.Q80HW9	9606.P01903	0.32715574
10245.Q80HW9	9606.P18583	0.32715574
10245.Q80HW9	9606.P19237	0.4938224
10245.Q80HW9	9606.P28562	0.32715574
10245.Q80HW9	9606.P28838	0.32715574
10245.Q80HW9	9606.P31025	0.32715574
10245.Q80HW9	9606.P31151	0.32715574
10245.Q80HW9	9606.P62266	0.32715574
10245.Q80HW9	9606.Q01955	0.32715574
10245.Q80HW9	9606.Q06481	0.4938224
10245.Q80HW9	9606.Q2TBE0	0.32715574
10245.Q80HW9	9606.Q6UWP8	0.32715574
10245.Q80HW9	9606.Q8WWI1	0.32715574
10245.Q80HW9	9606.Q92187	0.32715574
10245.Q80HW9	9606.Q96E22	0.32715574
10245.Q80HW9	9606.Q9BT92	0.32715574
10245.Q89121	9606.A0A0A0MR88	0.32715574
10245.Q8BDF8	9606.P25391	0.52
10245.Q8UYL3	9606.P01375	0.64
10255.Q07041	9606.P19838	0.32715574
10255.Q07041	9606.P63208	0.32715574
10255.Q0NJW0	9606.P23508	0.32715574
10255.Q0NJW0	9606.Q96SB3	0.32715574
10255.Q0NJW0	9606.Q9H4B4	0.32715574
10258.P52584	9606.P35968	0.44
10258.Q2F862	10090.P10889	0.44
10258.Q2F862	10090.Q9Z126	0.44
10258.Q2F862	9606.P02776	0.44
10258.Q2F862	9606.P10147	0.56
10258.Q2F862	9606.P13500	0.68
10258.Q2F862	9606.P13501	0.44
10258.Q2F862	9606.P47992	0.44
10258.Q2F862	9606.P80098	0.62
10258.Q6TVI8	9606.P35968	0.32715574
10258.Q6TVJ1	9606.P62877	-
10258.Q6TVJ1	9606.P62877	0.35
10258.Q6TVJ1	9606.P63208	-
10258.Q6TVJ1	9606.P63208	0.35
10258.Q6TVJ1	9606.Q13616	-
10258.Q6TVJ1	9606.Q13616	0.35
10258.Q6TVJ1	9606.Q86VP6	-
10258.Q6TVJ1	9606.Q86VP6	0.35
10258.Q6TVJ2	9606.P62877	-
10258.Q6TVJ2	9606.P62877	0.35
10258.Q6TVJ2	9606.P63208	-
10258.Q6TVJ2	9606.P63208	0.5
10258.Q6TVJ2	9606.Q13616	-
10258.Q6TVJ2	9606.Q13616	0.35
10258.Q6TVJ4	9606.P62877	-
10258.Q6TVJ4	9606.P62877	0.35
10258.Q6TVJ4	9606.P63208	-
10258.Q6TVJ4	9606.P63208	0.5
10258.Q6TVJ4	9606.Q13616	-
10258.Q6TVJ4	9606.Q13616	0.35
10258.Q6TVJ7	9606.P62877	-
10258.Q6TVJ7	9606.P62877	0.35
10258.Q6TVJ7	9606.P63208	-
10258.Q6TVJ7	9606.P63208	0.5
10258.Q6TVJ7	9606.Q13616	-
10258.Q6TVJ7	9606.Q13616	0.35
10258.Q6TVW2	9606.P62877	-
10258.Q6TVW2	9606.P62877	0.35
10258.Q6TVW2	9606.P63208	-
10258.Q6TVW2	9606.P63208	0.5
10258.Q6TVW2	9606.Q13616	-
10258.Q6TVW2	9606.Q13616	0.5
10261.Q9J5G4	9606.Q16611	0.42464948
10266.P16717	9606.Q12959	0.4
10266.P16717	9606.Q14160	0.4
10273.Q77PA8	9606.Q16611	0.18369399
10273.Q83730	9606.P31749	0.52
10273.Q83730	9606.Q13616	0.56
10279.Q98184	9606.P04150	0.41948158
10279.Q98184	9606.P11473	0.41948158
10279.Q98325	9606.Q12933	0.32715574
10279.Q98325	9606.Q13077	0.32715574
10279.Q98325	9606.Q13114	0.42464948
10279.Q98325	9606.Q13158	0.41323432
10279.Q98325	9606.Q14790	0.32715574
10298.A1Z0Q5	9606.Q15223	0.4
10298.D3YP88	9606.H0YL14	0.46
10298.G8HBG2	10090.A2AGH6	0.35
10298.G8HBG2	10090.Q6PGF3	0.35
10298.G8HBG2	10090.Q8VCD5	0.35
10298.G8HBG2	10090.Q9CQ39	0.35
10298.G8HBG2	9606.Q71SY5	0.74
10298.L0N4F0	9606.O95295	0.32715574
10298.L0N4F0	9606.P00846	0.32715574
10298.L0N4F0	9606.P48201	0.32715574
10298.P03170	9606.Q03518	0.56
10298.P03170	9606.Q03519	0.49
10298.P04288	9606.O43865	0.41323432
10298.P04288	9606.P21673	0.32715574
10298.P04288	9606.P41240	0.32715574
10298.P04288	9606.Q86SE5	0.32715574
10298.P04288	9606.Q8N5R6	0.32715574
10298.P04288	9606.Q969E8	0.32715574
10298.P04288	9606.Q969F0	0.32715574
10298.P04288	9606.Q96BA8	0.32715574
10298.P04288	9606.Q96IT1	0.32715574
10298.P04288	9606.Q99750	0.32715574
10298.P04288	9606.Q9BRK4	0.32715574
10298.P04294	9606.Q9Y4E8	0.32715574
10298.P04295	9606.Q13137	0.32715574
10298.P04296	9606.A0A087WYF9	0.32715574
10298.P04296	9606.A0A2R8YG02	0.32715574
10298.P04296	9606.B7ZLQ5	0.32715574
10298.P04296	9606.O14686	0.32715574
10298.P04296	9606.O14981	0.35
10298.P04296	9606.O60264	0.43
10298.P04296	9606.O60437	0.32715574
10298.P04296	9606.O60506	0.35
10298.P04296	9606.O75533	0.35
10298.P04296	9606.O95153	0.32715574
10298.P04296	9606.O95602	0.35
10298.P04296	9606.P02545	0.35
10298.P04296	9606.P09874	0.35
10298.P04296	9606.P12004	0.35
10298.P04296	9606.P12268	0.35
10298.P04296	9606.P12956	0.35
10298.P04296	9606.P13010	0.43
10298.P04296	9606.P17844	0.35
10298.P04296	9606.P20585	0.35
10298.P04296	9606.P28370	0.35
10298.P04296	9606.P35659	0.35
10298.P04296	9606.P38398	0.43
10298.P04296	9606.P43246	0.43
10298.P04296	9606.P49736	0.35
10298.P04296	9606.P49959	0.35
10298.P04296	9606.P50402	0.35
10298.P04296	9606.P51531	0.43
10298.P04296	9606.P51532	0.43
10298.P04296	9606.P52701	0.35
10298.P04296	9606.P54132	0.43
10298.P04296	9606.P55209	0.35
10298.P04296	9606.P62136	0.35
10298.P04296	9606.P78527	0.43
10298.P04296	9606.Q09028	0.35
10298.P04296	9606.Q12873	0.42464948
10298.P04296	9606.Q13426	0.35
10298.P04296	9606.Q14191	0.43
10298.P04296	9606.Q14683	0.35
10298.P04296	9606.Q15393	0.35
10298.P04296	9606.Q86XP3	0.32715574
10298.P04296	9606.Q8TAQ2	0.35
10298.P04296	9606.Q92769	0.43
10298.P04296	9606.Q92878	0.43
10298.P04296	9606.Q92922	0.4938224
10298.P04296	9606.Q93009	0.35
10298.P04296	9606.Q969G3	0.42464948
10298.P04296	9606.Q96GM5	0.35
10298.P04296	9606.Q96ST3	0.43
10298.P04296	9606.Q9H2P0	0.35
10298.P04296	9606.Q9NPF5	0.35
10298.P04296	9606.Q9UKL0	0.35
10298.P04296	9606.Q9UMS4	0.35
10298.P04296	9606.Q9Y265	0.35
10298.P04296	9606.Q9Y2M0	0.32715574
10298.P04296	9606.Q9Y5B9	0.35
10298.P04413	9606.O14654	0.35
10298.P04413	9606.O14734	0.35
10298.P04413	9606.P05141	0.35
10298.P04413	9606.P07437	0.35
10298.P04413	9606.P07900	0.35
10298.P04413	9606.P08238	0.35
10298.P04413	9606.P12236	0.35
10298.P04413	9606.P17987	0.35
10298.P04413	9606.P23396	0.35
10298.P04413	9606.P24666	0.35
10298.P04413	9606.P31943	0.35
10298.P04413	9606.P40227	0.35
10298.P04413	9606.P49368	0.35
10298.P04413	9606.P50990	0.35
10298.P04413	9606.P50991	0.35
10298.P04413	9606.P55795	0.35
10298.P04413	9606.P62249	0.35
10298.P04413	9606.P62269	0.35
10298.P04413	9606.P68104	0.35
10298.P04413	9606.P78371	0.35
10298.P04413	9606.Q05639	0.35
10298.P04413	9606.Q06830	0.35
10298.P04413	9606.Q08380	0.35
10298.P04413	9606.Q13162	0.35
10298.P04413	9606.Q16543	0.35
10298.P04413	9606.Q5VTE0	0.35
10298.P04413	9606.Q6NSJ2	0.35
10298.P04413	9606.Q8NF91	0.35
10298.P04413	9606.Q9BUJ2	0.35
10298.P04485	9606.P17028	0.32715574
10298.P04485	9606.Q8N8U2	0.32715574
10298.P04485	9606.Q96EZ8	0.41948158
10298.P04485	9606.Q9NVV9	0.32715574
10298.P04485	9606.Q9NZM5	0.33655286
10298.P04487	9606.A5A3E0	0.35
10298.P04487	9606.O43390	0.35
10298.P04487	9606.O60814	0.35
10298.P04487	9606.O95786	0.52
10298.P04487	9606.O95793	0.35
10298.P04487	9606.P00338	0.35
10298.P04487	9606.P04406	0.35
10298.P04487	9606.P04908	0.35
10298.P04487	9606.P05165	0.35
10298.P04487	9606.P05166	0.35
10298.P04487	9606.P05386	0.35
10298.P04487	9606.P05388	0.35
10298.P04487	9606.P06733	0.35
10298.P04487	9606.P06748	0.35
10298.P04487	9606.P06899	0.35
10298.P04487	9606.P07195	0.35
10298.P04487	9606.P08238	0.35
10298.P04487	9606.P08865	0.35
10298.P04487	9606.P09651	0.35
10298.P04487	9606.P0C0S8	0.35
10298.P04487	9606.P10809	0.35
10298.P04487	9606.P11940	0.35
10298.P04487	9606.P12277	0.35
10298.P04487	9606.P15880	0.35
10298.P04487	9606.P16989	0.35
10298.P04487	9606.P18077	0.35
10298.P04487	9606.P18124	0.35
10298.P04487	9606.P18621	0.35
10298.P04487	9606.P19338	0.35
10298.P04487	9606.P19525	0.59
10298.P04487	9606.P20671	0.35
10298.P04487	9606.P22061	0.35
10298.P04487	9606.P23396	0.35
10298.P04487	9606.P23527	0.35
10298.P04487	9606.P25398	0.35
10298.P04487	9606.P25705	0.35
10298.P04487	9606.P26196	0.35
10298.P04487	9606.P30050	0.35
10298.P04487	9606.P31943	0.35
10298.P04487	9606.P32969	0.35
10298.P04487	9606.P33778	0.35
10298.P04487	9606.P35268	0.35
10298.P04487	9606.P36578	0.35
10298.P04487	9606.P39019	0.35
10298.P04487	9606.P39023	0.35
10298.P04487	9606.P40429	0.35
10298.P04487	9606.P42766	0.35
10298.P04487	9606.P46776	0.35
10298.P04487	9606.P46777	0.35
10298.P04487	9606.P46778	0.35
10298.P04487	9606.P46779	0.35
10298.P04487	9606.P46781	0.35
10298.P04487	9606.P46782	0.35
10298.P04487	9606.P46783	0.35
10298.P04487	9606.P49207	0.35
10298.P04487	9606.P49458	0.35
10298.P04487	9606.P50914	0.35
10298.P04487	9606.P52597	0.35
10298.P04487	9606.P55795	0.35
10298.P04487	9606.P57053	0.35
10298.P04487	9606.P58876	0.35
10298.P04487	9606.P60866	0.35
10298.P04487	9606.P61247	0.35
10298.P04487	9606.P61254	0.35
10298.P04487	9606.P61313	0.35
10298.P04487	9606.P61353	0.35
10298.P04487	9606.P61513	0.35
10298.P04487	9606.P62081	0.35
10298.P04487	9606.P62241	0.35
10298.P04487	9606.P62244	0.35
10298.P04487	9606.P62266	0.35
10298.P04487	9606.P62269	0.35
10298.P04487	9606.P62277	0.35
10298.P04487	9606.P62280	0.35
10298.P04487	9606.P62424	0.35
10298.P04487	9606.P62701	0.35
10298.P04487	9606.P62736	0.35
10298.P04487	9606.P62750	0.35
10298.P04487	9606.P62753	0.35
10298.P04487	9606.P62805	0.35
10298.P04487	9606.P62807	0.35
10298.P04487	9606.P62829	0.35
10298.P04487	9606.P62847	0.35
10298.P04487	9606.P62854	0.35
10298.P04487	9606.P62861	0.35
10298.P04487	9606.P62888	0.35
10298.P04487	9606.P62899	0.35
10298.P04487	9606.P62906	0.35
10298.P04487	9606.P62910	0.35
10298.P04487	9606.P62913	0.35
10298.P04487	9606.P62917	0.35
10298.P04487	9606.P62937	0.35
10298.P04487	9606.P63267	0.35
10298.P04487	9606.P67809	0.35
10298.P04487	9606.P68104	0.35
10298.P04487	9606.P68431	0.35
10298.P04487	9606.P83731	0.35
10298.P04487	9606.P83881	0.35
10298.P04487	9606.P84098	0.35
10298.P04487	9606.P84243	0.35
10298.P04487	9606.Q00839	0.35
10298.P04487	9606.Q02543	0.35
10298.P04487	9606.Q02878	0.35
10298.P04487	9606.Q07020	0.35
10298.P04487	9606.Q08170	0.35
10298.P04487	9606.Q08211	0.35
10298.P04487	9606.Q13243	0.35
10298.P04487	9606.Q13247	0.35
10298.P04487	9606.Q16695	0.35
10298.P04487	9606.Q16777	0.35
10298.P04487	9606.Q16778	0.35
10298.P04487	9606.Q5QNW6	0.35
10298.P04487	9606.Q5VTE0	0.35
10298.P04487	9606.Q6FI13	0.35
10298.P04487	9606.Q6NVV1	0.35
10298.P04487	9606.Q6S8J3	0.35
10298.P04487	9606.Q71DI3	0.35
10298.P04487	9606.Q71U36	0.35
10298.P04487	9606.Q7L7L0	0.35
10298.P04487	9606.Q7Z434	0.4
10298.P04487	9606.Q8N257	0.35
10298.P04487	9606.Q8NCM8	0.35
10298.P04487	9606.Q8WWM7	0.35
10298.P04487	9606.Q92522	0.35
10298.P04487	9606.Q93077	0.35
10298.P04487	9606.Q93079	0.35
10298.P04487	9606.Q969Q0	0.35
10298.P04487	9606.Q96KK5	0.35
10298.P04487	9606.Q96RQ3	0.35
10298.P04487	9606.Q99623	0.35
10298.P04487	9606.Q99877	0.35
10298.P04487	9606.Q99878	0.35
10298.P04487	9606.Q99879	0.35
10298.P04487	9606.Q99880	0.35
10298.P04487	9606.Q9BQE3	0.35
10298.P04487	9606.Q9BQG0	0.35
10298.P04487	9606.Q9BTM1	0.35
10298.P04487	9606.Q9BYX4	0.52
10298.P04487	9606.Q9H2X6	0.32715574
10298.P04487	9606.Q9HAV7	0.35
10298.P04487	9606.Q9HCC0	0.35
10298.P04487	9606.Q9HCE1	0.35
10298.P04487	9606.Q9NR30	0.35
10298.P04487	9606.Q9NZI8	0.35
10298.P04487	9606.Q9UNX3	0.35
10298.P04487	9606.Q9Y3U8	0.35
10298.P04488	9606.P01857	0.56
10298.P04488	9606.Q8N5R6	0.32715574
10298.P04488	9606.Q96EY1	0.32715574
10298.P04488	9606.Q9GZV8	0.32715574
10298.P04488	9606.Q9NQZ6	0.32715574
10298.P06436	9606.Q9UKJ1	0.58
10298.P06477	9606.O14933	0.32715574
10298.P06477	9606.O15392	0.32715574
10298.P06477	9606.O75177	0.32715574
10298.P06477	9606.O76095	0.32715574
10298.P06477	9606.O95639	0.32715574
10298.P06477	9606.P05408	0.32715574
10298.P06477	9606.P08567	0.32715574
10298.P06477	9606.P0DJI8	0.32715574
10298.P06477	9606.P15328	0.32715574
10298.P06477	9606.P25398	0.32715574
10298.P06477	9606.P35914	0.41323432
10298.P06477	9606.P36955	0.32715574
10298.P06477	9606.P46779	0.32715574
10298.P06477	9606.P49763	0.32715574
10298.P06477	9606.P52789	0.32715574
10298.P06477	9606.P54920	0.32715574
10298.P06477	9606.P55774	0.41323432
10298.P06477	9606.P56181	0.32715574
10298.P06477	9606.P82980	0.32715574
10298.P06477	9606.Q15382	0.32715574
10298.P06477	9606.Q15772	0.32715574
10298.P06477	9606.Q16394	0.41323432
10298.P06477	9606.Q53RE8	0.32715574
10298.P06477	9606.Q5JUX0	0.32715574
10298.P06477	9606.Q6PDB4	0.32715574
10298.P06477	9606.Q7L5A8	0.32715574
10298.P06477	9606.Q8N998	0.32715574
10298.P06477	9606.Q8TBF5	0.32715574
10298.P06477	9606.Q8WUH6	0.32715574
10298.P06477	9606.Q8WVF5	0.32715574
10298.P06477	9606.Q92552	0.32715574
10298.P06477	9606.Q96A35	0.32715574
10298.P06477	9606.Q96BM0	0.32715574
10298.P06477	9606.Q96FQ6	0.32715574
10298.P06477	9606.Q9BUL8	0.32715574
10298.P06477	9606.Q9BX68	0.32715574
10298.P06477	9606.Q9BXS6	0.32715574
10298.P06477	9606.Q9H159	0.32715574
10298.P06477	9606.Q9NRP0	0.32715574
10298.P06477	9606.Q9NRS6	0.32715574
10298.P06477	9606.Q9NV23	0.32715574
10298.P06477	9606.Q9NZL4	0.41323432
10298.P06477	9606.Q9UBQ5	0.32715574
10298.P06481	9606.P62857	0.32715574
10298.P06481	9606.Q71SY5	0.32715574
10298.P06481	9606.Q9NQZ6	0.32715574
10298.P06485	9606.P17980	0.32715574
10298.P06486	9606.O96006	0.32715574
10298.P06486	9606.Q9GZV8	0.32715574
10298.P06491	9606.Q15427	0.32715574
10298.P06492	3702.Q7XYY2	0.51
10298.P06492	9606.P51610	0.4
10298.P08353	9606.Q9UHD2	0.4
10298.P08392	9606.P35268	0.4
10298.P08393	9606.E9PRY8	0.33655286
10298.P08393	9606.O00327	0.33655286
10298.P08393	9606.O14734	0.35
10298.P08393	9606.O15379	0.52
10298.P08393	9606.O76064	0.46
10298.P08393	9606.P0CG48	0.35
10298.P08393	9606.P12036	0.35
10298.P08393	9606.P18859	0.32715574
10298.P08393	9606.P22681	0.4
10298.P08393	9606.P30281	0.54
10298.P08393	9606.P56524	0.52
10298.P08393	9606.P62269	0.35
10298.P08393	9606.Q12888	0.27
10298.P08393	9606.Q13404	0.32715574
10298.P08393	9606.Q14676	0.27
10298.P08393	9606.Q5VSY0	0.32715574
10298.P08393	9606.Q7L190	0.32715574
10298.P08393	9606.Q7Z7J5	0.32715574
10298.P08393	9606.Q8N5R6	0.32715574
10298.P08393	9606.Q8WUI4	0.52
10298.P08393	9606.Q93008	0.5
10298.P08393	9606.Q93009	0.73
10298.P08393	9606.Q96B97	0.4
10298.P08393	9606.Q96GY0	0.32715574
10298.P08393	9606.Q9BWF2	0.32715574
10298.P08393	9606.Q9GZV8	0.32715574
10298.P08393	9606.Q9NZM5	0.33655286
10298.P08393	9606.Q9P1Z3	0.35
10298.P08393	9606.Q9UKL0	0.4
10298.P08393	9606.Q9UKV0	0.43404663
10298.P08393	9606.Q9UQL6	0.52
10298.P08393	9606.Q9Y5A6	0.32715574
10298.P08543	9606.P43360	0.32715574
10298.P08543	9606.P63167	0.32715574
10298.P08543	9606.Q96FJ2	0.41323432
10298.P10186	9606.P56545	0.32715574
10298.P10186	9606.Q13363	0.32715574
10298.P10186	9606.Q9Y5F6	0.32715574
10298.P10191	9606.O00459	0.32715574
10298.P10191	9606.O14770	0.41323432
10298.P10191	9606.O14964	0.42464948
10298.P10191	9606.O60341	0.32715574
10298.P10191	9606.P02511	0.32715574
10298.P10191	9606.P04259	0.41323432
10298.P10191	9606.P07339	0.41323432
10298.P10191	9606.P09914	0.32715574
10298.P10191	9606.P10398	0.32715574
10298.P10191	9606.P19419	0.32715574
10298.P10191	9606.P25101	0.32715574
10298.P10191	9606.P29992	0.32715574
10298.P10191	9606.P34903	0.32715574
10298.P10191	9606.P48454	0.41323432
10298.P10191	9606.P62736	0.41323432
10298.P10191	9606.Q01081	0.32715574
10298.P10191	9606.Q01850	0.41323432
10298.P10191	9606.Q5T7M9	0.32715574
10298.P10191	9606.Q68DY1	0.32715574
10298.P10191	9606.Q86VW0	0.32715574
10298.P10191	9606.Q8NEY4	0.32715574
10298.P10191	9606.Q8WXF8	0.32715574
10298.P10191	9606.Q92478	0.32715574
10298.P10191	9606.Q9BUJ2	0.32715574
10298.P10191	9606.Q9HD23	0.32715574
10298.P10191	9606.Q9NRA8	0.32715574
10298.P10191	9606.Q9NS71	0.32715574
10298.P10191	9606.Q9Y4K3	0.32715574
10298.P10191	9606.Q9Y6H6	0.32715574
10298.P10193	9606.A6NMQ1	0.46669525
10298.P10193	9606.P09884	0.59
10298.P10193	9606.Q14203	0.32715574
10298.P10193	9606.Q96EY1	0.41323432
10298.P10193	9606.Q9UK22	0.51072806
10298.P10201	9606.O14770	0.32715574
10298.P10201	9606.Q15427	0.32715574
10298.P10201	9606.Q8IZ63	0.32715574
10298.P10201	9606.Q9UKT9	0.32715574
10298.P10204	9606.O00585	0.32715574
10298.P10204	9606.O14807	0.32715574
10298.P10204	9606.O15503	0.32715574
10298.P10204	9606.O43557	0.32715574
10298.P10204	9606.O43739	0.32715574
10298.P10204	9606.O75828	0.32715574
10298.P10204	9606.O75909	0.32715574
10298.P10204	9606.O95989	0.32715574
10298.P10204	9606.O95990	0.32715574
10298.P10204	9606.P05114	0.32715574
10298.P10204	9606.P06028	0.32715574
10298.P10204	9606.P08708	0.32715574
10298.P10204	9606.P0DPB5	0.32715574
10298.P10204	9606.P13164	0.41323432
10298.P10204	9606.P14210	0.32715574
10298.P10204	9606.P14555	0.41323432
10298.P10204	9606.P14770	0.32715574
10298.P10204	9606.P15328	0.41323432
10298.P10204	9606.P16152	0.32715574
10298.P10204	9606.P19652	0.32715574
10298.P10204	9606.P26641	0.32715574
10298.P10204	9606.P30536	0.32715574
10298.P10204	9606.P31151	0.32715574
10298.P10204	9606.P31260	0.32715574
10298.P10204	9606.P35372	0.32715574
10298.P10204	9606.P36382	0.32715574
10298.P10204	9606.P40616	0.32715574
10298.P10204	9606.P49458	0.32715574
10298.P10204	9606.P56378	0.32715574
10298.P10204	9606.P61769	0.32715574
10298.P10204	9606.P62263	0.32715574
10298.P10204	9606.P63241	0.32715574
10298.P10204	9606.P69892	0.32715574
10298.P10204	9606.Q01844	0.32715574
10298.P10204	9606.Q02750	0.32715574
10298.P10204	9606.Q12893	0.32715574
10298.P10204	9606.Q13432	0.32715574
10298.P10204	9606.Q14512	0.32715574
10298.P10204	9606.Q15661	0.32715574
10298.P10204	9606.Q16774	0.32715574
10298.P10204	9606.Q16864	0.32715574
10298.P10204	9606.Q4J6C6	0.32715574
10298.P10204	9606.Q53RE8	0.32715574
10298.P10204	9606.Q5SW96	0.32715574
10298.P10204	9606.Q63ZY6	0.32715574
10298.P10204	9606.Q6UWN8	0.32715574
10298.P10204	9606.Q6ZP80	0.32715574
10298.P10204	9606.Q7L8A9	0.32715574
10298.P10204	9606.Q8N682	0.32715574
10298.P10204	9606.Q8TBM7	0.32715574
10298.P10204	9606.Q8TBQ9	0.32715574
10298.P10204	9606.Q8TC12	0.32715574
10298.P10204	9606.Q8WVX3	0.32715574
10298.P10204	9606.Q92882	0.32715574
10298.P10204	9606.Q93065	0.32715574
10298.P10204	9606.Q96MD7	0.32715574
10298.P10204	9606.Q99541	0.32715574
10298.P10204	9606.Q99731	0.32715574
10298.P10204	9606.Q9BWG6	0.32715574
10298.P10204	9606.Q9C005	0.32715574
10298.P10204	9606.Q9H813	0.32715574
10298.P10204	9606.Q9NRW1	0.32715574
10298.P10204	9606.Q9NXF8	0.32715574
10298.P10204	9606.Q9Y4P9	0.32715574
10298.P10205	9606.P13056	0.32715574
10298.P10205	9606.Q12926	0.32715574
10298.P10205	9606.Q14576	0.32715574
10298.P10205	9606.Q8NFH5	0.32715574
10298.P10205	9606.Q9NWS9	0.32715574
10298.P10209	9606.H0YL14	0.37
10298.P10209	9606.P62826	0.37
10298.P10209	9606.Q01484	0.37
10298.P10209	9606.Q14203	0.37
10298.P10209	9606.Q7Z4H7	0.32715574
10298.P10209	9606.Q96FN5	0.37
10298.P10209	9606.Q9Y287	0.37
10298.P10210	9606.Q6P1W5	0.32715574
10298.P10210	9606.Q7Z4H7	0.32715574
10298.P10210	9606.Q8N9W6	0.32715574
10298.P10211	9606.Q7Z4H7	0.32715574
10298.P10212	9606.Q16633	0.41323432
10298.P10212	9606.Q8ND90	0.32715574
10298.P10215	9606.P02545	0.4
10298.P10215	9606.Q06609	0.32715574
10298.P10215	9606.Q15654	0.32715574
10298.P10215	9606.Q68G74	0.32715574
10298.P10217	9606.P0C7W6	0.32715574
10298.P10217	9606.Q8N6Y0	0.32715574
10298.P10217	9606.Q96IJ6	0.32715574
10298.P10217	9606.Q9H0A8	0.32715574
10298.P10218	9606.O15162	0.32715574
10298.P10218	9606.O95273	0.32715574
10298.P10218	9606.P02545	0.4
10298.P10218	9606.P50402	0.33655286
10298.P10218	9606.Q08379	0.32715574
10298.P10218	9606.Q13137	0.32715574
10298.P10218	9606.Q14525	0.32715574
10298.P10218	9606.Q7L4P6	0.32715574
10298.P10218	9606.Q8ND90	0.32715574
10298.P10218	9606.Q8NHQ1	0.32715574
10298.P10218	9606.Q969F0	0.32715574
10298.P10219	9606.P43355	0.32715574
10298.P10219	9606.P51808	0.41323432
10298.P10219	9606.P63172	0.32715574
10298.P10219	9606.Q9UPY8	0.33655286
10298.P10220	9606.O14964	0.32715574
10298.P10220	9606.O95273	0.32715574
10298.P10220	9606.Q9BQ66	0.32715574
10298.P10221	9606.P49116	0.4
10298.P10221	9606.P51617	0.4
10298.P10221	9606.Q15750	0.4
10298.P10221	9606.Q9NYJ8	0.4
10298.P10221	9606.Q9Y4K3	0.52
10298.P10224	9606.O60262	0.32715574
10298.P10224	9606.O60519	0.32715574
10298.P10224	9606.O60760	0.32715574
10298.P10224	9606.O75558	0.32715574
10298.P10224	9606.P60022	0.32715574
10298.P10224	9606.Q7L2Z9	0.32715574
10298.P10224	9606.Q7L4P6	0.32715574
10298.P10224	9606.Q8IYN2	0.42464948
10298.P10224	9606.Q8N0V1	0.32715574
10298.P10224	9606.Q8NHQ1	0.32715574
10298.P10224	9606.Q8TF71	0.32715574
10298.P10224	9606.Q8WYH8	0.32715574
10298.P10224	9606.Q96EZ8	0.32715574
10298.P10224	9606.Q9Y2G8	0.32715574
10298.P10225	9606.O14782	0.35
10298.P10225	9606.O95816	0.35
10298.P10225	9606.P07437	0.35
10298.P10225	9606.P19474	0.35
10298.P10225	9606.Q08380	0.35
10298.P10225	9606.Q14240	0.43404663
10298.P10225	9606.Q15056	0.4757644
10298.P10226	9606.P19838	0.52
10298.P10226	9606.Q04206	0.52
10298.P10227	9606.O15162	0.41323432
10298.P10227	9606.P07307	0.32715574
10298.P10227	9606.Q9BQ66	0.32715574
10298.P10227	9606.Q9NRY6	0.32715574
10298.P10228	9606.P01024	0.4
10298.P10228	9606.P10914	0.41323432
10298.P10228	9606.P15531	0.32715574
10298.P10228	9606.Q12926	0.32715574
10298.P10228	9606.Q14576	0.32715574
10298.P10228	9606.Q99962	0.41323432
10298.P10228	9606.Q9BQ66	0.32715574
10298.P10228	9606.Q9HCD5	0.32715574
10298.P10228	9606.Q9Y3Q8	0.32715574
10298.P10228	9796.Q9XS82	0.4
10298.P10229	9606.Q96F46	0.32715574
10298.P10230	9606.O43805	0.32715574
10298.P10230	9606.P01100	0.32715574
10298.P10230	9606.P55198	0.32715574
10298.P10230	9606.P63172	0.32715574
10298.P10230	9606.P98066	0.32715574
10298.P10230	9606.Q12933	0.32715574
10298.P10230	9606.Q15233	0.32715574
10298.P10230	9606.Q15427	0.32715574
10298.P10230	9606.Q16621	0.32715574
10298.P10230	9606.Q5D1E8	0.32715574
10298.P10230	9606.Q5JR59	0.32715574
10298.P10230	9606.Q8IUH3	0.32715574
10298.P10230	9606.Q96S65	0.32715574
10298.P10230	9606.Q9BUZ4	0.32715574
10298.P10230	9606.Q9H000	0.32715574
10298.P10230	9606.Q9H9H4	0.32715574
10298.P10230	9606.Q9NX57	0.32715574
10298.P10230	9606.Q9UPY8	0.32715574
10298.P10230	9606.Q9Y2W2	0.32715574
10298.P10230	9606.Q9Y6K9	0.32715574
10298.P10231	9606.P57105	0.32715574
10298.P10231	9606.Q15427	0.32715574
10298.P10231	9606.Q5VSY0	0.32715574
10298.P10231	9606.Q96S65	0.32715574
10298.P10231	9606.Q9BYM8	0.32715574
10298.P10233	9606.O43559	0.32715574
10298.P10233	9606.P08237	0.32715574
10298.P10233	9606.Q5VTL8	0.32715574
10298.P10233	9606.Q6NXP0	0.32715574
10298.P10233	9606.Q96B97	0.32715574
10298.P10238	9606.H3BLV9	0.32715574
10298.P10238	9606.P37198	0.52
10298.P10238	9606.P61978	0.41948158
10298.P10238	9606.P84103	0.41948158
10298.P10238	9606.Q07021	0.41323432
10298.P10238	9606.Q5SRQ6	0.33655286
10298.P10238	9606.Q8IYA8	0.32715574
10298.P10238	9606.Q9GZV8	0.32715574
10298.P10238	9606.Q9UBU9	0.62
10298.P10239	9606.Q96JM7	0.32715574
10298.P10240	9606.O00308	0.32715574
10298.P10240	9606.O95273	0.32715574
10298.P10240	9606.P62304	0.32715574
10298.P10240	9606.Q15007	0.32715574
10298.P10240	9606.Q15427	0.32715574
10298.P10240	9606.Q8N4H5	0.32715574
10298.P10240	9606.Q8N9W6	0.32715574
10298.P10240	9606.Q8WW12	0.32715574
10298.P10240	9606.Q9BSJ6	0.32715574
10298.P10240	9606.Q9BYM8	0.32715574
10298.P10240	9606.Q9HD26	0.32715574
10298.P10240	9606.Q9NQZ6	0.32715574
10298.P10240	9606.Q9P1W9	0.32715574
10298.P10240	9606.Q9UKT9	0.32715574
10298.P17589	9606.Q14160	0.4
10298.P32888	9606.O95273	0.32715574
10298.P32888	9606.Q08379	0.32715574
10298.P32888	9606.Q14576	0.32715574
10298.P32888	9606.Q5JR59	0.32715574
10298.P32888	9606.Q8ND90	0.32715574
10298.P32888	9606.Q9GZV8	0.32715574
10298.P32888	9606.Q9Y6K9	0.32715574
10298.P36313	9606.P07437	0.35
10298.P36313	9606.P12036	0.35
10298.P36313	9606.P18621	0.35
10298.P36313	9606.P42677	0.35
10298.P36313	9606.P62136	0.51
10298.P36313	9606.P62269	0.35
10298.P36313	9606.P62736	0.35
10298.P36313	9606.P62805	0.35
10298.P36313	9606.P62829	0.35
10298.P36313	9606.P63267	0.35
10298.P36313	9606.Q14457	0.41323432
10298.P36313	9606.Q71U36	0.35
10298.P36313	9606.Q71UM5	0.35
10298.P36313	9606.Q9BQE3	0.35
10298.P36313	9606.Q9UHD2	0.32715574
10298.P57083	9606.Q92956	0.44
10298.P68331	9606.O95251	0.32715574
10298.P68331	9606.P04637	0.32715574
10298.P68331	9606.Q49A26	0.32715574
10298.P68331	9606.Q8N5R6	0.32715574
10298.P68331	9606.Q9BRK4	0.32715574
10298.P68331	9606.Q9H0U9	0.32715574
10298.P68331	9606.Q9UKT9	0.32715574
10298.Q69091	9606.Q15223	0.41323432
10298.Q69091	9606.Q92956	0.32715574
10298.Q69091	9823.Q9GL76	0.52
10298.Q9J0X9	9606.O00303	0.44
10298.Q9J0X9	9606.O43390	0.35
10298.Q9J0X9	9606.O75369	0.35
10298.Q9J0X9	9606.P11142	0.35
10298.Q9J0X9	9606.P11940	0.5
10298.Q9J0X9	9606.P21333	0.35
10298.Q9J0X9	9606.P25963	0.59
10298.Q9J0X9	9606.P35658	0.35
10298.Q9J0X9	9606.P55884	0.59
10298.Q9J0X9	9606.P60709	0.35
10298.Q9J0X9	9606.P61978	0.35
10298.Q9J0X9	9606.Q04637	0.5
10298.Q9J0X9	9606.Q13310	0.35
10298.Q9J0X9	9606.Q6P2Q9	0.35
10298.Q9J0X9	9606.Q92841	0.35
10298.Q9J0X9	9606.Q99613	0.35
10298.U5TQE9	10090.Q9D2Y4	0.35
10298.U5TQE9	9606.Q13546	0.5
10298.U5TQE9	9606.Q9Y572	0.4
10310.A0A2H4PJV3	9606.A0A3B3ITW6	0.33655286
10310.A0A2H4PJV3	9606.P46934	0.32715574
10310.G9I284	9606.P05783	0.41323432
10310.P68336	9606.A0A087WYL7	0.42464948
10310.P68336	9606.A0A1W2PS27	0.32715574
10310.P68336	9606.B4DUA7	0.32715574
10310.P68336	9606.O75586	0.35
10310.P68336	9606.P49336	0.42464948
10310.P68336	9606.Q96G25	0.53
10310.P68336	9606.Q9NPJ6	0.35
10310.P68336	9606.Q9NVC6	0.35
10310.P68336	9606.Q9NWA0	0.35
10310.P68336	9606.Q9NX70	0.35
10310.P89432	9606.Q96RT1	0.4
10310.P89462	9606.Q13546	0.4
10310.P89462	9606.Q9Y572	0.4
10320.K4P3M7	9606.Q09472	0.52
10320.K4P3M7	9913.E1B8D6	0.27
10320.P29128	9606.Q13547	0.52
10320.P29128	9606.Q5SQ11	0.32715574
10320.P29128	9606.Q92985	0.56
10320.P29128	9913.A8E4Q6	0.27
10320.P29128	9913.O02853	0.37
10320.P30020	9606.P51610	0.44
10320.P30021	9913.A1A4K3	0.56
10320.P30021	9913.P60712	0.4
10320.P30022	60711.A0A0D9R898	0.4
10320.Q4VW77	9534.Q4R4G2	0.27
10320.Q4VW77	9606.P42224	0.52
10320.Q4VW77	9913.A1A4K3	0.35
10320.Q4VW77	9913.B0JYL6	0.46
10320.Q4VW77	9913.P60712	0.35
10320.Q4VW77	9913.P67868	0.35
10320.Q77CA8	10090.Q01705	0.37
10320.Q77CA8	10090.Q61982	0.37
10320.Q77CE4	10116.P36370	0.35
10320.Q77CE4	10116.P36372	0.5
10320.Q77CE4	9606.O15533	0.56
10320.Q77CE4	9606.Q03518	0.68
10320.Q77CE4	9606.Q03519	0.56
10320.Q89582	9913.A5PJP2	0.37
10320.Q89582	9913.E1B705	0.37
10320.Q89582	9913.E1BHE1	0.37
10320.Q89582	9913.F1MQ85	0.37
10320.Q89582	9913.F6RA30	0.37
10320.Q89582	9913.Q0VD32	0.44
10320.Q89582	9913.Q3ZBY5	0.44
10320.UPI00015A3560	9606.A6NEM2	0.42464948
10326.L8B1Q7	9606.P20226	0.56
10326.L8B1Q7	9606.P24928	0.56
10326.P17473	9606.P20226	0.4
10326.P17473	9606.P35268	0.4
10326.P17473	9606.Q00403	0.54
10326.P17473	9796.F6RKM7	0.27
10326.P28939	9606.P20226	0.18369399
10326.P28967	9796.O62812	0.44
10326.P87662	9606.P20226	0.54
10326.P87662	9606.Q00403	0.54
10326.Q05906	9606.P20226	0.61
10326.Q5NTY3	9606.P20226	0.44
10326.Q5NTY3	9606.P24928	0.44
10326.Q6F4H9	9606.P01024	0.4
10326.Q6F4H9	9796.Q9XS82	0.4
10335.Q4JR05	9606.P20916	0.35
10335.Q6QCM6	9606.P52292	0.18369399
10335.Q6QCP6	9606.P08047	0.33655286
10335.Q9J3M8	9606.P14735	0.52
10335.Q9J3M8	9606.P20916	0.35
10345.A0A142I9X8	10116.D3ZH41	0.35
10345.A0A142I9X8	10116.D3ZKH6	0.35
10345.A0A142I9X8	10116.D3ZPR0	0.35
10345.A0A142I9X8	10116.D3ZWW5	0.35
10345.A0A142I9X8	10116.D3ZX42	0.35
10345.A0A142I9X8	10116.D4A0A1	0.35
10345.A0A142I9X8	10116.D4A1D8	0.35
10345.A0A142I9X8	10116.D4A3T0	0.35
10345.A0A142I9X8	10116.D4A781	0.35
10345.A0A142I9X8	10116.D4A857	0.35
10345.A0A142I9X8	10116.F1M4A4	0.5
10345.A0A142I9X8	10116.O35142	0.35
10345.A0A142I9X8	10116.O35314	0.35
10345.A0A142I9X8	10116.O88280	0.35
10345.A0A142I9X8	10116.P01830	0.35
10345.A0A142I9X8	10116.P04897	0.35
10345.A0A142I9X8	10116.P07152	0.35
10345.A0A142I9X8	10116.P07340	0.35
10345.A0A142I9X8	10116.P10362	0.35
10345.A0A142I9X8	10116.P10719	0.35
10345.A0A142I9X8	10116.P11505	0.35
10345.A0A142I9X8	10116.P11507	0.35
10345.A0A142I9X8	10116.P15999	0.35
10345.A0A142I9X8	10116.P19511	0.35
10345.A0A142I9X8	10116.P25286	0.35
10345.A0A142I9X8	10116.P35435	0.35
10345.A0A142I9X8	10116.P52296	0.35
10345.A0A142I9X8	10116.P54290	0.35
10345.A0A142I9X8	10116.P58200	0.35
10345.A0A142I9X8	10116.P59215	0.35
10345.A0A142I9X8	10116.P60881	0.35
10345.A0A142I9X8	10116.P61621	0.35
10345.A0A142I9X8	10116.P63045	0.35
10345.A0A142I9X8	10116.P70605	0.35
10345.A0A142I9X8	10116.P70705	0.35
10345.A0A142I9X8	10116.P97629	0.35
10345.A0A142I9X8	10116.Q06647	0.35
10345.A0A142I9X8	10116.Q07647	0.35
10345.A0A142I9X8	10116.Q5BJM8	0.35
10345.A0A142I9X8	10116.Q62940	0.35
10345.A0A142I9X8	10116.Q62991	0.35
10345.A0A142I9X8	10116.Q63635	0.35
10345.A0A142I9X8	10116.Q63803	0.35
10345.A0A142I9X8	10116.Q64232	0.35
10345.A0A142I9X8	10116.Q64542	0.35
10345.A0A142I9X8	10116.Q6VBQ5	0.35
10345.A0A142I9X8	10116.Q8R3Z7	0.35
10345.A0A142I9X8	10116.Q9EQG6	0.35
10345.A0A142I9X8	10116.Q9WUD2	0.35
10345.A0A142I9X8	10116.Q9Z0U4	0.35
10345.A0A142I9X8	10116.Q9Z1E1	0.35
10345.C7EYC8	9823.P01025	0.4
10345.G3G922	9606.Q15223	0.4
10345.G3G922	9823.Q9GL76	0.52
10345.G3G926	10090.P63085	0.57
10345.G3G960	9606.Q13561	0.4
10345.G3G960	9606.Q14203	0.4
10345.Q5PP90	9606.Q13153	0.56
10345.Q5PP90	9606.Q13177	0.56
10359.A8T7D5	9606.P16234	0.4
10359.B9VXK6	9606.B2RTY4	0.35
10359.B9VXK6	9606.O14654	0.35
10359.B9VXK6	9606.O95071	0.35
10359.B9VXK6	9606.P07437	0.35
10359.B9VXK6	9606.P11021	0.35
10359.B9VXK6	9606.P12036	0.35
10359.B9VXK6	9606.P42677	0.35
10359.B9VXK6	9606.P50395	0.35
10359.B9VXK6	9606.P55795	0.35
10359.B9VXK6	9606.P61026	0.35
10359.B9VXK6	9606.P62736	0.35
10359.B9VXK6	9606.P63267	0.35
10359.B9VXK6	9606.Q14790	0.35
10359.B9VXK6	9606.Q70EL1	0.35
10359.B9VXK6	9606.Q71U36	0.35
10359.B9VXK6	9606.Q71UM5	0.35
10359.B9VXK6	9606.Q9BQE3	0.35
10359.B9VXK6	9606.Q9NUL7	0.35
10359.B9VXK6	9606.Q9NVI7	0.35
10359.D3YRZ7	9606.P11940	-
10359.D3YRZ7	9606.P11940	0.35
10359.D3YRZ7	9606.P60842	-
10359.D3YRZ7	9606.P60842	0.35
10359.F5HAM0	9606.P41227	0.41323432
10359.F5HC71	9606.Q13651	0.32715574
10359.F5HCM1	9606.P29590	0.41948158
10359.P03169	9606.P23497	0.63
10359.P06725	9606.O96017	0.5
10359.P06725	9606.P41218	0.4
10359.P06725	9606.Q16666	0.4
10359.P06725	9606.Q6K0P9	0.4
10359.P06726	9606.O96017	0.35
10359.P09708	9606.Q12959	0.4
10359.P09727	9606.Q9BUN8	0.35
10359.P16727	9606.I3L0A0	0.42464948
10359.P16727	9606.O00231	0.32715574
10359.P16727	9606.O00505	0.47126722
10359.P16727	9606.O00629	0.41948158
10359.P16727	9606.O15144	0.32715574
10359.P16727	9606.P05388	0.32715574
10359.P16727	9606.P07355	0.32715574
10359.P16727	9606.P08670	0.32715574
10359.P16727	9606.P13010	0.32715574
10359.P16727	9606.P27348	0.32715574
10359.P16727	9606.P35579	0.32715574
10359.P16727	9606.P52292	0.41948158
10359.P16727	9606.P52294	0.41948158
10359.P16727	9606.P61160	0.32715574
10359.P16727	9606.P68400	0.32715574
10359.P16727	9606.Q07021	0.32715574
10359.P16727	9606.Q09028	0.32715574
10359.P16727	9606.Q13164	0.32715574
10359.P16749	9606.P04406	0.41
10359.P16749	9606.P07858	0.41
10359.P16749	9606.P08123	0.41
10359.P16749	9606.P11940	0.41
10359.P16749	9606.P18615	0.41
10359.P16749	9606.P20592	0.41
10359.P16749	9606.P39748	0.41
10359.P16749	9606.P43235	0.41
10359.P16749	9606.P49757	0.41
10359.P16749	9606.P51805	0.41
10359.P16749	9606.P60842	0.41
10359.P16749	9606.P62993	0.41
10359.P16749	9606.Q07912	0.41
10359.P16749	9606.Q6UUV7	0.41
10359.P16749	9606.Q7KZ85	0.33655286
10359.P16749	9606.Q9H307	0.41
10359.P16749	9606.Q9H446	0.41
10359.P16749	9606.Q9P0J0	0.41
10359.P16749	9606.Q9UHK0	0.41
10359.P16749	9606.Q9Y2B0	0.41
10359.P16757	9606.Q5VY80	0.46
10359.P16757	9606.Q6H3X3	0.4
10359.P16757	9606.Q9BZM5	0.4
10359.P16778	9606.Q07812	0.56
10359.P16791	9606.P17252	0.41323432
10359.P17150	9606.Q13651	0.62
10359.P18139	9606.P04439	0.4
10359.P19893	9606.A8MU27	0.43404663
10359.P19893	9606.B0QYN7	0.41948158
10359.P19893	9606.B8ZZN6	0.47126722
10359.P19893	9606.P09651	0.18369399
10359.P19893	9606.P61956	0.47126722
10359.P69332	9606.P78423	0.65
10359.Q04234	9606.P52294	0.18369399
10359.Q6SVZ5	9606.P04843	0.32715574
10359.Q6SVZ5	9606.P04844	0.32715574
10359.Q6SVZ5	9606.P11021	0.32715574
10359.Q6SVZ5	9606.P27824	0.42464948
10359.Q6SVZ5	9606.Q9BUN8	0.41323432
10359.Q6SW29	9606.O00505	0.35
10359.Q6SW29	9606.P08708	0.35
10359.Q6SW29	9606.P11021	0.35
10359.Q6SW29	9606.P63167	0.35
10359.Q6SW29	9606.P67870	0.35
10359.Q6SW29	9606.P68400	0.35
10359.Q6SW29	9606.Q15326	0.35
10359.Q6SW29	9606.Q96FJ2	0.35
10359.Q6SW94	9606.Q07812	0.41323432
10359.Q6SWB7	9606.Q9Y4K3	0.41948158
10359.Q8V2D1	9606.Q9Y4K3	0.56
10359.Q9J4B7	9606.Q08334	0.4
10359.Q9J4B7	9606.Q13651	0.44
10366.A8E1C4	9606.O14654	0.35
10366.A8E1C4	9606.O60341	0.35
10366.A8E1C4	9606.O94776	0.35
10366.A8E1C4	9606.O95816	0.35
10366.A8E1C4	9606.P07437	0.35
10366.A8E1C4	9606.P07900	0.35
10366.A8E1C4	9606.P11021	0.35
10366.A8E1C4	9606.P31943	0.35
10366.A8E1C4	9606.P34932	0.35
10366.A8E1C4	9606.P49368	0.35
10366.A8E1C4	9606.P49411	0.35
10366.A8E1C4	9606.P52597	0.35
10366.A8E1C4	9606.P55795	0.35
10366.A8E1C4	9606.P56545	0.35
10366.A8E1C4	9606.P68104	0.35
10366.A8E1C4	9606.P68371	0.35
10366.A8E1C4	9606.Q05639	0.35
10366.A8E1C4	9606.Q09028	0.35
10366.A8E1C4	9606.Q13330	0.35
10366.A8E1C4	9606.Q13363	0.35
10366.A8E1C4	9606.Q13547	0.35
10366.A8E1C4	9606.Q16576	0.35
10366.A8E1C4	9606.Q5VTE0	0.35
10366.A8E1C4	9606.Q71U36	0.35
10366.A8E1C4	9606.Q92598	0.35
10366.A8E1C4	9606.Q92618	0.35
10366.A8E1C4	9606.Q92769	0.35
10366.A8E1C4	9606.Q9BQE3	0.35
10366.A8E1C4	9606.Q9UPU5	0.35
10366.A8E1H1	9606.P34931	0.35
10366.A8E1H1	9606.Q4G0F5	0.35
10366.A8E1H1	9606.Q96QK1	0.35
10366.A8E1H1	9606.Q9H171	0.35
10366.A8E1H1	9606.Q9Y572	0.35
10366.H2A1D8	9606.O14654	0.35
10366.H2A1D8	9606.O95816	0.35
10366.H2A1D8	9606.P07437	0.35
10366.H2A1D8	9606.P12036	0.35
10366.H2A1D8	9606.P42677	0.35
10366.H2A1D8	9606.P49411	0.35
10366.H2A1D8	9606.Q3ZCQ8	0.35
10366.H2A1D8	9606.Q71U36	0.35
10366.H2A1D8	9606.Q71UM5	0.35
10366.H2A1D8	9606.Q9BQE3	0.35
10366.Q06A28	10090.O88522	0.35
10366.Q06A28	10090.Q60855	0.35
10366.Q06A28	10090.Q62172	-
10366.Q06A28	10090.Q62172	0.4
10366.Q06A28	9606.Q9Y6K9	0.4
10366.UPI00004EC29A	9606.Q13546	0.32715574
10366.UPI00004EC29A	9606.Q9H171	0.32715574
10366.UPI00004EC29A	9606.Q9Y572	0.32715574
10376.A0A0C7TA99	9606.O75094	0.42464948
10376.A0A0C7TA99	9606.O96006	0.41323432
10376.A0A0C7TA99	9606.P04275	0.32715574
10376.A0A0C7TA99	9606.P28799	0.32715574
10376.A0A0C7TA99	9606.Q99873	0.32715574
10376.A0A0C7TA99	9606.Q9NQ79	0.32715574
10376.A0A0C7TA99	9606.Q9NR46	0.32715574
10376.A0A0C7TA99	9606.Q9NSC5	0.41323432
10376.A0A0C7TBS6	9606.P06746	0.32715574
10376.A0A0C7TBS6	9606.P17844	0.32715574
10376.A0A0C7TBS6	9606.Q13263	0.41323432
10376.A0A0C7TBS6	9606.Q9BQ50	0.32715574
10376.A0A0C7TRZ7	9606.P19838	0.42464948
10376.A0A0C7TUY8	9606.O15173	0.32715574
10376.A0A0C7TUY8	9606.O75688	0.32715574
10376.A0A0C7TUY8	9606.O95573	0.32715574
10376.A0A0C7TUY8	9606.P02751	0.32715574
10376.A0A0C7TUY8	9606.P12109	0.32715574
10376.A0A0C7TUY8	9606.P12110	0.32715574
10376.A0A0C7TUY8	9606.P12111	0.32715574
10376.A0A0C7TUY8	9606.P16615	0.32715574
10376.A0A0C7TUY8	9606.P21964	0.32715574
10376.A0A0C7TUY8	9606.P23458	0.32715574
10376.A0A0C7TUY8	9606.P28300	0.32715574
10376.A0A0C7TUY8	9606.P29966	0.32715574
10376.A0A0C7TUY8	9606.P31689	0.32715574
10376.A0A0C7TUY8	9606.P40227	0.32715574
10376.A0A0C7TUY8	9606.P42677	0.32715574
10376.A0A0C7TUY8	9606.P48643	0.32715574
10376.A0A0C7TUY8	9606.P50281	0.32715574
10376.A0A0C7TUY8	9606.Q14393	0.32715574
10376.A0A0C7TUY8	9606.Q6P996	0.32715574
10376.A0A0C7TUY8	9606.Q8N2K0	0.32715574
10376.A0A0C7TUY8	9606.Q9BQB6	0.32715574
10376.A0A0C7TUY8	9606.Q9H3P7	0.32715574
10376.A0A0C7TUY8	9606.Q9NQC3	0.32715574
10376.A0A0C7TUY8	9606.Q9NZM1	0.32715574
10376.A0A0C7TUY8	9606.Q9UHV2	0.42464948
10376.A0A0C7TUY8	9606.Q9Y5M8	0.32715574
10376.A0A0C7TUY8	9606.Q9Y6C9	0.32715574
10376.A0A0C7TUY8	9606.Q9Y6N5	0.32715574
10376.A0A1P7U033	9606.Q06330	0.33655286
10376.A8CSJ8	9606.Q9UHF1	0.37
10376.G3CKS7	9606.A3KMH1	0.32715574
10376.G3CKS7	9606.A5YKK6	0.32715574
10376.G3CKS7	9606.O00231	0.32715574
10376.G3CKS7	9606.O00232	0.32715574
10376.G3CKS7	9606.O00264	0.32715574
10376.G3CKS7	9606.O00483	0.32715574
10376.G3CKS7	9606.O00487	0.32715574
10376.G3CKS7	9606.O14545	0.32715574
10376.G3CKS7	9606.O14579	0.32715574
10376.G3CKS7	9606.O14818	0.32715574
10376.G3CKS7	9606.O15173	0.32715574
10376.G3CKS7	9606.O15260	0.32715574
10376.G3CKS7	9606.O15269	0.32715574
10376.G3CKS7	9606.O43164	0.32715574
10376.G3CKS7	9606.O43242	0.32715574
10376.G3CKS7	9606.O43294	0.32715574
10376.G3CKS7	9606.O60333	0.32715574
10376.G3CKS7	9606.O60716	0.32715574
10376.G3CKS7	9606.O60762	0.32715574
10376.G3CKS7	9606.O60831	0.32715574
10376.G3CKS7	9606.O75381	0.32715574
10376.G3CKS7	9606.O75396	0.32715574
10376.G3CKS7	9606.O75688	0.32715574
10376.G3CKS7	9606.O94929	0.32715574
10376.G3CKS7	9606.O95071	0.32715574
10376.G3CKS7	9606.O95159	0.32715574
10376.G3CKS7	9606.O95297	0.32715574
10376.G3CKS7	9606.O95573	0.32715574
10376.G3CKS7	9606.O95816	0.32715574
10376.G3CKS7	9606.O95817	0.32715574
10376.G3CKS7	9606.O95831	0.32715574
10376.G3CKS7	9606.O95967	0.32715574
10376.G3CKS7	9606.O96005	0.32715574
10376.G3CKS7	9606.P02751	0.32715574
10376.G3CKS7	9606.P02786	0.32715574
10376.G3CKS7	9606.P06703	0.32715574
10376.G3CKS7	9606.P07858	0.32715574
10376.G3CKS7	9606.P08240	0.32715574
10376.G3CKS7	9606.P09486	0.32715574
10376.G3CKS7	9606.P09543	0.32715574
10376.G3CKS7	9606.P09619	0.32715574
10376.G3CKS7	9606.P0DI83	0.32715574
10376.G3CKS7	9606.P10644	0.32715574
10376.G3CKS7	9606.P11441	0.32715574
10376.G3CKS7	9606.P11717	0.32715574
10376.G3CKS7	9606.P12109	0.32715574
10376.G3CKS7	9606.P16070	0.32715574
10376.G3CKS7	9606.P16615	0.32715574
10376.G3CKS7	9606.P17858	0.32715574
10376.G3CKS7	9606.P17980	0.32715574
10376.G3CKS7	9606.P18859	0.32715574
10376.G3CKS7	9606.P20618	0.32715574
10376.G3CKS7	9606.P23458	0.32715574
10376.G3CKS7	9606.P23634	0.32715574
10376.G3CKS7	9606.P25445	0.32715574
10376.G3CKS7	9606.P25786	0.32715574
10376.G3CKS7	9606.P25789	0.32715574
10376.G3CKS7	9606.P26196	0.32715574
10376.G3CKS7	9606.P28066	0.32715574
10376.G3CKS7	9606.P28070	0.32715574
10376.G3CKS7	9606.P28300	0.32715574
10376.G3CKS7	9606.P31689	0.32715574
10376.G3CKS7	9606.P33897	0.32715574
10376.G3CKS7	9606.P34932	0.32715574
10376.G3CKS7	9606.P35813	0.32715574
10376.G3CKS7	9606.P35998	0.32715574
10376.G3CKS7	9606.P39656	0.32715574
10376.G3CKS7	9606.P40227	0.32715574
10376.G3CKS7	9606.P40855	0.32715574
10376.G3CKS7	9606.P41252	0.32715574
10376.G3CKS7	9606.P42166	0.32715574
10376.G3CKS7	9606.P42677	0.32715574
10376.G3CKS7	9606.P42694	0.32715574
10376.G3CKS7	9606.P43686	0.32715574
10376.G3CKS7	9606.P46379	0.32715574
10376.G3CKS7	9606.P46782	0.32715574
10376.G3CKS7	9606.P48047	0.32715574
10376.G3CKS7	9606.P48556	0.32715574
10376.G3CKS7	9606.P48643	0.32715574
10376.G3CKS7	9606.P49023	0.32715574
10376.G3CKS7	9606.P49368	0.32715574
10376.G3CKS7	9606.P49721	0.32715574
10376.G3CKS7	9606.P49792	0.32715574
10376.G3CKS7	9606.P50281	0.32715574
10376.G3CKS7	9606.P50402	0.32715574
10376.G3CKS7	9606.P50479	0.32715574
10376.G3CKS7	9606.P51148	0.32715574
10376.G3CKS7	9606.P51571	0.32715574
10376.G3CKS7	9606.P51665	0.32715574
10376.G3CKS7	9606.P51911	0.32715574
10376.G3CKS7	9606.P52943	0.32715574
10376.G3CKS7	9606.P53621	0.32715574
10376.G3CKS7	9606.P55036	0.32715574
10376.G3CKS7	9606.P60468	0.32715574
10376.G3CKS7	9606.P60900	0.32715574
10376.G3CKS7	9606.P62191	0.32715574
10376.G3CKS7	9606.P62195	0.32715574
10376.G3CKS7	9606.P62333	0.32715574
10376.G3CKS7	9606.Q00341	0.32715574
10376.G3CKS7	9606.Q01813	0.32715574
10376.G3CKS7	9606.Q06210	0.32715574
10376.G3CKS7	9606.Q12797	0.32715574
10376.G3CKS7	9606.Q13049	0.32715574
10376.G3CKS7	9606.Q13637	0.32715574
10376.G3CKS7	9606.Q13671	0.32715574
10376.G3CKS7	9606.Q14192	0.32715574
10376.G3CKS7	9606.Q14204	0.32715574
10376.G3CKS7	9606.Q14257	0.32715574
10376.G3CKS7	9606.Q14393	0.32715574
10376.G3CKS7	9606.Q14517	0.32715574
10376.G3CKS7	9606.Q14699	0.32715574
10376.G3CKS7	9606.Q15334	0.32715574
10376.G3CKS7	9606.Q15434	0.32715574
10376.G3CKS7	9606.Q15629	0.32715574
10376.G3CKS7	9606.Q15942	0.32715574
10376.G3CKS7	9606.Q16186	0.32715574
10376.G3CKS7	9606.Q16527	0.32715574
10376.G3CKS7	9606.Q3KQU3	0.32715574
10376.G3CKS7	9606.Q4L180	0.32715574
10376.G3CKS7	9606.Q53EP0	0.32715574
10376.G3CKS7	9606.Q5T4S7	0.32715574
10376.G3CKS7	9606.Q5TGY1	0.32715574
10376.G3CKS7	9606.Q5VV42	0.32715574
10376.G3CKS7	9606.Q63ZY3	0.32715574
10376.G3CKS7	9606.Q68DQ2	0.32715574
10376.G3CKS7	9606.Q6AI12	0.32715574
10376.G3CKS7	9606.Q6P996	0.32715574
10376.G3CKS7	9606.Q6PJ69	0.32715574
10376.G3CKS7	9606.Q6UVK1	0.32715574
10376.G3CKS7	9606.Q70UQ0	0.32715574
10376.G3CKS7	9606.Q71UM5	0.32715574
10376.G3CKS7	9606.Q7L5D6	0.32715574
10376.G3CKS7	9606.Q86YV9	0.32715574
10376.G3CKS7	9606.Q8IX21	0.32715574
10376.G3CKS7	9606.Q8IXI2	0.32715574
10376.G3CKS7	9606.Q8IY17	0.32715574
10376.G3CKS7	9606.Q8IZ07	0.32715574
10376.G3CKS7	9606.Q8N2K0	0.32715574
10376.G3CKS7	9606.Q8TED1	0.32715574
10376.G3CKS7	9606.Q8WX93	0.32715574
10376.G3CKS7	9606.Q93008	0.32715574
10376.G3CKS7	9606.Q93062	0.32715574
10376.G3CKS7	9606.Q96EY1	0.32715574
10376.G3CKS7	9606.Q96HC4	0.32715574
10376.G3CKS7	9606.Q96IX5	0.32715574
10376.G3CKS7	9606.Q96JJ7	0.32715574
10376.G3CKS7	9606.Q96N66	0.32715574
10376.G3CKS7	9606.Q96RT7	0.32715574
10376.G3CKS7	9606.Q99442	0.32715574
10376.G3CKS7	9606.Q99460	0.32715574
10376.G3CKS7	9606.Q99523	0.32715574
10376.G3CKS7	9606.Q99700	0.32715574
10376.G3CKS7	9606.Q9BQB6	0.32715574
10376.G3CKS7	9606.Q9BRK5	0.32715574
10376.G3CKS7	9606.Q9BSJ8	0.32715574
10376.G3CKS7	9606.Q9BV68	0.32715574
10376.G3CKS7	9606.Q9BWM7	0.32715574
10376.G3CKS7	9606.Q9C0C2	0.32715574
10376.G3CKS7	9606.Q9H2P0	0.32715574
10376.G3CKS7	9606.Q9H496	0.32715574
10376.G3CKS7	9606.Q9H694	0.32715574
10376.G3CKS7	9606.Q9HC07	0.32715574
10376.G3CKS7	9606.Q9HCH0	0.32715574
10376.G3CKS7	9606.Q9HCU5	0.32715574
10376.G3CKS7	9606.Q9NP72	0.32715574
10376.G3CKS7	9606.Q9NR12	0.32715574
10376.G3CKS7	9606.Q9NUJ3	0.32715574
10376.G3CKS7	9606.Q9NVI7	0.32715574
10376.G3CKS7	9606.Q9NWV8	0.32715574
10376.G3CKS7	9606.Q9NXH8	0.32715574
10376.G3CKS7	9606.Q9NXS2	0.32715574
10376.G3CKS7	9606.Q9NZM1	0.32715574
10376.G3CKS7	9606.Q9P0V3	0.32715574
10376.G3CKS7	9606.Q9P266	0.32715574
10376.G3CKS7	9606.Q9UDY4	0.32715574
10376.G3CKS7	9606.Q9UGP8	0.32715574
10376.G3CKS7	9606.Q9UHC7	0.32715574
10376.G3CKS7	9606.Q9UHD8	0.32715574
10376.G3CKS7	9606.Q9UL15	0.32715574
10376.G3CKS7	9606.Q9ULM3	0.32715574
10376.G3CKS7	9606.Q9UNE7	0.32715574
10376.G3CKS7	9606.Q9UNM6	0.32715574
10376.G3CKS7	9606.Q9UPN7	0.32715574
10376.G3CKS7	9606.Q9Y230	0.32715574
10376.G3CKS7	9606.Q9Y285	0.32715574
10376.G3CKS7	9606.Q9Y2G8	0.32715574
10376.G3CKS7	9606.Q9Y2I1	0.32715574
10376.G3CKS7	9606.Q9Y520	0.32715574
10376.G3CKS7	9606.Q9Y5K5	0.32715574
10376.G3CKS7	9606.Q9Y5M8	0.32715574
10376.G3CKS7	9606.Q9Y5V3	0.32715574
10376.G3CKS7	9606.Q9Y6C2	0.32715574
10376.G3CKS7	9606.Q9Y6C9	0.32715574
10376.G3CKS7	9606.Q9Y6J9	0.32715574
10376.G3CKS7	9606.Q9Y6M1	0.32715574
10376.G3CKS7	9606.Q9Y6N5	0.32715574
10376.I1YP38	9606.O15027	0.32715574
10376.I1YP38	9606.O95817	0.32715574
10376.I1YP38	9606.P01023	0.32715574
10376.I1YP38	9606.P28290	0.32715574
10376.I1YP38	9606.P28300	0.32715574
10376.I1YP38	9606.P30153	0.32715574
10376.I1YP38	9606.P40227	0.32715574
10376.I1YP38	9606.P40879	0.32715574
10376.I1YP38	9606.P50402	0.32715574
10376.I1YP38	9606.P63151	0.32715574
10376.I1YP38	9606.Q63ZY3	0.32715574
10376.I1YP38	9606.Q8IZ52	0.32715574
10376.I1YP38	9606.Q8WWI1	0.32715574
10376.I1YP38	9606.Q9NXH8	0.32715574
10376.I1YP38	9606.Q9NZM1	0.32715574
10376.I1YP38	9606.Q9P2E5	0.32715574
10376.I1YP38	9606.Q9Y230	0.32715574
10376.I1YP38	9606.Q9Y6N5	0.32715574
10376.K9UT94	9606.O00161	0.32715574
10376.K9UT94	9606.O00264	0.32715574
10376.K9UT94	9606.O00308	0.32715574
10376.K9UT94	9606.O00469	0.32715574
10376.K9UT94	9606.O00483	0.32715574
10376.K9UT94	9606.O00560	0.32715574
10376.K9UT94	9606.O14763	0.32715574
10376.K9UT94	9606.O15031	0.32715574
10376.K9UT94	9606.O15173	0.32715574
10376.K9UT94	9606.O15260	0.32715574
10376.K9UT94	9606.O15400	0.32715574
10376.K9UT94	9606.O43306	0.32715574
10376.K9UT94	9606.O60493	0.32715574
10376.K9UT94	9606.O60503	0.32715574
10376.K9UT94	9606.O60565	0.32715574
10376.K9UT94	9606.O60716	0.32715574
10376.K9UT94	9606.O60831	0.32715574
10376.K9UT94	9606.O75688	0.32715574
10376.K9UT94	9606.O75781	0.32715574
10376.K9UT94	9606.O94929	0.32715574
10376.K9UT94	9606.O95071	0.32715574
10376.K9UT94	9606.O95297	0.32715574
10376.K9UT94	9606.O95477	0.32715574
10376.K9UT94	9606.P00533	0.32715574
10376.K9UT94	9606.P02751	0.32715574
10376.K9UT94	9606.P02786	0.32715574
10376.K9UT94	9606.P04626	0.32715574
10376.K9UT94	9606.P05556	0.32715574
10376.K9UT94	9606.P07093	0.32715574
10376.K9UT94	9606.P07237	0.32715574
10376.K9UT94	9606.P08133	0.32715574
10376.K9UT94	9606.P08172	0.32715574
10376.K9UT94	9606.P08758	0.32715574
10376.K9UT94	9606.P09486	0.32715574
10376.K9UT94	9606.P09543	0.32715574
10376.K9UT94	9606.P09619	0.32715574
10376.K9UT94	9606.P10586	0.32715574
10376.K9UT94	9606.P15260	0.32715574
10376.K9UT94	9606.P16070	0.32715574
10376.K9UT94	9606.P16615	0.32715574
10376.K9UT94	9606.P23458	0.32715574
10376.K9UT94	9606.P23634	0.32715574
10376.K9UT94	9606.P25116	0.32715574
10376.K9UT94	9606.P27105	0.32715574
10376.K9UT94	9606.P27797	0.32715574
10376.K9UT94	9606.P28300	0.32715574
10376.K9UT94	9606.P29323	0.32715574
10376.K9UT94	9606.P30530	0.32715574
10376.K9UT94	9606.P31689	0.32715574
10376.K9UT94	9606.P35221	0.32715574
10376.K9UT94	9606.P35613	0.32715574
10376.K9UT94	9606.P37173	0.32715574
10376.K9UT94	9606.P40189	0.32715574
10376.K9UT94	9606.P42702	0.32715574
10376.K9UT94	9606.P43686	0.32715574
10376.K9UT94	9606.P50281	0.32715574
10376.K9UT94	9606.P50402	0.32715574
10376.K9UT94	9606.P50479	0.32715574
10376.K9UT94	9606.P51798	0.32715574
10376.K9UT94	9606.P51809	0.32715574
10376.K9UT94	9606.P51812	0.32715574
10376.K9UT94	9606.P54760	0.32715574
10376.K9UT94	9606.P55036	0.32715574
10376.K9UT94	9606.P60468	0.32715574
10376.K9UT94	9606.P62191	0.32715574
10376.K9UT94	9606.P62942	0.32715574
10376.K9UT94	9606.P98194	0.32715574
10376.K9UT94	9606.Q04721	0.32715574
10376.K9UT94	9606.Q04917	0.32715574
10376.K9UT94	9606.Q12959	0.32715574
10376.K9UT94	9606.Q13136	0.32715574
10376.K9UT94	9606.Q13308	0.32715574
10376.K9UT94	9606.Q13586	0.32715574
10376.K9UT94	9606.Q13643	0.32715574
10376.K9UT94	9606.Q14257	0.32715574
10376.K9UT94	9606.Q14517	0.32715574
10376.K9UT94	9606.Q14699	0.32715574
10376.K9UT94	9606.Q15012	0.32715574
10376.K9UT94	9606.Q15036	0.32715574
10376.K9UT94	9606.Q15262	0.32715574
10376.K9UT94	9606.Q15629	0.32715574
10376.K9UT94	9606.Q27J81	0.32715574
10376.K9UT94	9606.Q63ZY3	0.32715574
10376.K9UT94	9606.Q6IAA8	0.32715574
10376.K9UT94	9606.Q6P996	0.32715574
10376.K9UT94	9606.Q6UX15	0.32715574
10376.K9UT94	9606.Q70UQ0	0.32715574
10376.K9UT94	9606.Q7Z4F1	0.32715574
10376.K9UT94	9606.Q86SQ0	0.32715574
10376.K9UT94	9606.Q86T03	0.32715574
10376.K9UT94	9606.Q86VY9	0.32715574
10376.K9UT94	9606.Q86WC4	0.32715574
10376.K9UT94	9606.Q86Y82	0.32715574
10376.K9UT94	9606.Q8IUD2	0.32715574
10376.K9UT94	9606.Q8IY17	0.32715574
10376.K9UT94	9606.Q8IZ07	0.32715574
10376.K9UT94	9606.Q8N4L2	0.32715574
10376.K9UT94	9606.Q8NC42	0.32715574
10376.K9UT94	9606.Q8NC54	0.32715574
10376.K9UT94	9606.Q8TAP6	0.32715574
10376.K9UT94	9606.Q8WUM4	0.32715574
10376.K9UT94	9606.Q8WUM9	0.32715574
10376.K9UT94	9606.Q92537	0.32715574
10376.K9UT94	9606.Q96AQ6	0.32715574
10376.K9UT94	9606.Q96D15	0.32715574
10376.K9UT94	9606.Q96J84	0.32715574
10376.K9UT94	9606.Q96N66	0.32715574
10376.K9UT94	9606.Q99460	0.32715574
10376.K9UT94	9606.Q99500	0.32715574
10376.K9UT94	9606.Q99650	0.32715574
10376.K9UT94	9606.Q9BRK5	0.32715574
10376.K9UT94	9606.Q9BT67	0.32715574
10376.K9UT94	9606.Q9BT88	0.32715574
10376.K9UT94	9606.Q9BXS4	0.32715574
10376.K9UT94	9606.Q9H0E2	0.32715574
10376.K9UT94	9606.Q9H3P7	0.32715574
10376.K9UT94	9606.Q9H5V8	0.32715574
10376.K9UT94	9606.Q9H7F0	0.32715574
10376.K9UT94	9606.Q9NP72	0.32715574
10376.K9UT94	9606.Q9NQX7	0.32715574
10376.K9UT94	9606.Q9NV96	0.32715574
10376.K9UT94	9606.Q9NVI7	0.32715574
10376.K9UT94	9606.Q9NXH8	0.32715574
10376.K9UT94	9606.Q9NXS2	0.32715574
10376.K9UT94	9606.Q9NZM1	0.32715574
10376.K9UT94	9606.Q9NZV1	0.32715574
10376.K9UT94	9606.Q9P270	0.32715574
10376.K9UT94	9606.Q9UDY4	0.32715574
10376.K9UT94	9606.Q9UP95	0.32715574
10376.K9UT94	9606.Q9UQ35	0.32715574
10376.K9UT94	9606.Q9Y282	0.32715574
10376.K9UT94	9606.Q9Y2G8	0.42464948
10376.K9UT94	9606.Q9Y3C5	0.32715574
10376.K9UT94	9606.Q9Y561	0.32715574
10376.K9UT94	9606.Q9Y5M8	0.32715574
10376.K9UT94	9606.Q9Y6I3	0.32715574
10376.K9UT94	9606.Q9Y6N5	0.32715574
10376.P03177	9606.O00203	0.35
10376.P03177	9606.O00483	0.35
10376.P03177	9606.O60716	0.35
10376.P03177	9606.O60831	0.35
10376.P03177	9606.O75688	0.35
10376.P03177	9606.O95071	0.35
10376.P03177	9606.P07196	0.37
10376.P03177	9606.P07858	0.35
10376.P03177	9606.P16615	0.35
10376.P03177	9606.P27816	0.35
10376.P03177	9606.P35080	0.35
10376.P03177	9606.P40429	0.35
10376.P03177	9606.P42704	0.35
10376.P03177	9606.P47756	0.35
10376.P03177	9606.P50402	0.35
10376.P03177	9606.P51911	0.35
10376.P03177	9606.P62699	0.35
10376.P03177	9606.P82650	0.35
10376.P03177	9606.Q00341	0.35
10376.P03177	9606.Q12797	0.35
10376.P03177	9606.Q15629	0.35
10376.P03177	9606.Q16206	0.32715574
10376.P03177	9606.Q16527	0.35
10376.P03177	9606.Q5JY77	0.32715574
10376.P03177	9606.Q63ZY3	0.35
10376.P03177	9606.Q6UB35	0.35
10376.P03177	9606.Q7KZF4	0.35
10376.P03177	9606.Q8IY17	0.35
10376.P03177	9606.Q8IYX8	0.37
10376.P03177	9606.Q8N5R6	0.37
10376.P03177	9606.Q93008	0.35
10376.P03177	9606.Q96AA8	0.37
10376.P03177	9606.Q96B97	0.35
10376.P03177	9606.Q96D09	0.32715574
10376.P03177	9606.Q9H270	0.35
10376.P03177	9606.Q9NQC3	0.35
10376.P03177	9606.Q9NR12	0.35
10376.P03177	9606.Q9NXH8	0.35
10376.P03177	9606.Q9NZM1	0.35
10376.P03177	9606.Q9UJ70	0.35
10376.P03177	9606.Q9UQ35	0.35
10376.P03177	9606.Q9Y2D8	0.37
10376.P03177	9606.Q9Y305	0.35
10376.P03177	9606.Q9Y3Q8	0.42464948
10376.P03177	9606.Q9Y5M8	0.35
10376.P03177	9606.Q9Y6C9	0.35
10376.P03177	9606.Q9Y6N5	0.35
10376.P03179	9606.A3KMH1	0.35
10376.P03179	9606.O00483	0.35
10376.P03179	9606.O14735	0.35
10376.P03179	9606.O15027	0.35
10376.P03179	9606.O75381	0.35
10376.P03179	9606.O95071	0.35
10376.P03179	9606.O95816	0.35
10376.P03179	9606.O95817	0.35
10376.P03179	9606.P06748	0.35
10376.P03179	9606.P09543	0.35
10376.P03179	9606.P09874	0.35
10376.P03179	9606.P16615	0.35
10376.P03179	9606.P25685	0.35
10376.P03179	9606.P28300	0.35
10376.P03179	9606.P31689	0.35
10376.P03179	9606.P40227	0.35
10376.P03179	9606.P40616	0.35
10376.P03179	9606.P43686	0.35
10376.P03179	9606.P46100	0.35
10376.P03179	9606.P46379	0.35
10376.P03179	9606.P46734	0.35
10376.P03179	9606.P48643	0.35
10376.P03179	9606.P49368	0.35
10376.P03179	9606.P50402	0.35
10376.P03179	9606.Q08380	0.35
10376.P03179	9606.Q12955	0.35
10376.P03179	9606.Q14517	0.35
10376.P03179	9606.Q16787	0.35
10376.P03179	9606.Q63ZY3	0.35
10376.P03179	9606.Q71UM5	0.35
10376.P03179	9606.Q8IXI1	0.35
10376.P03179	9606.Q92526	0.35
10376.P03179	9606.Q99615	0.35
10376.P03179	9606.Q99700	0.35
10376.P03179	9606.Q9BQB6	0.35
10376.P03179	9606.Q9UDY4	0.35
10376.P03179	9606.Q9UER7	0.69
10376.P03179	9606.Q9UHD8	0.35
10376.P03179	9606.Q9UL15	0.35
10376.P03179	9606.Q9UNE7	0.35
10376.P03179	9606.Q9Y230	0.35
10376.P03179	9606.Q9Y4B5	0.35
10376.P03179	9606.Q9Y5V3	0.35
10376.P03179	9606.Q9Y6N5	0.35
10376.P03180	9606.Q13651	0.65
10376.P03182	10090.O08734	0.4
10376.P03182	10090.O54918	0.52
10376.P03182	9606.A0FGR8	0.35
10376.P03182	9606.O00264	0.35
10376.P03182	9606.O00391	0.35
10376.P03182	9606.O00483	0.35
10376.P03182	9606.O14735	0.35
10376.P03182	9606.O15173	0.35
10376.P03182	9606.O15260	0.35
10376.P03182	9606.O15321	0.35
10376.P03182	9606.O43521	0.35
10376.P03182	9606.O60716	0.35
10376.P03182	9606.O60725	0.35
10376.P03182	9606.O60831	0.35
10376.P03182	9606.O75396	0.35
10376.P03182	9606.O75695	0.35
10376.P03182	9606.O75962	0.35
10376.P03182	9606.O95297	0.35
10376.P03182	9606.O95573	0.35
10376.P03182	9606.O95817	0.35
10376.P03182	9606.P00403	0.35
10376.P03182	9606.P00533	0.35
10376.P03182	9606.P02751	0.35
10376.P03182	9606.P05023	0.35
10376.P03182	9606.P05556	0.35
10376.P03182	9606.P07237	0.35
10376.P03182	9606.P08172	0.35
10376.P03182	9606.P08195	0.35
10376.P03182	9606.P08240	0.35
10376.P03182	9606.P09486	0.35
10376.P03182	9606.P09543	0.35
10376.P03182	9606.P09619	0.35
10376.P03182	9606.P10301	0.35
10376.P03182	9606.P11166	0.35
10376.P03182	9606.P11717	0.35
10376.P03182	9606.P16070	0.35
10376.P03182	9606.P16615	0.35
10376.P03182	9606.P18031	0.35
10376.P03182	9606.P21912	0.35
10376.P03182	9606.P22413	0.35
10376.P03182	9606.P23458	0.35
10376.P03182	9606.P23634	0.35
10376.P03182	9606.P26196	0.35
10376.P03182	9606.P27824	0.35
10376.P03182	9606.P28300	0.35
10376.P03182	9606.P29966	0.35
10376.P03182	9606.P30101	0.35
10376.P03182	9606.P33527	0.35
10376.P03182	9606.P35613	0.35
10376.P03182	9606.P38435	0.35
10376.P03182	9606.P40616	0.35
10376.P03182	9606.P42166	0.35
10376.P03182	9606.P46782	0.35
10376.P03182	9606.P46977	0.35
10376.P03182	9606.P49006	0.35
10376.P03182	9606.P50281	0.35
10376.P03182	9606.P50402	0.35
10376.P03182	9606.P51148	0.35
10376.P03182	9606.P51571	0.35
10376.P03182	9606.P53801	0.35
10376.P03182	9606.P57088	0.35
10376.P03182	9606.P59768	0.35
10376.P03182	9606.P60468	0.35
10376.P03182	9606.P62070	0.35
10376.P03182	9606.P62834	0.35
10376.P03182	9606.P78357	0.35
10376.P03182	9606.Q01813	0.35
10376.P03182	9606.Q04721	0.35
10376.P03182	9606.Q07812	0.35
10376.P03182	9606.Q12797	0.35
10376.P03182	9606.Q13137	0.35
10376.P03182	9606.Q13232	0.35
10376.P03182	9606.Q13308	0.35
10376.P03182	9606.Q13443	0.35
10376.P03182	9606.Q13637	0.35
10376.P03182	9606.Q14204	0.35
10376.P03182	9606.Q14699	0.35
10376.P03182	9606.Q15165	0.35
10376.P03182	9606.Q15262	0.35
10376.P03182	9606.Q15750	0.35
10376.P03182	9606.Q16527	0.35
10376.P03182	9606.Q16611	0.35
10376.P03182	9606.Q16891	0.35
10376.P03182	9606.Q2PZI1	0.35
10376.P03182	9606.Q3T906	0.35
10376.P03182	9606.Q53EP0	0.35
10376.P03182	9606.Q5RI15	0.35
10376.P03182	9606.Q6IAA8	0.35
10376.P03182	9606.Q6UVK1	0.35
10376.P03182	9606.Q70UQ0	0.35
10376.P03182	9606.Q7Z434	0.35
10376.P03182	9606.Q86Y07	0.6
10376.P03182	9606.Q8IV08	0.35
10376.P03182	9606.Q8IXI2	0.35
[truncated: 31,906 more rows]
