# Supplementary material for: The Landscape of Virus-Host Protein–Protein Interaction Databases
Source: Front Microbiol. 2022 Jul 15;13:827742. doi: 10.3389/fmicb.2022.827742 (PMC9335289; doi:10.3389/fmicb.2022.827742)
Supplement: Supplementary file 1 [file Data_Sheet_1.zip › interactions-HVIDB.csv]

10243.P07385	9606.P29466	0
10243.P07385	9606.P42574	0
10243.P07385	9606.P55212	0
10243.P07385	9606.Q14790	0
10243.Q8QMP2	9606.P61769	0
10243.Q8QN43	9606.P26718	0
10245.O10647	9606.P13236	0
10245.O57173	9606.O43521	0
10245.O57173	9606.Q16611	0
10245.O57263	9606.P57738	0
10245.O57263	9606.P63208	0
10245.P03296	9606.P00451	0
10245.P03296	9606.Q9GZT9	0
10245.P04297	9606.P12036	0
10245.P04297	9606.Q15057	0
10245.P04298	9606.A0A087X117	0
10245.P04298	9606.Q15155	0
10245.P04298	9606.Q96RQ9	0
10245.P04299	9606.Q14160	0
10245.P04305	9606.D9ZGF2	0
10245.P04305	9606.F8VVA7	0
10245.P04305	9606.P04083	0
10245.P04305	9606.P07355	0
10245.P04305	9606.P12111	0
10245.P04305	9606.P61923	0
10245.P04305	9606.Q8WTS1	0
10245.P07239	9606.P42224	0
10245.P07242	9606.P22626	0
10245.P11158	9606.A0A0U1RRM6	0
10245.P11158	9606.P78344	0
10245.P11158	9606.Q13227	0
10245.P11158	9606.Q13753	0
10245.P11158	9606.Q8N8S7	0
10245.P11258	9606.D9YZV4	0
10245.P11258	9606.P09493	0
10245.P11258	9606.P19013	0
10245.P11258	9606.Q6ZN40	0
10245.P11258	9606.Q92560	0
10245.P11258	9606.Q9UH99	0
10245.P12848	9606.A0A3B3IRW5	0
10245.P12848	9606.O14578	0
10245.P12848	9606.P04792	0
10245.P12848	9606.Q08379	0
10245.P12848	9606.Q548T7	0
10245.P12848	9606.Q6P5S2	0
10245.P12848	9606.Q86VP6	0
10245.P12848	9606.Q8WW38	0
10245.P12848	9606.Q92624	0
10245.P12848	9606.Q96DA0	0
10245.P12848	9606.Q9H334	0
10245.P12848	9606.Q9P0K7	0
10245.P14357	9606.A0A3B3ISQ4	0
10245.P14357	9606.F8VXC8	0
10245.P14357	9606.K7ERV3	0
10245.P14357	9606.O15131	0
10245.P14357	9606.O75398	0
10245.P14357	9606.P04183	0
10245.P14357	9606.P18583	0
10245.P14357	9606.P52179	0
10245.P14357	9606.P52292	0
10245.P14357	9606.P63010	0
10245.P14357	9606.Q08379	0
10245.P14357	9606.Q13162	0
10245.P14357	9606.Q8IVF2	0
10245.P14357	9606.Q8TAQ2	0
10245.P14357	9606.Q96ES6	0
10245.P14357	9606.Q96JH7	0
10245.P14357	9606.Q9BS26	0
10245.P14357	9606.Q9H6S3	0
10245.P14357	9606.Q9NRQ2	0
10245.P14357	9606.Q9P0K7	0
10245.P14357	9606.Q9Y3T6	0
10245.P15059	9606.A3KPC7	0
10245.P15059	9606.A4FTV9	0
10245.P15059	9606.B2R4P9	0
10245.P15059	9606.B2R4R0	0
10245.P15059	9606.B2R4S9	0
10245.P15059	9606.O14654	0
10245.P15059	9606.O60814	0
10245.P15059	9606.P04908	0
10245.P15059	9606.P05141	0
10245.P15059	9606.P07437	0
10245.P15059	9606.P0C0S8	0
10245.P15059	9606.P12236	0
10245.P15059	9606.P20671	0
10245.P15059	9606.P35268	0
10245.P15059	9606.P57053	0
10245.P15059	9606.P58876	0
10245.P15059	9606.P62805	0
10245.P15059	9606.P62807	0
10245.P15059	9606.P68104	0
10245.P15059	9606.P68431	0
10245.P15059	9606.P84243	0
10245.P15059	9606.Q05639	0
10245.P15059	9606.Q13085	0
10245.P15059	9606.Q16695	0
10245.P15059	9606.Q16777	0
10245.P15059	9606.Q5JRA6	0
10245.P15059	9606.Q5QNW6	0
10245.P15059	9606.Q5VTE0	0
10245.P15059	9606.Q6FI13	0
10245.P15059	9606.Q71DI3	0
10245.P15059	9606.Q7L7L0	0
10245.P15059	9606.Q93077	0
10245.P15059	9606.Q93079	0
10245.P15059	9606.Q96KK5	0
10245.P15059	9606.Q99877	0
10245.P15059	9606.Q99878	0
10245.P15059	9606.Q99879	0
10245.P15059	9606.Q99880	0
10245.P15059	9606.Q9BQE3	0
10245.P15059	9606.Q9BTM1	0
10245.P15059	9606.Q9H2G2	0
10245.P15059	9606.Q9NUU7	0
10245.P15059	9606.Q9UMR2	0
10245.P16913	9606.P05412	0
10245.P17361	9606.A8ASI8	0
10245.P17361	9606.O43521	0
10245.P17361	9606.P55957	0
10245.P17361	9606.Q07812	0
10245.P17361	9606.Q92934	0
10245.P17362	9606.A7MCY6	0
10245.P17362	9606.Q92844	0
10245.P17362	9606.Q9H6S1	0
10245.P17367	9606.A0A075B749	0
10245.P17367	9606.A0A0A0MTS7	0
10245.P17367	9606.B4DLJ1	0
10245.P17367	9606.E9KL37	0
10245.P17367	9606.G5E9I4	0
10245.P17367	9606.J3QK89	0
10245.P17367	9606.O43815	0
10245.P17367	9606.O75665	0
10245.P17367	9606.O94763	0
10245.P17367	9606.P19013	0
10245.P17367	9606.P23025	0
10245.P17367	9606.P23246	0
10245.P17367	9606.P24539	0
10245.P17367	9606.P35221	0
10245.P17367	9606.P48788	0
10245.P17367	9606.P49792	0
10245.P17367	9606.P50552	0
10245.P17367	9606.P63010	0
10245.P17367	9606.Q13227	0
10245.P17367	9606.Q14141	0
10245.P17367	9606.Q15853	0
10245.P17367	9606.Q6P597	0
10245.P17367	9606.Q7Z406	0
10245.P17367	9606.Q7Z7A1	0
10245.P17367	9606.Q8IWX8	0
10245.P17367	9606.Q8WUM4	0
10245.P17367	9606.Q8WXH0	0
10245.P17367	9606.Q8WZ42	0
10245.P17367	9606.Q92599	0
10245.P17367	9606.Q92878	0
10245.P17367	9606.Q96C34	0
10245.P17367	9606.Q96F44	0
10245.P17367	9606.Q99675	0
10245.P17367	9606.Q9BQS8	0
10245.P17367	9606.Q9BT92	0
10245.P17367	9606.Q9H2G2	0
10245.P17367	9606.Q9HCU9	0
10245.P17367	9606.Q9NSA3	0
10245.P17367	9606.Q9UBB5	0
10245.P17367	9606.Q9UPT5	0
10245.P17367	9606.Q9Y5S2	0
10245.P17367	9606.Q9Y679	0
10245.P17371	9606.P02511	0
10245.P17371	9606.P04792	0
10245.P17372	9606.Q9Y4Z0	0
10245.P17372	9606.V9GZ56	0
10245.P18378	9606.B2RDW1	0
10245.P18378	9606.P19525	0
10245.P18378	9606.P24001	0
10245.P18378	9606.P62979	0
10245.P18378	9606.Q86X95	0
10245.P18378	9606.Q9BRK4	0
10245.P18378	9606.Q9NP74	0
10245.P18378	9606.Q9NQ29	0
10245.P20505	9606.O14733	0
10245.P20505	9606.P05412	0
10245.P20505	9606.Q9UQF2	0
10245.P20639	9606.P19525	0
10245.P21605	9606.A6NNZ2	0
10245.P21605	9606.A8MUS3	0
10245.P21605	9606.B4DJ51	0
10245.P21605	9606.B8ZZN6	0
10245.P21605	9606.F4ZW62	0
10245.P21605	9606.O14933	0
10245.P21605	9606.O15021	0
10245.P21605	9606.O43390	0
10245.P21605	9606.O60506	0
10245.P21605	9606.P06733	0
10245.P21605	9606.P07437	0
10245.P21605	9606.P09104	0
10245.P21605	9606.P09651	0
10245.P21605	9606.P0DP23	0
10245.P21605	9606.P12036	0
10245.P21605	9606.P12273	0
10245.P21605	9606.P12277	0
10245.P21605	9606.P13929	0
10245.P21605	9606.P14923	0
10245.P21605	9606.P15924	0
10245.P21605	9606.P19525	0
10245.P21605	9606.P22492	0
10245.P21605	9606.P22531	0
10245.P21605	9606.P22532	0
10245.P21605	9606.P22626	0
10245.P21605	9606.P35325	0
10245.P21605	9606.P35326	0
10245.P21605	9606.P38159	0
10245.P21605	9606.P55265	0
10245.P21605	9606.P61978	0
10245.P21605	9606.P62750	0
10245.P21605	9606.P63165	0
10245.P21605	9606.P67809	0
10245.P21605	9606.P68371	0
10245.P21605	9606.Q00839	0
10245.P21605	9606.Q02539	0
10245.P21605	9606.Q08211	0
10245.P21605	9606.Q12905	0
10245.P21605	9606.Q12906	0
10245.P21605	9606.Q13283	0
10245.P21605	9606.Q13885	0
10245.P21605	9606.Q14103	0
10245.P21605	9606.Q14444	0
10245.P21605	9606.Q3ZCM7	0
10245.P21605	9606.Q6P0Q8	0
10245.P21605	9606.Q86YZ3	0
10245.P21605	9606.Q99729	0
10245.P21605	9606.Q9BQE3	0
10245.P21605	9606.Q9BVA1	0
10245.P21605	9606.Q9BYE4	0
10245.P21605	9606.Q9NUL3	0
10245.P21605	9606.Q9Y2H9	0
10245.P23372	9606.A0A1B0GTL5	0
10245.P23372	9606.A0A2R8Y5A3	0
10245.P23372	9606.K7EQ78	0
10245.P23372	9606.O95400	0
10245.P23372	9606.P02511	0
10245.P23372	9606.P14923	0
10245.P23372	9606.P27449	0
10245.P23372	9606.P35222	0
10245.P23372	9606.P55327	0
10245.P23372	9606.Q05BQ5	0
10245.P23372	9606.Q07666	0
10245.P23372	9606.Q15084	0
10245.P23372	9606.Q4G0J3	0
10245.P23372	9606.Q53H80	0
10245.P23372	9606.Q76M96	0
10245.P23372	9606.Q8IXT5	0
10245.P23372	9606.Q8TDL5	0
10245.P23372	9606.Q93086	0
10245.P23372	9606.Q96AH0	0
10245.P23372	9606.Q96JA1	0
10245.P23372	9606.Q99661	0
10245.P23372	9606.Q9BXF6	0
10245.P23372	9606.Q9NP98	0
10245.P23372	9606.Q9Y3C5	0
10245.P23372	9606.Q9Y5Q9	0
10245.P24356	9606.O43521	0
10245.P24356	9606.Q07812	0
10245.P24356	9606.Q13794	0
10245.P24356	9606.Q16611	0
10245.P24356	9606.Q96PG8	0
10245.P24766	9606.A0N0N7	0
10245.P24766	9606.A0N0Q3	0
10245.P24766	9606.F8VZQ9	0
10245.P24766	9606.H3BSR6	0
10245.P24766	9606.O00585	0
10245.P24766	9606.O15444	0
10245.P24766	9606.P02775	0
10245.P24766	9606.P02776	0
10245.P24766	9606.P19876	0
10245.P24766	9606.P22362	0
10245.P24766	9606.P78423	0
10245.P24766	9606.P82979	0
10245.P24766	9606.Q92583	0
10245.P24766	9606.Q9NRJ3	0
10245.P24766	9606.Q9Y258	0
10245.P24768	9606.O75376	0
10245.P24768	9606.Q13618	0
10245.P24768	9606.Q9Y618	0
10245.P24770	9606.P01579	0
10245.P24772	9606.O14920	0
10245.P24772	9606.O15037	0
10245.P24772	9606.O15111	0
10245.P24772	9606.O75113	0
10245.P24772	9606.P08238	0
10245.P24772	9606.P22492	0
10245.P24772	9606.P35268	0
10245.P24772	9606.P54652	0
10245.P24772	9606.Q01850	0
10245.P24772	9606.Q02539	0
10245.P24772	9606.Q13085	0
10245.P24772	9606.Q16543	0
10245.P24772	9606.Q71U36	0
10245.P24772	9606.Q93008	0
10245.P24772	9606.Q9BQE3	0
10245.P24772	9606.Q9HCC0	0
10245.P24772	9606.Q9P2P1	0
10245.P24772	9606.Q9Y6K9	0
10245.P26669	9606.P46939	0
10245.P26669	9606.Q15643	0
10245.P26669	9606.Q15797	0
10245.P26669	9606.Q66GS9	0
10245.P26669	9606.Q8NFZ5	0
10245.P26672	9606.H0Y4G9	0
10245.P26672	9606.O00206	0
10245.P26672	9606.P58753	0
10245.P26672	9606.Q8IUC6	0
10245.P26672	9606.Q99836	0
10245.P26672	9606.Q9Y3B3	0
10245.P68318	9606.P22626	0
10245.P68318	9606.P98179	0
10245.P68319	9606.P98179	0
10245.P68446	9606.Q8IUR0	0
10245.P68451	9606.A8ASI8	0
10245.P68451	9606.O43521	0
10245.P68451	9606.P55957	0
10245.P68451	9606.Q07812	0
10245.P68451	9606.Q13794	0
10245.P68451	9606.Q16611	0
10245.P68451	9606.Q92934	0
10245.P68451	9606.Q9BXH1	0
10245.P68466	9606.A0A0D9SG04	0
10245.P68466	9606.A3KPC7	0
10245.P68466	9606.A4FTV9	0
10245.P68466	9606.B2R4R0	0
10245.P68466	9606.B2ZZ89	0
10245.P68466	9606.E5KTA5	0
10245.P68466	9606.E9PDI4	0
10245.P68466	9606.O00327	0
10245.P68466	9606.O00515	0
10245.P68466	9606.O00571	0
10245.P68466	9606.O14654	0
10245.P68466	9606.O15020	0
10245.P68466	9606.O75376	0
10245.P68466	9606.P04908	0
10245.P68466	9606.P05166	0
10245.P68466	9606.P07437	0
10245.P68466	9606.P0C0S8	0
10245.P68466	9606.P11021	0
10245.P68466	9606.P13051	0
10245.P68466	9606.P20671	0
10245.P68466	9606.P46776	0
10245.P68466	9606.P62805	0
10245.P68466	9606.Q00610	0
10245.P68466	9606.Q08AE8	0
10245.P68466	9606.Q13085	0
10245.P68466	9606.Q16777	0
10245.P68466	9606.Q53SF7	0
10245.P68466	9606.Q5EBL4	0
10245.P68466	9606.Q6FI13	0
10245.P68466	9606.Q7L7L0	0
10245.P68466	9606.Q93077	0
10245.P68466	9606.Q96KK5	0
10245.P68466	9606.Q99878	0
10245.P68466	9606.Q9BTM1	0
10245.P68466	9606.Q9BYP7	0
10245.P68466	9606.Q9H2G4	0
10245.P68466	9606.Q9H4A3	0
10245.P68466	9606.Q9HCC0	0
10245.P68466	9606.Q9Y3S1	0
10245.P68466	9606.Q9Y5X3	0
10245.P68467	9606.O00571	0
10245.P68467	9606.O43187	0
10245.P68467	9606.Q9Y4K3	0
10245.P68563	9606.K7ERV3	0
10245.P68563	9606.O00151	0
10245.P68563	9606.P04183	0
10245.P68563	9606.Q9C0F3	0
10245.P68600	9606.Q8IY57	0
10245.P68619	9606.G3V5R9	0
10245.P68619	9606.P33176	0
10245.P68619	9606.Q07866	0
10245.P68710	9606.P20700	0
10245.P68710	9606.Q03252	0
10245.P68716	9606.P13861	0
10245.Q01220	9606.O00459	0
10245.Q01220	9606.O43187	0
10245.Q01220	9606.P05023	0
10245.Q01220	9606.P05141	0
10245.Q01220	9606.P07437	0
10245.Q01220	9606.P12235	0
10245.Q01220	9606.P12236	0
10245.Q01220	9606.P13637	0
10245.Q01220	9606.P22492	0
10245.Q01220	9606.P27986	0
10245.Q01220	9606.P42336	0
10245.Q01220	9606.P42338	0
10245.Q01220	9606.P68104	0
10245.Q01220	9606.Q00325	0
10245.Q01220	9606.Q02539	0
10245.Q01220	9606.Q05639	0
10245.Q01220	9606.Q5VTE0	0
10245.Q01220	9606.Q71U36	0
10245.Q01220	9606.Q92569	0
10245.Q01220	9606.Q9BQE3	0
10245.Q01220	9606.Q9Y4K3	0
10245.Q6RZE7	9606.P16333	0
10245.Q711A3	9606.P63244	0
10245.Q76RC6	9606.P42224	0
10245.Q76ZQ3	9606.P04439	0
10245.Q76ZQ3	9606.P43631	0
10245.Q76ZR2	9606.P98179	0
10245.Q805H7	9606.O75152	0
10245.Q805H7	9606.P0CG48	0
10245.Q805H7	9606.P19013	0
10245.Q805H7	9606.P20042	0
10245.Q805H7	9606.P46778	0
10245.Q805H7	9606.Q13427	0
10245.Q805H7	9606.Q8WV24	0
10245.Q805H7	9606.Q99729	0
10245.Q805P6	9606.A0A0J9YX62	0
10245.Q805P6	9606.O75190	0
10245.Q805P6	9606.P02511	0
10245.Q805P6	9606.P04792	0
10245.Q80HV3	9606.A6NFX8	0
10245.Q80HV3	9606.Q9UKK9	0
10245.Q80HW9	9606.F8WBV6	0
10245.Q80HW9	9606.O00339	0
10245.Q80HW9	9606.O00391	0
10245.Q80HW9	9606.P01903	0
10245.Q80HW9	9606.P18583	0
10245.Q80HW9	9606.P19237	0
10245.Q80HW9	9606.P28562	0
10245.Q80HW9	9606.P28838	0
10245.Q80HW9	9606.P31025	0
10245.Q80HW9	9606.P31151	0
10245.Q80HW9	9606.P62266	0
10245.Q80HW9	9606.P84101	0
10245.Q80HW9	9606.Q01955	0
10245.Q80HW9	9606.Q06481	0
10245.Q80HW9	9606.Q2TBE0	0
10245.Q80HW9	9606.Q6UWP8	0
10245.Q80HW9	9606.Q8WWI1	0
10245.Q80HW9	9606.Q92187	0
10245.Q80HW9	9606.Q96E22	0
10245.Q80HW9	9606.Q9BT92	0
10245.Q89121	9606.A0A0A0MR88	0
10245.Q89121	9606.Q9Y4E1	0
10255.P0DOT5	9606.P98179	0
10255.P0DSV7	9606.A0N0Q3	0
10255.P0DSV7	9606.O15444	0
10255.P0DSV7	9606.O43927	0
10255.P0DSV7	9606.O95715	0
10255.P0DSV7	9606.P01374	0
10255.P0DSV7	9606.P01375	0
10255.P0DSV7	9606.P47992	0
10255.P0DSV7	9606.P48061	0
10255.P0DSV7	9606.P49069	0
10255.P0DSV7	9606.P78556	0
10255.P0DSV7	9606.Q92504	0
10255.P0DSV7	9606.Q9HC84	0
10255.P0DSV7	9606.Q9NRJ3	0
10255.Q07041	9606.P19838	0
10255.Q07041	9606.P63208	0
10255.Q0NJW0	9606.P23508	0
10255.Q0NJW0	9606.Q96SB3	0
10255.Q0NJW0	9606.Q9H4B4	0
10258.P52584	9606.P35968	0
10258.Q6TVI8	9606.P35968	0
10258.Q6TVJ1	9606.P62877	0
10258.Q6TVJ1	9606.P63208	0
10258.Q6TVJ1	9606.Q13616	0
10258.Q6TVJ1	9606.Q86VP6	0
10258.Q6TVJ2	9606.P62877	0
10258.Q6TVJ2	9606.P63208	0
10258.Q6TVJ2	9606.Q13616	0
10258.Q6TVJ4	9606.P62877	0
10258.Q6TVJ4	9606.P63208	0
10258.Q6TVJ4	9606.Q13616	0
10258.Q6TVJ7	9606.P62877	0
10258.Q6TVJ7	9606.P63208	0
10258.Q6TVJ7	9606.Q13616	0
10258.Q6TVW2	9606.P62877	0
10258.Q6TVW2	9606.P63208	0
10258.Q6TVW2	9606.Q13616	0
10261.Q9J5G4	9606.Q16611	0
10266.P16717	9606.Q12959	0
10266.P16717	9606.Q14160	0
10273.Q77PA8	9606.Q16611	0
10273.Q83730	9606.B0LPE5	0
10273.Q83730	9606.P31749	0
10273.Q83730	9606.Q13616	0
10279.Q98184	9606.F1D8N4	0
10279.Q98184	9606.F1D8P8	0
10279.Q98184	9606.P04150	0
10279.Q98184	9606.P11473	0
10279.Q98325	9606.Q12933	0
10279.Q98325	9606.Q13077	0
10279.Q98325	9606.Q13114	0
10279.Q98325	9606.Q13158	0
10279.Q98325	9606.Q13546	0
10279.Q98325	9606.Q14790	0
10298.A1Z0Q5	9606.Q15223	0
10298.B9VQG6	9606.O94776	0
10298.B9VQG6	9606.Q13547	0
10298.B9VQJ7	9606.K9JA46	0
10298.B9VQJ7	9606.O14654	0
10298.B9VQJ7	9606.O14734	0
10298.B9VQJ7	9606.P05141	0
10298.B9VQJ7	9606.P07437	0
10298.B9VQJ7	9606.P12236	0
10298.B9VQJ7	9606.P17987	0
10298.B9VQJ7	9606.P23396	0
10298.B9VQJ7	9606.P24666	0
10298.B9VQJ7	9606.P31943	0
10298.B9VQJ7	9606.P49368	0
10298.B9VQJ7	9606.P50990	0
10298.B9VQJ7	9606.P50991	0
10298.B9VQJ7	9606.P55072	0
10298.B9VQJ7	9606.P55795	0
10298.B9VQJ7	9606.P62249	0
10298.B9VQJ7	9606.P62269	0
10298.B9VQJ7	9606.P68104	0
10298.B9VQJ7	9606.P78371	0
10298.B9VQJ7	9606.Q05639	0
10298.B9VQJ7	9606.Q06830	0
10298.B9VQJ7	9606.Q13162	0
10298.B9VQJ7	9606.Q5VTE0	0
10298.B9VQJ7	9606.Q6NSJ2	0
10298.B9VQJ7	9606.Q8NF91	0
10298.B9VQJ7	9606.Q9BUJ2	0
10298.L0N4F0	9606.O95295	0
10298.L0N4F0	9606.P00846	0
10298.L0N4F0	9606.P48201	0
10298.P03170	9606.Q03518	0
10298.P03170	9606.Q03519	0
10298.P04288	9606.O43865	0
10298.P04288	9606.P21673	0
10298.P04288	9606.P41240	0
10298.P04288	9606.Q86SE5	0
10298.P04288	9606.Q8N5R6	0
10298.P04288	9606.Q969E8	0
10298.P04288	9606.Q969F0	0
10298.P04288	9606.Q96BA8	0
10298.P04288	9606.Q96IT1	0
10298.P04288	9606.Q99750	0
10298.P04288	9606.Q9BRK4	0
10298.P04293	9606.P51610	0
10298.P04293	9606.Q9NVP2	0
10298.P04294	9606.Q9Y4E8	0
10298.P04295	9606.Q13137	0
10298.P04296	9606.A0A087WYF9	0
10298.P04296	9606.A0A2R8YG02	0
10298.P04296	9606.A7E2E1	0
10298.P04296	9606.B7ZLQ5	0
10298.P04296	9606.O14686	0
10298.P04296	9606.O14981	0
10298.P04296	9606.O60264	0
10298.P04296	9606.O60437	0
10298.P04296	9606.O60506	0
10298.P04296	9606.O75533	0
10298.P04296	9606.O95153	0
10298.P04296	9606.O95602	0
10298.P04296	9606.P09874	0
10298.P04296	9606.P12004	0
10298.P04296	9606.P12268	0
10298.P04296	9606.P12956	0
10298.P04296	9606.P13010	0
10298.P04296	9606.P17844	0
10298.P04296	9606.P20585	0
10298.P04296	9606.P27694	0
10298.P04296	9606.P28370	0
10298.P04296	9606.P35659	0
10298.P04296	9606.P38398	0
10298.P04296	9606.P43246	0
10298.P04296	9606.P49736	0
10298.P04296	9606.P49959	0
10298.P04296	9606.P50402	0
10298.P04296	9606.P51531	0
10298.P04296	9606.P51532	0
10298.P04296	9606.P52701	0
10298.P04296	9606.P54132	0
10298.P04296	9606.P55209	0
10298.P04296	9606.P62136	0
10298.P04296	9606.P78347	0
10298.P04296	9606.P78527	0
10298.P04296	9606.Q09028	0
10298.P04296	9606.Q12873	0
10298.P04296	9606.Q13426	0
10298.P04296	9606.Q13547	0
10298.P04296	9606.Q14191	0
10298.P04296	9606.Q14683	0
10298.P04296	9606.Q15393	0
10298.P04296	9606.Q86XP3	0
10298.P04296	9606.Q8TAQ2	0
10298.P04296	9606.Q8TEE9	0
10298.P04296	9606.Q92769	0
10298.P04296	9606.Q92878	0
10298.P04296	9606.Q92922	0
10298.P04296	9606.Q93009	0
10298.P04296	9606.Q969G3	0
10298.P04296	9606.Q96GM5	0
10298.P04296	9606.Q96ST3	0
10298.P04296	9606.Q9H2P0	0
10298.P04296	9606.Q9NPF5	0
10298.P04296	9606.Q9UKL0	0
10298.P04296	9606.Q9UMS4	0
10298.P04296	9606.Q9Y265	0
10298.P04296	9606.Q9Y2M0	0
10298.P04296	9606.Q9Y5B9	0
10298.P04413	9606.O14654	0
10298.P04413	9606.O14734	0
10298.P04413	9606.O43561	0
10298.P04413	9606.P05141	0
10298.P04413	9606.P07437	0
10298.P04413	9606.P08238	0
10298.P04413	9606.P12236	0
10298.P04413	9606.P17987	0
10298.P04413	9606.P23396	0
10298.P04413	9606.P24666	0
10298.P04413	9606.P31943	0
10298.P04413	9606.P40227	0
10298.P04413	9606.P49368	0
10298.P04413	9606.P50990	0
10298.P04413	9606.P50991	0
10298.P04413	9606.P55072	0
10298.P04413	9606.P55795	0
10298.P04413	9606.P62249	0
10298.P04413	9606.P62269	0
10298.P04413	9606.P68104	0
10298.P04413	9606.P78371	0
10298.P04413	9606.Q05639	0
10298.P04413	9606.Q06830	0
10298.P04413	9606.Q08380	0
10298.P04413	9606.Q13162	0
10298.P04413	9606.Q16543	0
10298.P04413	9606.Q5VTE0	0
10298.P04413	9606.Q6NSJ2	0
10298.P04413	9606.Q8NF91	0
10298.P04413	9606.Q9BUJ2	0
10298.P04485	9606.P17028	0
10298.P04485	9606.Q8N8U2	0
10298.P04485	9606.Q96EZ8	0
10298.P04485	9606.Q9NVV9	0
10298.P04485	9606.Q9NZM5	0
10298.P04487	9606.A2A3R6	0
10298.P04487	9606.A2RUM7	0
10298.P04487	9606.A3KPC7	0
10298.P04487	9606.A4FTV9	0
10298.P04487	9606.A5A3E0	0
10298.P04487	9606.B0ZBD0	0
10298.P04487	9606.B2R491	0
10298.P04487	9606.B2R4P9	0
10298.P04487	9606.B2R4R0	0
10298.P04487	9606.B2R4S9	0
10298.P04487	9606.B2R4W8	0
10298.P04487	9606.D2JYH4	0
10298.P04487	9606.O43390	0
10298.P04487	9606.O60814	0
10298.P04487	9606.O95786	0
10298.P04487	9606.P00338	0
10298.P04487	9606.P04406	0
10298.P04487	9606.P04908	0
10298.P04487	9606.P05165	0
10298.P04487	9606.P05166	0
10298.P04487	9606.P05386	0
10298.P04487	9606.P05388	0
10298.P04487	9606.P06733	0
10298.P04487	9606.P06899	0
10298.P04487	9606.P07195	0
10298.P04487	9606.P08238	0
10298.P04487	9606.P08865	0
10298.P04487	9606.P09651	0
10298.P04487	9606.P0C0S8	0
10298.P04487	9606.P10809	0
10298.P04487	9606.P11940	0
10298.P04487	9606.P12277	0
10298.P04487	9606.P15880	0
10298.P04487	9606.P16989	0
10298.P04487	9606.P18077	0
10298.P04487	9606.P18124	0
10298.P04487	9606.P18621	0
10298.P04487	9606.P19338	0
10298.P04487	9606.P19525	0
10298.P04487	9606.P20671	0
10298.P04487	9606.P22061	0
10298.P04487	9606.P23396	0
10298.P04487	9606.P23527	0
10298.P04487	9606.P25398	0
10298.P04487	9606.P25705	0
10298.P04487	9606.P26196	0
10298.P04487	9606.P30050	0
10298.P04487	9606.P31943	0
10298.P04487	9606.P32969	0
10298.P04487	9606.P33778	0
10298.P04487	9606.P35268	0
10298.P04487	9606.P36578	0
10298.P04487	9606.P39019	0
10298.P04487	9606.P39023	0
10298.P04487	9606.P40429	0
10298.P04487	9606.P42766	0
10298.P04487	9606.P46776	0
10298.P04487	9606.P46777	0
10298.P04487	9606.P46778	0
10298.P04487	9606.P46779	0
10298.P04487	9606.P46781	0
10298.P04487	9606.P46782	0
10298.P04487	9606.P46783	0
10298.P04487	9606.P49207	0
10298.P04487	9606.P49458	0
10298.P04487	9606.P50914	0
10298.P04487	9606.P52597	0
10298.P04487	9606.P55795	0
10298.P04487	9606.P57053	0
10298.P04487	9606.P58876	0
10298.P04487	9606.P60866	0
10298.P04487	9606.P61247	0
10298.P04487	9606.P61254	0
10298.P04487	9606.P61313	0
10298.P04487	9606.P61353	0
10298.P04487	9606.P61513	0
10298.P04487	9606.P62081	0
10298.P04487	9606.P62241	0
10298.P04487	9606.P62244	0
10298.P04487	9606.P62266	0
10298.P04487	9606.P62269	0
10298.P04487	9606.P62277	0
10298.P04487	9606.P62280	0
10298.P04487	9606.P62424	0
10298.P04487	9606.P62701	0
10298.P04487	9606.P62736	0
10298.P04487	9606.P62750	0
10298.P04487	9606.P62753	0
10298.P04487	9606.P62805	0
10298.P04487	9606.P62807	0
10298.P04487	9606.P62829	0
10298.P04487	9606.P62847	0
10298.P04487	9606.P62854	0
10298.P04487	9606.P62861	0
10298.P04487	9606.P62888	0
10298.P04487	9606.P62899	0
10298.P04487	9606.P62906	0
10298.P04487	9606.P62910	0
10298.P04487	9606.P62913	0
10298.P04487	9606.P62917	0
10298.P04487	9606.P62937	0
10298.P04487	9606.P63267	0
10298.P04487	9606.P67809	0
10298.P04487	9606.P68104	0
10298.P04487	9606.P68431	0
10298.P04487	9606.P83731	0
10298.P04487	9606.P83881	0
10298.P04487	9606.P84098	0
10298.P04487	9606.P84243	0
10298.P04487	9606.Q00839	0
10298.P04487	9606.Q02543	0
10298.P04487	9606.Q02878	0
10298.P04487	9606.Q07020	0
10298.P04487	9606.Q08170	0
10298.P04487	9606.Q08211	0
10298.P04487	9606.Q13243	0
10298.P04487	9606.Q13247	0
10298.P04487	9606.Q16695	0
10298.P04487	9606.Q16777	0
10298.P04487	9606.Q16778	0
10298.P04487	9606.Q5QNW6	0
10298.P04487	9606.Q5VTE0	0
10298.P04487	9606.Q6FI13	0
10298.P04487	9606.Q6NVV1	0
10298.P04487	9606.Q6S8J3	0
10298.P04487	9606.Q71DI3	0
10298.P04487	9606.Q71U36	0
10298.P04487	9606.Q7L7L0	0
10298.P04487	9606.Q7Z434	0
10298.P04487	9606.Q8N257	0
10298.P04487	9606.Q8NCM8	0
10298.P04487	9606.Q8WWM7	0
10298.P04487	9606.Q92522	0
10298.P04487	9606.Q92624	0
10298.P04487	9606.Q93077	0
10298.P04487	9606.Q93079	0
10298.P04487	9606.Q969Q0	0
10298.P04487	9606.Q96KK5	0
10298.P04487	9606.Q96RQ3	0
10298.P04487	9606.Q99623	0
10298.P04487	9606.Q99877	0
10298.P04487	9606.Q99878	0
10298.P04487	9606.Q99879	0
10298.P04487	9606.Q99880	0
10298.P04487	9606.Q9BQE3	0
10298.P04487	9606.Q9BQG0	0
10298.P04487	9606.Q9BTM1	0
10298.P04487	9606.Q9BYX4	0
10298.P04487	9606.Q9H2X6	0
10298.P04487	9606.Q9HAV7	0
10298.P04487	9606.Q9HCC0	0
10298.P04487	9606.Q9HCE1	0
10298.P04487	9606.Q9NR30	0
10298.P04487	9606.Q9NZI8	0
10298.P04487	9606.Q9UNX3	0
10298.P04487	9606.Q9Y3U8	0
10298.P04488	9606.P01857	0
10298.P04488	9606.Q8N5R6	0
10298.P04488	9606.Q96EY1	0
10298.P04488	9606.Q9GZV8	0
10298.P04488	9606.Q9NQZ6	0
10298.P06436	9606.Q9UKJ1	0
10298.P06437	9606.Q9UKJ1	0
10298.P06477	9606.O14933	0
10298.P06477	9606.O15392	0
10298.P06477	9606.O75177	0
10298.P06477	9606.O76095	0
10298.P06477	9606.O95639	0
10298.P06477	9606.P05408	0
10298.P06477	9606.P08567	0
10298.P06477	9606.P0DJI8	0
10298.P06477	9606.P15328	0
10298.P06477	9606.P25398	0
10298.P06477	9606.P35914	0
10298.P06477	9606.P36955	0
10298.P06477	9606.P46779	0
10298.P06477	9606.P49763	0
10298.P06477	9606.P52789	0
10298.P06477	9606.P54920	0
10298.P06477	9606.P55774	0
10298.P06477	9606.P56181	0
10298.P06477	9606.P82980	0
10298.P06477	9606.Q15382	0
10298.P06477	9606.Q15772	0
10298.P06477	9606.Q16394	0
10298.P06477	9606.Q53RE8	0
10298.P06477	9606.Q5JUX0	0
10298.P06477	9606.Q6PDB4	0
10298.P06477	9606.Q7L5A8	0
10298.P06477	9606.Q8N998	0
10298.P06477	9606.Q8TBF5	0
10298.P06477	9606.Q8WUH6	0
10298.P06477	9606.Q8WVF5	0
10298.P06477	9606.Q92552	0
10298.P06477	9606.Q96A35	0
10298.P06477	9606.Q96BM0	0
10298.P06477	9606.Q96FQ6	0
10298.P06477	9606.Q9BUL8	0
10298.P06477	9606.Q9BX68	0
10298.P06477	9606.Q9BXS6	0
10298.P06477	9606.Q9H159	0
10298.P06477	9606.Q9NRP0	0
10298.P06477	9606.Q9NRS6	0
10298.P06477	9606.Q9NV23	0
10298.P06477	9606.Q9NZL4	0
10298.P06477	9606.Q9UBQ5	0
10298.P06480	9606.O95295	0
10298.P06480	9606.P00846	0
10298.P06480	9606.P48201	0
10298.P06481	9606.P62857	0
10298.P06481	9606.Q71SY5	0
10298.P06481	9606.Q9NQZ6	0
10298.P06484	9606.O14654	0
10298.P06484	9606.O14734	0
10298.P06484	9606.P05141	0
10298.P06484	9606.P07437	0
10298.P06484	9606.P08238	0
10298.P06484	9606.P12236	0
10298.P06484	9606.P17987	0
10298.P06484	9606.P23396	0
10298.P06484	9606.P24666	0
10298.P06484	9606.P31943	0
10298.P06484	9606.P40227	0
10298.P06484	9606.P49368	0
10298.P06484	9606.P50990	0
10298.P06484	9606.P50991	0
10298.P06484	9606.P55072	0
10298.P06484	9606.P55795	0
10298.P06484	9606.P62249	0
10298.P06484	9606.P62269	0
10298.P06484	9606.P68104	0
10298.P06484	9606.P78371	0
10298.P06484	9606.Q05639	0
10298.P06484	9606.Q06830	0
10298.P06484	9606.Q08380	0
10298.P06484	9606.Q13162	0
10298.P06484	9606.Q16543	0
10298.P06484	9606.Q6NSJ2	0
10298.P06484	9606.Q8NF91	0
10298.P06484	9606.Q9BUJ2	0
10298.P06485	9606.P17980	0
10298.P06485	9606.P55072	0
10298.P06486	9606.O96006	0
10298.P06486	9606.Q9GZV8	0
10298.P06491	9606.Q15427	0
10298.P06492	9606.O00458	0
10298.P06492	9606.O43513	0
10298.P06492	9606.P24863	0
10298.P06492	9606.P51610	0
10298.P06492	9606.P53999	0
10298.P06492	9606.Q00403	0
10298.P06492	9606.Q96G25	0
10298.P06492	9606.Q9NVC6	0
10298.P06492	9606.Q9NX70	0
10298.P06492	9606.Q9ULK4	0
10298.P08353	9606.Q9UHD2	0
10298.P08392	9606.O75928	0
10298.P08392	9606.P23497	0
10298.P08392	9606.P35268	0
10298.P08392	9606.P55854	0
10298.P08392	9606.P61956	0
10298.P08392	9606.P63165	0
10298.P08392	9606.Q9UER7	0
10298.P08393	9606.E9PRY8	0
10298.P08393	9606.O00327	0
10298.P08393	9606.O14734	0
10298.P08393	9606.O15379	0
10298.P08393	9606.O76064	0
10298.P08393	9606.P06241	0
10298.P08393	9606.P07947	0
10298.P08393	9606.P0CG48	0
10298.P08393	9606.P12036	0
10298.P08393	9606.P12931	0
10298.P08393	9606.P18859	0
10298.P08393	9606.P19838	0
10298.P08393	9606.P22681	0
10298.P08393	9606.P29692	0
10298.P08393	9606.P30281	0
10298.P08393	9606.P48730	0
10298.P08393	9606.P49427	0
10298.P08393	9606.P51668	0
10298.P08393	9606.P51965	0
10298.P08393	9606.P55854	0
10298.P08393	9606.P56524	0
10298.P08393	9606.P61956	0
10298.P08393	9606.P62269	0
10298.P08393	9606.P63165	0
10298.P08393	9606.Q04206	0
10298.P08393	9606.Q12888	0
10298.P08393	9606.Q13404	0
10298.P08393	9606.Q14676	0
10298.P08393	9606.Q5JPT6	0
10298.P08393	9606.Q7L190	0
10298.P08393	9606.Q7Z7J5	0
10298.P08393	9606.Q8IUQ4	0
10298.P08393	9606.Q8N5R6	0
10298.P08393	9606.Q8WUI4	0
10298.P08393	9606.Q93008	0
10298.P08393	9606.Q93009	0
10298.P08393	9606.Q96B97	0
10298.P08393	9606.Q96EZ8	0
10298.P08393	9606.Q96GY0	0
10298.P08393	9606.Q99856	0
10298.P08393	9606.Q9BWF2	0
10298.P08393	9606.Q9GZV8	0
10298.P08393	9606.Q9NZM5	0
10298.P08393	9606.Q9P1Z3	0
10298.P08393	9606.Q9UKL0	0
10298.P08393	9606.Q9UKV0	0
10298.P08393	9606.Q9UQL6	0
10298.P08393	9606.Q9Y5A6	0
10298.P08543	9606.P43360	0
10298.P08543	9606.P63167	0
10298.P08543	9606.Q96FJ2	0
10298.P10186	9606.P56545	0
10298.P10186	9606.Q13363	0
10298.P10186	9606.Q9Y5F6	0
10298.P10191	9606.O00459	0
10298.P10191	9606.O14770	0
10298.P10191	9606.O14964	0
10298.P10191	9606.O60341	0
10298.P10191	9606.P02511	0
10298.P10191	9606.P04259	0
10298.P10191	9606.P07339	0
10298.P10191	9606.P09914	0
10298.P10191	9606.P10398	0
10298.P10191	9606.P19419	0
10298.P10191	9606.P25101	0
10298.P10191	9606.P29992	0
10298.P10191	9606.P34903	0
10298.P10191	9606.P48454	0
10298.P10191	9606.P62736	0
10298.P10191	9606.Q01081	0
10298.P10191	9606.Q01850	0
10298.P10191	9606.Q5T7M9	0
10298.P10191	9606.Q68DY1	0
10298.P10191	9606.Q86VW0	0
10298.P10191	9606.Q8NEY4	0
10298.P10191	9606.Q8WXF8	0
10298.P10191	9606.Q92478	0
10298.P10191	9606.Q9BUJ2	0
10298.P10191	9606.Q9HD23	0
10298.P10191	9606.Q9NRA8	0
10298.P10191	9606.Q9NS71	0
10298.P10191	9606.Q9Y4K3	0
10298.P10191	9606.Q9Y6H6	0
10298.P10193	9606.A6NMQ1	0
10298.P10193	9606.P09884	0
10298.P10193	9606.P51610	0
10298.P10193	9606.Q14203	0
10298.P10193	9606.Q96EY1	0
10298.P10193	9606.Q9UK22	0
10298.P10201	9606.O14770	0
10298.P10201	9606.Q15427	0
10298.P10201	9606.Q8IZ63	0
10298.P10201	9606.Q9UKT9	0
10298.P10204	9606.O00585	0
10298.P10204	9606.O14807	0
10298.P10204	9606.O15503	0
10298.P10204	9606.O43557	0
10298.P10204	9606.O43739	0
10298.P10204	9606.O75828	0
10298.P10204	9606.O75909	0
10298.P10204	9606.O95989	0
10298.P10204	9606.O95990	0
10298.P10204	9606.P05114	0
10298.P10204	9606.P06028	0
10298.P10204	9606.P08708	0
10298.P10204	9606.P0DPB5	0
10298.P10204	9606.P13164	0
10298.P10204	9606.P14210	0
10298.P10204	9606.P14555	0
10298.P10204	9606.P14770	0
10298.P10204	9606.P15328	0
10298.P10204	9606.P16152	0
10298.P10204	9606.P19652	0
10298.P10204	9606.P26641	0
10298.P10204	9606.P30536	0
10298.P10204	9606.P31151	0
10298.P10204	9606.P31260	0
10298.P10204	9606.P35372	0
10298.P10204	9606.P36382	0
10298.P10204	9606.P40616	0
10298.P10204	9606.P49458	0
10298.P10204	9606.P56378	0
10298.P10204	9606.P61769	0
10298.P10204	9606.P62263	0
10298.P10204	9606.P63241	0
10298.P10204	9606.P69892	0
10298.P10204	9606.Q01844	0
10298.P10204	9606.Q02750	0
10298.P10204	9606.Q12893	0
10298.P10204	9606.Q13432	0
10298.P10204	9606.Q14512	0
10298.P10204	9606.Q15661	0
10298.P10204	9606.Q16774	0
10298.P10204	9606.Q16864	0
10298.P10204	9606.Q4J6C6	0
10298.P10204	9606.Q53RE8	0
10298.P10204	9606.Q5SW96	0
10298.P10204	9606.Q63ZY6	0
10298.P10204	9606.Q6UWN8	0
10298.P10204	9606.Q6ZP80	0
10298.P10204	9606.Q7L8A9	0
10298.P10204	9606.Q8N682	0
10298.P10204	9606.Q8TBM7	0
10298.P10204	9606.Q8TBQ9	0
10298.P10204	9606.Q8TC12	0
10298.P10204	9606.Q8WVX3	0
10298.P10204	9606.Q92882	0
10298.P10204	9606.Q93065	0
10298.P10204	9606.Q96MD7	0
10298.P10204	9606.Q96QB4	0
10298.P10204	9606.Q99541	0
10298.P10204	9606.Q99731	0
10298.P10204	9606.Q9BWG6	0
10298.P10204	9606.Q9C005	0
10298.P10204	9606.Q9H813	0
10298.P10204	9606.Q9NRW1	0
10298.P10204	9606.Q9NXF8	0
10298.P10204	9606.Q9Y4P9	0
10298.P10205	9606.P13056	0
10298.P10205	9606.Q12926	0
10298.P10205	9606.Q14576	0
10298.P10205	9606.Q8NFH5	0
10298.P10205	9606.Q9NWS9	0
10298.P10208	9606.Q9Y4K3	0
10298.P10209	9606.H0YL14	0
10298.P10209	9606.P62826	0
10298.P10209	9606.Q01484	0
10298.P10209	9606.Q14203	0
10298.P10209	9606.Q7Z4H7	0
10298.P10209	9606.Q96FN5	0
10298.P10209	9606.Q9Y287	0
10298.P10210	9606.Q6P1W5	0
10298.P10210	9606.Q7Z4H7	0
10298.P10210	9606.Q8N9W6	0
10298.P10211	9606.P0CG48	0
10298.P10211	9606.Q7Z4H7	0
10298.P10212	9606.Q13547	0
10298.P10212	9606.Q16633	0
10298.P10212	9606.Q8ND90	0
10298.P10215	9606.Q06609	0
10298.P10215	9606.Q15654	0
10298.P10215	9606.Q68G74	0
10298.P10217	9606.P0C7W6	0
10298.P10217	9606.Q8N6Y0	0
10298.P10217	9606.Q96IJ6	0
10298.P10217	9606.Q9H0A8	0
10298.P10218	9606.O15162	0
10298.P10218	9606.O95273	0
10298.P10218	9606.P50402	0
10298.P10218	9606.Q08379	0
10298.P10218	9606.Q13137	0
10298.P10218	9606.Q14525	0
10298.P10218	9606.Q7L4P6	0
10298.P10218	9606.Q8ND90	0
10298.P10218	9606.Q8NHQ1	0
10298.P10218	9606.Q969F0	0
10298.P10219	9606.P43355	0
10298.P10219	9606.P51808	0
10298.P10219	9606.P63172	0
10298.P10219	9606.Q9UPY8	0
10298.P10220	9606.O14964	0
10298.P10220	9606.O95273	0
10298.P10220	9606.P0CG48	0
10298.P10220	9606.Q15843	0
10298.P10220	9606.Q99816	0
10298.P10220	9606.Q9BQ66	0
10298.P10221	9606.A8K6K3	0
10298.P10221	9606.P49116	0
10298.P10221	9606.P51617	0
10298.P10221	9606.Q15750	0
10298.P10221	9606.Q9NYJ8	0
10298.P10221	9606.Q9Y4K3	0
10298.P10224	9606.O60262	0
10298.P10224	9606.O60519	0
10298.P10224	9606.O60760	0
10298.P10224	9606.O75558	0
10298.P10224	9606.P60022	0
10298.P10224	9606.Q7L2Z9	0
10298.P10224	9606.Q7L4P6	0
10298.P10224	9606.Q8IYN2	0
10298.P10224	9606.Q8N0V1	0
10298.P10224	9606.Q8NHQ1	0
10298.P10224	9606.Q8TF71	0
10298.P10224	9606.Q8WYH8	0
10298.P10224	9606.Q96EZ8	0
10298.P10224	9606.Q9Y2G8	0
10298.P10225	9606.O14782	0
10298.P10225	9606.O95816	0
10298.P10225	9606.P07437	0
10298.P10225	9606.P19474	0
10298.P10225	9606.Q08380	0
10298.P10225	9606.Q14240	0
10298.P10225	9606.Q15056	0
10298.P10226	9606.P19838	0
10298.P10226	9606.Q04206	0
10298.P10227	9606.O15162	0
10298.P10227	9606.P07307	0
10298.P10227	9606.Q9BQ66	0
10298.P10227	9606.Q9NRY6	0
10298.P10228	9606.P01024	0
10298.P10228	9606.P10914	0
10298.P10228	9606.P15531	0
10298.P10228	9606.Q12926	0
10298.P10228	9606.Q14576	0
10298.P10228	9606.Q99962	0
10298.P10228	9606.Q9BQ66	0
10298.P10228	9606.Q9HCD5	0
10298.P10228	9606.Q9Y3Q8	0
10298.P10229	9606.Q96F46	0
10298.P10230	9606.O43805	0
10298.P10230	9606.P01100	0
10298.P10230	9606.P27348	0
10298.P10230	9606.P31946	0
10298.P10230	9606.P55198	0
10298.P10230	9606.P61981	0
10298.P10230	9606.P62258	0
10298.P10230	9606.P63172	0
10298.P10230	9606.P98066	0
10298.P10230	9606.Q04917	0
10298.P10230	9606.Q12933	0
10298.P10230	9606.Q15233	0
10298.P10230	9606.Q15427	0
10298.P10230	9606.Q16621	0
10298.P10230	9606.Q5D1E8	0
10298.P10230	9606.Q5JR59	0
10298.P10230	9606.Q8IUH3	0
10298.P10230	9606.Q96S65	0
10298.P10230	9606.Q9BUZ4	0
10298.P10230	9606.Q9H000	0
10298.P10230	9606.Q9H9H4	0
10298.P10230	9606.Q9NX57	0
10298.P10230	9606.Q9UPY8	0
10298.P10230	9606.Q9Y2W2	0
10298.P10230	9606.Q9Y6K9	0
10298.P10231	9606.P57105	0
10298.P10231	9606.Q15427	0
10298.P10231	9606.Q96S65	0
10298.P10231	9606.Q9BYM8	0
10298.P10233	9606.O43559	0
10298.P10233	9606.P08237	0
10298.P10233	9606.P0DN76	0
10298.P10233	9606.Q01081	0
10298.P10233	9606.Q14289	0
10298.P10233	9606.Q5TAQ9	0
10298.P10233	9606.Q5VTL8	0
10298.P10233	9606.Q6NXP0	0
10298.P10233	9606.Q7RTU7	0
10298.P10233	9606.Q8N5U6	0
10298.P10233	9606.Q96B97	0
10298.P10233	9606.Q9H3M7	0
10298.P10233	9606.Q9HAU4	0
10298.P10236	9606.P51610	0
10298.P10236	9606.Q9NVP2	0
10298.P10238	9606.H3BLV9	0
10298.P10238	9606.P37198	0
10298.P10238	9606.P61978	0
10298.P10238	9606.P67870	0
10298.P10238	9606.P84103	0
10298.P10238	9606.Q07021	0
10298.P10238	9606.Q5SRQ6	0
10298.P10238	9606.Q8IYA8	0
10298.P10238	9606.Q96SB4	0
10298.P10238	9606.Q9GZV8	0
10298.P10238	9606.Q9UBU9	0
10298.P10239	9606.Q96JM7	0
10298.P10240	9606.O00308	0
10298.P10240	9606.O95273	0
10298.P10240	9606.P62304	0
10298.P10240	9606.Q15007	0
10298.P10240	9606.Q15427	0
10298.P10240	9606.Q8N4H5	0
10298.P10240	9606.Q8N9W6	0
10298.P10240	9606.Q8WW12	0
10298.P10240	9606.Q9BSJ6	0
10298.P10240	9606.Q9BYM8	0
10298.P10240	9606.Q9HD26	0
10298.P10240	9606.Q9NQZ6	0
10298.P10240	9606.Q9P1W9	0
10298.P10240	9606.Q9UKT9	0
10298.P17589	9606.Q14160	0
10298.P32888	9606.O94776	0
10298.P32888	9606.O95273	0
10298.P32888	9606.Q08379	0
10298.P32888	9606.Q13547	0
10298.P32888	9606.Q14576	0
10298.P32888	9606.Q5JR59	0
10298.P32888	9606.Q8ND90	0
10298.P32888	9606.Q9GZV8	0
10298.P32888	9606.Q9Y6K9	0
10298.P36313	9606.B2R4R0	0
10298.P36313	9606.D2JYH4	0
10298.P36313	9606.P07437	0
10298.P36313	9606.P12036	0
10298.P36313	9606.P18621	0
10298.P36313	9606.P42677	0
10298.P36313	9606.P62136	0
10298.P36313	9606.P62269	0
10298.P36313	9606.P62736	0
10298.P36313	9606.P62805	0
10298.P36313	9606.P62829	0
10298.P36313	9606.P63267	0
10298.P36313	9606.Q14457	0
10298.P36313	9606.Q71U36	0
10298.P36313	9606.Q71UM5	0
10298.P36313	9606.Q9BQE3	0
10298.P36313	9606.Q9UHD2	0
10298.P57083	9606.Q92956	0
10298.P68331	9606.O95251	0
10298.P68331	9606.P04637	0
10298.P68331	9606.Q49A26	0
10298.P68331	9606.Q8N5R6	0
10298.P68331	9606.Q9BRK4	0
10298.P68331	9606.Q9H0U9	0
10298.P68331	9606.Q9UKT9	0
10298.Q69091	9606.Q15223	0
10298.Q69091	9606.Q92956	0
10310.P03172	9606.Q15223	0
10310.P13292	9606.P05783	0
10310.P28282	9606.P46934	0
10310.P28282	9606.Q12756	0
10310.P28282	9606.Q96J02	0
10310.P68335	9606.O75586	0
10310.P68335	9606.P49336	0
10310.P68335	9606.Q96G25	0
10310.P68335	9606.Q9NPJ6	0
10310.P68335	9606.Q9NVC6	0
10310.P68335	9606.Q9NWA0	0
10310.P68335	9606.Q9NX70	0
10310.P68336	9606.A0A087WYL7	0
10310.P68336	9606.A0A1W2PS27	0
10310.P68336	9606.B4DUA7	0
10310.P68336	9606.O75586	0
10310.P68336	9606.P49336	0
10310.P68336	9606.Q96G25	0
10310.P68336	9606.Q9NPJ6	0
10310.P68336	9606.Q9NVC6	0
10310.P68336	9606.Q9NWA0	0
10310.P68336	9606.Q9NX70	0
10310.P89432	9606.Q96RT1	0
10310.P89462	9606.Q13546	0
10310.P89462	9606.Q9Y572	0
10320.K4P3M7	9606.Q09472	0
10320.P29128	9606.P41222	0
10320.P29128	9606.Q13547	0
10320.P29128	9606.Q5SQ11	0
10320.P29128	9606.Q92985	0
10320.P30020	9606.P51610	0
10320.Q77CE4	9606.O15533	0
10320.Q77CE4	9606.Q03518	0
10320.Q77CE4	9606.Q03519	0
10326.P17473	9606.P20226	0
10326.P17473	9606.P35268	0
10326.P17473	9606.Q00403	0
10326.P28939	9606.P20226	0
10326.Q05906	9606.P20226	0
10335.Q4JR05	9606.P20916	0
10335.Q8AZM1	9606.P08047	0
10335.Q9J3M8	9606.P14735	0
10335.Q9J3M8	9606.P20916	0
10359.B8YEG3	9606.Q8WLS4	0
10359.B8YEH0	9606.Q9BUN8	0
10359.B9VXK6	9606.B2RTY4	0
10359.B9VXK6	9606.D2JYH4	0
10359.B9VXK6	9606.O14654	0
10359.B9VXK6	9606.O95071	0
10359.B9VXK6	9606.P07437	0
10359.B9VXK6	9606.P11021	0
10359.B9VXK6	9606.P12036	0
10359.B9VXK6	9606.P42677	0
10359.B9VXK6	9606.P50395	0
10359.B9VXK6	9606.P55795	0
10359.B9VXK6	9606.P61026	0
10359.B9VXK6	9606.P62736	0
10359.B9VXK6	9606.P63267	0
10359.B9VXK6	9606.Q14790	0
10359.B9VXK6	9606.Q70EL1	0
10359.B9VXK6	9606.Q71U36	0
10359.B9VXK6	9606.Q71UM5	0
10359.B9VXK6	9606.Q9BQE3	0
10359.B9VXK6	9606.Q9NUL7	0
10359.B9VXK6	9606.Q9NVI7	0
10359.D3YRZ7	9606.A0A024R9C1	0
10359.D3YRZ7	9606.P11940	0
10359.D3YRZ7	9606.P60842	0
10359.F5HAM0	9606.P36406	0
10359.F5HAM0	9606.P41227	0
10359.F5HAM0	9606.Q9Y4K3	0
10359.F5HBC6	9606.P46100	0
10359.F5HBC6	9606.Q9UER7	0
10359.F5HC71	9606.Q13651	0
10359.F5HC97	9606.Q12824	0
10359.F5HCM1	9606.Q9C035	0
10359.F5HCM1	9606.Q9UER7	0
10359.F5HE05	9606.Q15629	0
10359.F5HE12	9606.O15294	0
10359.F5HE12	9606.Q15020	0
10359.F5HE12	9606.Q16531	0
10359.F5HE12	9606.Q8TEX9	0
10359.F5HE12	9606.Q93009	0
10359.F5HE12	9606.Q9BW61	0
10359.F5HEU0	9606.O15533	0
10359.F5HEU0	9606.Q13087	0
10359.F5HH39	9606.P30260	0
10359.F5HH39	9606.Q9UJX2	0
10359.F5HH39	9606.Q9UJX3	0
10359.F5HI85	9606.Q12824	0
10359.P03169	9606.P01889	0
10359.P03169	9606.P23497	0
10359.P06725	9606.O96017	0
10359.P06725	9606.P04439	0
10359.P06725	9606.P41218	0
10359.P06725	9606.Q6K0P9	0
10359.P06726	9606.O96017	0
10359.P08560	9606.P60709	0
10359.P08560	9606.P61769	0
10359.P08560	9606.Q8NHL6	0
10359.P09708	9606.Q12959	0
10359.P09713	9606.P04439	0
10359.P09713	9606.P61769	0
10359.P09727	9606.Q9BUN8	0
10359.P13201	9606.Q68CN4	0
10359.P13201	9606.Q6PJF2	0
10359.P16727	9606.I3L0A0	0
10359.P16727	9606.O00231	0
10359.P16727	9606.O00505	0
10359.P16727	9606.O00629	0
10359.P16727	9606.O15144	0
10359.P16727	9606.P05388	0
10359.P16727	9606.P07355	0
10359.P16727	9606.P08670	0
10359.P16727	9606.P13010	0
10359.P16727	9606.P27348	0
10359.P16727	9606.P35579	0
10359.P16727	9606.P52292	0
10359.P16727	9606.P52294	0
10359.P16727	9606.P61160	0
10359.P16727	9606.P68400	0
10359.P16727	9606.Q07021	0
10359.P16727	9606.Q09028	0
10359.P16727	9606.Q13164	0
10359.P16749	9606.P04406	0
10359.P16749	9606.P07858	0
10359.P16749	9606.P08123	0
10359.P16749	9606.P11940	0
10359.P16749	9606.P18615	0
10359.P16749	9606.P20592	0
10359.P16749	9606.P39748	0
10359.P16749	9606.P43235	0
10359.P16749	9606.P49757	0
10359.P16749	9606.P51805	0
10359.P16749	9606.P60842	0
10359.P16749	9606.P62993	0
10359.P16749	9606.Q07912	0
10359.P16749	9606.Q6UUV7	0
10359.P16749	9606.Q7KZ85	0
10359.P16749	9606.Q9H307	0
10359.P16749	9606.Q9H446	0
10359.P16749	9606.Q9P0J0	0
10359.P16749	9606.Q9UHK0	0
10359.P16749	9606.Q9Y2B0	0
10359.P16757	9606.Q29980	0
10359.P16757	9606.Q5VY80	0
10359.P16757	9606.Q6H3X3	0
10359.P16757	9606.Q9BZM5	0
10359.P16769	9606.Q12824	0
10359.P16778	9606.Q07812	0
10359.P16780	9606.P01848	0
10359.P16780	9606.P01850	0
10359.P16780	9606.P13747	0
10359.P16791	9606.P17252	0
10359.P17150	9606.Q13651	0
10359.P18139	9606.P01889	0
10359.P18139	9606.P04439	0
10359.P19893	9606.A8MU27	0
10359.P19893	9606.B0QYN7	0
10359.P19893	9606.B8ZZN6	0
10359.P19893	9606.P09651	0
10359.P19893	9606.P55854	0
10359.P19893	9606.P61956	0
10359.P19893	9606.P63165	0
10359.P19893	9606.P63279	0
10359.P69332	9606.P78423	0
10359.P69333	9606.P78423	0
10359.Q6RJQ3	9606.O14763	0
10359.Q6SVZ5	9606.P04843	0
10359.Q6SVZ5	9606.P04844	0
10359.Q6SVZ5	9606.P11021	0
10359.Q6SVZ5	9606.P27824	0
10359.Q6SVZ5	9606.Q15629	0
10359.Q6SVZ5	9606.Q9BUN8	0
10359.Q6SW29	9606.O00505	0
10359.Q6SW29	9606.P06400	0
10359.Q6SW29	9606.P08708	0
10359.Q6SW29	9606.P11021	0
10359.Q6SW29	9606.P63167	0
10359.Q6SW29	9606.P67870	0
10359.Q6SW29	9606.P68400	0
10359.Q6SW29	9606.Q15326	0
10359.Q6SW29	9606.Q96FJ2	0
10359.Q6SW59	9606.P01889	0
10359.Q6SW59	9606.P04439	0
10359.Q6SW66	9606.P0CG48	0
10359.Q6SW66	9606.P55036	0
10359.Q6SW94	9606.Q07812	0
10359.Q6SWA4	9606.O43242	0
10359.Q6SWA4	9606.O43809	0
10359.Q6SWA4	9606.O95071	0
10359.Q6SWA4	9606.O96019	0
10359.Q6SWA4	9606.P13667	0
10359.Q6SWA4	9606.P16152	0
10359.Q6SWA4	9606.P25788	0
10359.Q6SWA4	9606.P28070	0
10359.Q6SWA4	9606.P28072	0
10359.Q6SWA4	9606.P31942	0
10359.Q6SWA4	9606.P40763	0
10359.Q6SWA4	9606.P43686	0
10359.Q6SWA4	9606.P53396	0
10359.Q6SWA4	9606.P61289	0
10359.Q6SWA4	9606.P62333	0
10359.Q6SWA4	9606.P62820	0
10359.Q6SWA4	9606.P62826	0
10359.Q6SWA4	9606.Q13200	0
10359.Q6SWA4	9606.Q16531	0
10359.Q6SWA4	9606.Q92993	0
10359.Q6SWA4	9606.Q96AY3	0
10359.Q6SWA4	9606.Q96L91	0
10359.Q6SWA4	9606.Q9BTV4	0
10359.Q6SWA4	9606.Q9H7D7	0
10359.Q6SWA4	9606.Q9Y230	0
10359.Q6SWA4	9606.Q9Y265	0
10359.Q6SWA4	9606.Q9Y4A5	0
10359.Q6SWB7	9606.Q9Y4K3	0
10359.Q7M6R1	9606.P30260	0
10359.Q7M6R1	9606.Q9UJX2	0
10359.Q7M6R1	9606.Q9UJX3	0
10366.A8E1C4	9606.K9JA46	0
10366.A8E1C4	9606.O14654	0
10366.A8E1C4	9606.O60341	0
10366.A8E1C4	9606.O94776	0
10366.A8E1C4	9606.O95816	0
10366.A8E1C4	9606.P07437	0
10366.A8E1C4	9606.P11021	0
10366.A8E1C4	9606.P31943	0
10366.A8E1C4	9606.P34932	0
10366.A8E1C4	9606.P49368	0
10366.A8E1C4	9606.P49411	0
10366.A8E1C4	9606.P52597	0
10366.A8E1C4	9606.P55795	0
10366.A8E1C4	9606.P56545	0
10366.A8E1C4	9606.P68104	0
10366.A8E1C4	9606.P68371	0
10366.A8E1C4	9606.Q05639	0
10366.A8E1C4	9606.Q09028	0
10366.A8E1C4	9606.Q13330	0
10366.A8E1C4	9606.Q13363	0
10366.A8E1C4	9606.Q13547	0
10366.A8E1C4	9606.Q16576	0
10366.A8E1C4	9606.Q5VTE0	0
10366.A8E1C4	9606.Q71U36	0
10366.A8E1C4	9606.Q92598	0
10366.A8E1C4	9606.Q92618	0
10366.A8E1C4	9606.Q92769	0
10366.A8E1C4	9606.Q9BQE3	0
10366.A8E1C4	9606.Q9UPU5	0
10366.A8E1H1	9606.P34931	0
10366.A8E1H1	9606.Q4G0F5	0
10366.A8E1H1	9606.Q96QK1	0
10366.A8E1H1	9606.Q9H171	0
10366.A8E1H1	9606.Q9Y572	0
10366.Q06A28	9606.Q9Y6K9	0
10376.A0A0C7TA99	9606.O75094	0
10376.A0A0C7TA99	9606.O96006	0
10376.A0A0C7TA99	9606.P04275	0
10376.A0A0C7TA99	9606.P28799	0
10376.A0A0C7TA99	9606.Q99873	0
10376.A0A0C7TA99	9606.Q9NQ79	0
10376.A0A0C7TA99	9606.Q9NR46	0
10376.A0A0C7TA99	9606.Q9NSC5	0
10376.A0A0C7TRZ7	9606.P19838	0
10376.A0A1P7U033	9606.Q06330	0
10376.G3CKS7	9606.A0A024R8K8	0
10376.G3CKS7	9606.A3KMH1	0
10376.G3CKS7	9606.A5YKK6	0
10376.G3CKS7	9606.J3QS41	0
10376.G3CKS7	9606.O00231	0
10376.G3CKS7	9606.O00232	0
10376.G3CKS7	9606.O00264	0
10376.G3CKS7	9606.O00483	0
10376.G3CKS7	9606.O00487	0
10376.G3CKS7	9606.O14545	0
10376.G3CKS7	9606.O14579	0
10376.G3CKS7	9606.O14818	0
10376.G3CKS7	9606.O15173	0
10376.G3CKS7	9606.O15260	0
10376.G3CKS7	9606.O15269	0
10376.G3CKS7	9606.O43164	0
10376.G3CKS7	9606.O43242	0
10376.G3CKS7	9606.O43294	0
10376.G3CKS7	9606.O60333	0
10376.G3CKS7	9606.O60716	0
10376.G3CKS7	9606.O60762	0
10376.G3CKS7	9606.O60831	0
10376.G3CKS7	9606.O75381	0
10376.G3CKS7	9606.O75396	0
10376.G3CKS7	9606.O75688	0
10376.G3CKS7	9606.O94929	0
10376.G3CKS7	9606.O95071	0
10376.G3CKS7	9606.O95159	0
10376.G3CKS7	9606.O95297	0
10376.G3CKS7	9606.O95573	0
10376.G3CKS7	9606.O95816	0
10376.G3CKS7	9606.O95817	0
10376.G3CKS7	9606.O95831	0
10376.G3CKS7	9606.O95967	0
10376.G3CKS7	9606.O96005	0
10376.G3CKS7	9606.P02786	0
10376.G3CKS7	9606.P06703	0
10376.G3CKS7	9606.P07858	0
10376.G3CKS7	9606.P08240	0
10376.G3CKS7	9606.P09486	0
10376.G3CKS7	9606.P09543	0
10376.G3CKS7	9606.P09619	0
10376.G3CKS7	9606.P0DI83	0
10376.G3CKS7	9606.P10644	0
10376.G3CKS7	9606.P11441	0
10376.G3CKS7	9606.P11717	0
10376.G3CKS7	9606.P12109	0
10376.G3CKS7	9606.P16070	0
10376.G3CKS7	9606.P16615	0
10376.G3CKS7	9606.P17858	0
10376.G3CKS7	9606.P17980	0
10376.G3CKS7	9606.P18859	0
10376.G3CKS7	9606.P20618	0
10376.G3CKS7	9606.P23458	0
10376.G3CKS7	9606.P23634	0
10376.G3CKS7	9606.P25445	0
10376.G3CKS7	9606.P25786	0
10376.G3CKS7	9606.P25789	0
10376.G3CKS7	9606.P26196	0
10376.G3CKS7	9606.P28066	0
10376.G3CKS7	9606.P28070	0
10376.G3CKS7	9606.P28300	0
10376.G3CKS7	9606.P31689	0
10376.G3CKS7	9606.P33897	0
10376.G3CKS7	9606.P34932	0
10376.G3CKS7	9606.P35813	0
10376.G3CKS7	9606.P35998	0
10376.G3CKS7	9606.P39656	0
10376.G3CKS7	9606.P40227	0
10376.G3CKS7	9606.P40855	0
10376.G3CKS7	9606.P41252	0
10376.G3CKS7	9606.P42166	0
10376.G3CKS7	9606.P42677	0
10376.G3CKS7	9606.P42694	0
10376.G3CKS7	9606.P43686	0
10376.G3CKS7	9606.P46379	0
10376.G3CKS7	9606.P46782	0
10376.G3CKS7	9606.P48047	0
10376.G3CKS7	9606.P48556	0
10376.G3CKS7	9606.P48643	0
10376.G3CKS7	9606.P49023	0
10376.G3CKS7	9606.P49368	0
10376.G3CKS7	9606.P49721	0
10376.G3CKS7	9606.P49792	0
10376.G3CKS7	9606.P50281	0
10376.G3CKS7	9606.P50402	0
10376.G3CKS7	9606.P50479	0
10376.G3CKS7	9606.P51148	0
10376.G3CKS7	9606.P51571	0
10376.G3CKS7	9606.P51665	0
10376.G3CKS7	9606.P51911	0
10376.G3CKS7	9606.P52943	0
10376.G3CKS7	9606.P53621	0
10376.G3CKS7	9606.P55036	0
10376.G3CKS7	9606.P60468	0
10376.G3CKS7	9606.P60900	0
10376.G3CKS7	9606.P62191	0
10376.G3CKS7	9606.P62195	0
10376.G3CKS7	9606.P62333	0
10376.G3CKS7	9606.Q00341	0
10376.G3CKS7	9606.Q01813	0
10376.G3CKS7	9606.Q06210	0
10376.G3CKS7	9606.Q12797	0
10376.G3CKS7	9606.Q13049	0
10376.G3CKS7	9606.Q13637	0
10376.G3CKS7	9606.Q13671	0
10376.G3CKS7	9606.Q14192	0
10376.G3CKS7	9606.Q14204	0
10376.G3CKS7	9606.Q14257	0
10376.G3CKS7	9606.Q14393	0
10376.G3CKS7	9606.Q14517	0
10376.G3CKS7	9606.Q14699	0
10376.G3CKS7	9606.Q15334	0
10376.G3CKS7	9606.Q15434	0
10376.G3CKS7	9606.Q15629	0
10376.G3CKS7	9606.Q15942	0
10376.G3CKS7	9606.Q16186	0
10376.G3CKS7	9606.Q16527	0
10376.G3CKS7	9606.Q3KQU3	0
10376.G3CKS7	9606.Q4L180	0
10376.G3CKS7	9606.Q53EP0	0
10376.G3CKS7	9606.Q5T4S7	0
10376.G3CKS7	9606.Q5TGY1	0
10376.G3CKS7	9606.Q5VV42	0
10376.G3CKS7	9606.Q63ZY3	0
10376.G3CKS7	9606.Q68DQ2	0
10376.G3CKS7	9606.Q6AI12	0
10376.G3CKS7	9606.Q6P996	0
10376.G3CKS7	9606.Q6PJ69	0
10376.G3CKS7	9606.Q6UVK1	0
10376.G3CKS7	9606.Q70UQ0	0
10376.G3CKS7	9606.Q71UM5	0
10376.G3CKS7	9606.Q7L5D6	0
10376.G3CKS7	9606.Q86YV9	0
10376.G3CKS7	9606.Q8IX21	0
10376.G3CKS7	9606.Q8IXI2	0
10376.G3CKS7	9606.Q8IY17	0
10376.G3CKS7	9606.Q8IZ07	0
10376.G3CKS7	9606.Q8N2K0	0
10376.G3CKS7	9606.Q8TED1	0
10376.G3CKS7	9606.Q8WX93	0
10376.G3CKS7	9606.Q93008	0
10376.G3CKS7	9606.Q93062	0
10376.G3CKS7	9606.Q96EY1	0
10376.G3CKS7	9606.Q96HC4	0
10376.G3CKS7	9606.Q96IX5	0
10376.G3CKS7	9606.Q96JJ7	0
10376.G3CKS7	9606.Q96N66	0
10376.G3CKS7	9606.Q96RT7	0
10376.G3CKS7	9606.Q99442	0
10376.G3CKS7	9606.Q99460	0
10376.G3CKS7	9606.Q99523	0
10376.G3CKS7	9606.Q99700	0
10376.G3CKS7	9606.Q9BQB6	0
10376.G3CKS7	9606.Q9BRK5	0
10376.G3CKS7	9606.Q9BSJ8	0
10376.G3CKS7	9606.Q9BV68	0
10376.G3CKS7	9606.Q9BWM7	0
10376.G3CKS7	9606.Q9BZG1	0
10376.G3CKS7	9606.Q9C0C2	0
10376.G3CKS7	9606.Q9H2P0	0
10376.G3CKS7	9606.Q9H496	0
10376.G3CKS7	9606.Q9H694	0
10376.G3CKS7	9606.Q9HC07	0
10376.G3CKS7	9606.Q9HCH0	0
10376.G3CKS7	9606.Q9HCU5	0
10376.G3CKS7	9606.Q9NP72	0
10376.G3CKS7	9606.Q9NR12	0
10376.G3CKS7	9606.Q9NUJ3	0
10376.G3CKS7	9606.Q9NVI7	0
10376.G3CKS7	9606.Q9NWV8	0
10376.G3CKS7	9606.Q9NXH8	0
10376.G3CKS7	9606.Q9NXS2	0
10376.G3CKS7	9606.Q9NZM1	0
10376.G3CKS7	9606.Q9P0V3	0
10376.G3CKS7	9606.Q9P266	0
10376.G3CKS7	9606.Q9UDY4	0
10376.G3CKS7	9606.Q9UGP8	0
10376.G3CKS7	9606.Q9UHC7	0
10376.G3CKS7	9606.Q9UHD8	0
10376.G3CKS7	9606.Q9UL15	0
10376.G3CKS7	9606.Q9ULM3	0
10376.G3CKS7	9606.Q9UNE7	0
10376.G3CKS7	9606.Q9UNM6	0
10376.G3CKS7	9606.Q9UPN7	0
10376.G3CKS7	9606.Q9Y230	0
10376.G3CKS7	9606.Q9Y285	0
10376.G3CKS7	9606.Q9Y2G8	0
10376.G3CKS7	9606.Q9Y2I1	0
10376.G3CKS7	9606.Q9Y520	0
10376.G3CKS7	9606.Q9Y5K5	0
10376.G3CKS7	9606.Q9Y5M8	0
10376.G3CKS7	9606.Q9Y5V3	0
10376.G3CKS7	9606.Q9Y6C2	0
10376.G3CKS7	9606.Q9Y6C9	0
10376.G3CKS7	9606.Q9Y6J9	0
10376.G3CKS7	9606.Q9Y6M1	0
10376.G3CKS7	9606.Q9Y6N5	0
10376.I1YP38	9606.O15027	0
10376.I1YP38	9606.O95817	0
10376.I1YP38	9606.P01023	0
10376.I1YP38	9606.P28300	0
10376.I1YP38	9606.P30153	0
10376.I1YP38	9606.P40227	0
10376.I1YP38	9606.P40879	0
10376.I1YP38	9606.P50402	0
10376.I1YP38	9606.P63151	0
10376.I1YP38	9606.Q63ZY3	0
10376.I1YP38	9606.Q8IZ52	0
10376.I1YP38	9606.Q8WWI1	0
10376.I1YP38	9606.Q9NXH8	0
10376.I1YP38	9606.Q9NZM1	0
10376.I1YP38	9606.Q9P2E5	0
10376.I1YP38	9606.Q9Y230	0
10376.I1YP38	9606.Q9Y6N5	0
10376.K9UT94	9606.O00161	0
10376.K9UT94	9606.O00264	0
10376.K9UT94	9606.O00308	0
10376.K9UT94	9606.O00469	0
10376.K9UT94	9606.O00483	0
10376.K9UT94	9606.O00560	0
10376.K9UT94	9606.O14763	0
10376.K9UT94	9606.O15031	0
10376.K9UT94	9606.O15173	0
10376.K9UT94	9606.O15260	0
10376.K9UT94	9606.O15400	0
10376.K9UT94	9606.O43306	0
10376.K9UT94	9606.O60493	0
10376.K9UT94	9606.O60503	0
10376.K9UT94	9606.O60565	0
10376.K9UT94	9606.O60716	0
10376.K9UT94	9606.O60831	0
10376.K9UT94	9606.O75688	0
10376.K9UT94	9606.O75781	0
10376.K9UT94	9606.O94929	0
10376.K9UT94	9606.O95071	0
10376.K9UT94	9606.O95297	0
10376.K9UT94	9606.O95477	0
10376.K9UT94	9606.P00533	0
10376.K9UT94	9606.P02786	0
10376.K9UT94	9606.P04626	0
10376.K9UT94	9606.P05556	0
10376.K9UT94	9606.P07093	0
10376.K9UT94	9606.P07237	0
10376.K9UT94	9606.P08133	0
10376.K9UT94	9606.P08172	0
10376.K9UT94	9606.P08758	0
10376.K9UT94	9606.P09486	0
10376.K9UT94	9606.P09543	0
10376.K9UT94	9606.P09619	0
10376.K9UT94	9606.P10586	0
10376.K9UT94	9606.P15260	0
10376.K9UT94	9606.P16070	0
10376.K9UT94	9606.P16615	0
10376.K9UT94	9606.P23458	0
10376.K9UT94	9606.P23634	0
10376.K9UT94	9606.P25116	0
10376.K9UT94	9606.P27105	0
10376.K9UT94	9606.P27797	0
10376.K9UT94	9606.P28300	0
10376.K9UT94	9606.P29323	0
10376.K9UT94	9606.P30530	0
10376.K9UT94	9606.P31689	0
10376.K9UT94	9606.P35221	0
10376.K9UT94	9606.P35613	0
10376.K9UT94	9606.P37173	0
10376.K9UT94	9606.P40189	0
10376.K9UT94	9606.P42702	0
10376.K9UT94	9606.P43686	0
10376.K9UT94	9606.P50281	0
10376.K9UT94	9606.P50402	0
10376.K9UT94	9606.P50479	0
10376.K9UT94	9606.P51798	0
10376.K9UT94	9606.P51809	0
10376.K9UT94	9606.P51812	0
10376.K9UT94	9606.P54760	0
10376.K9UT94	9606.P55036	0
10376.K9UT94	9606.P60468	0
10376.K9UT94	9606.P62191	0
10376.K9UT94	9606.P62942	0
10376.K9UT94	9606.P98194	0
10376.K9UT94	9606.Q04721	0
10376.K9UT94	9606.Q04917	0
10376.K9UT94	9606.Q12959	0
10376.K9UT94	9606.Q13136	0
10376.K9UT94	9606.Q13308	0
10376.K9UT94	9606.Q13586	0
10376.K9UT94	9606.Q13643	0
10376.K9UT94	9606.Q14257	0
10376.K9UT94	9606.Q14517	0
10376.K9UT94	9606.Q14699	0
10376.K9UT94	9606.Q15012	0
10376.K9UT94	9606.Q15036	0
10376.K9UT94	9606.Q15262	0
10376.K9UT94	9606.Q15629	0
10376.K9UT94	9606.Q27J81	0
10376.K9UT94	9606.Q63ZY3	0
10376.K9UT94	9606.Q6IAA8	0
10376.K9UT94	9606.Q6P996	0
10376.K9UT94	9606.Q6UX15	0
10376.K9UT94	9606.Q70UQ0	0
10376.K9UT94	9606.Q7Z4F1	0
10376.K9UT94	9606.Q86SQ0	0
10376.K9UT94	9606.Q86T03	0
10376.K9UT94	9606.Q86VY9	0
10376.K9UT94	9606.Q86WC4	0
10376.K9UT94	9606.Q86Y82	0
10376.K9UT94	9606.Q8IY17	0
10376.K9UT94	9606.Q8IZ07	0
10376.K9UT94	9606.Q8N4L2	0
10376.K9UT94	9606.Q8NC42	0
10376.K9UT94	9606.Q8NC54	0
10376.K9UT94	9606.Q8TAP6	0
10376.K9UT94	9606.Q8WUM4	0
10376.K9UT94	9606.Q8WUM9	0
10376.K9UT94	9606.Q92537	0
10376.K9UT94	9606.Q96AQ6	0
10376.K9UT94	9606.Q96D15	0
10376.K9UT94	9606.Q96J84	0
10376.K9UT94	9606.Q96N66	0
10376.K9UT94	9606.Q99460	0
10376.K9UT94	9606.Q99500	0
10376.K9UT94	9606.Q99650	0
10376.K9UT94	9606.Q9BRK5	0
10376.K9UT94	9606.Q9BT67	0
10376.K9UT94	9606.Q9BT88	0
10376.K9UT94	9606.Q9BXS4	0
10376.K9UT94	9606.Q9H0E2	0
10376.K9UT94	9606.Q9H3P7	0
10376.K9UT94	9606.Q9H5V8	0
10376.K9UT94	9606.Q9H7F0	0
10376.K9UT94	9606.Q9NP72	0
10376.K9UT94	9606.Q9NQX7	0
10376.K9UT94	9606.Q9NV96	0
10376.K9UT94	9606.Q9NVI7	0
10376.K9UT94	9606.Q9NXH8	0
10376.K9UT94	9606.Q9NXS2	0
10376.K9UT94	9606.Q9NZM1	0
10376.K9UT94	9606.Q9NZV1	0
10376.K9UT94	9606.Q9P270	0
10376.K9UT94	9606.Q9UDY4	0
10376.K9UT94	9606.Q9UP95	0
10376.K9UT94	9606.Q9UQ35	0
10376.K9UT94	9606.Q9Y282	0
10376.K9UT94	9606.Q9Y2G8	0
10376.K9UT94	9606.Q9Y3C5	0
10376.K9UT94	9606.Q9Y561	0
10376.K9UT94	9606.Q9Y5M8	0
10376.K9UT94	9606.Q9Y6I3	0
10376.K9UT94	9606.Q9Y6N5	0
10376.P03177	9606.O00203	0
10376.P03177	9606.O00483	0
10376.P03177	9606.O60716	0
10376.P03177	9606.O60831	0
10376.P03177	9606.O75688	0
10376.P03177	9606.O95071	0
10376.P03177	9606.P07196	0
10376.P03177	9606.P07858	0
10376.P03177	9606.P16615	0
10376.P03177	9606.P27816	0
10376.P03177	9606.P35080	0
10376.P03177	9606.P40429	0
10376.P03177	9606.P42704	0
10376.P03177	9606.P47756	0
10376.P03177	9606.P50402	0
10376.P03177	9606.P51911	0
10376.P03177	9606.P62699	0
10376.P03177	9606.P82650	0
10376.P03177	9606.Q00341	0
10376.P03177	9606.Q12797	0
10376.P03177	9606.Q15629	0
10376.P03177	9606.Q16206	0
10376.P03177	9606.Q16527	0
10376.P03177	9606.Q5JY77	0
10376.P03177	9606.Q63ZY3	0
10376.P03177	9606.Q6UB35	0
10376.P03177	9606.Q7KZF4	0
10376.P03177	9606.Q8IY17	0
10376.P03177	9606.Q8IYX8	0
10376.P03177	9606.Q8N5R6	0
10376.P03177	9606.Q93008	0
10376.P03177	9606.Q96AA8	0
10376.P03177	9606.Q96B97	0
10376.P03177	9606.Q96D09	0
10376.P03177	9606.Q9H270	0
10376.P03177	9606.Q9NQC3	0
10376.P03177	9606.Q9NR12	0
10376.P03177	9606.Q9NXH8	0
10376.P03177	9606.Q9NZM1	0
10376.P03177	9606.Q9UJ70	0
10376.P03177	9606.Q9UQ35	0
10376.P03177	9606.Q9Y2D8	0
10376.P03177	9606.Q9Y305	0
10376.P03177	9606.Q9Y3Q8	0
10376.P03177	9606.Q9Y5M8	0
10376.P03177	9606.Q9Y6C9	0
10376.P03177	9606.Q9Y6N5	0
10376.P03179	9606.A3KMH1	0
10376.P03179	9606.O00483	0
10376.P03179	9606.O14735	0
10376.P03179	9606.O15027	0
10376.P03179	9606.O75381	0
10376.P03179	9606.O95071	0
10376.P03179	9606.O95816	0
10376.P03179	9606.O95817	0
10376.P03179	9606.P09543	0
10376.P03179	9606.P09874	0
10376.P03179	9606.P16615	0
10376.P03179	9606.P25685	0
10376.P03179	9606.P28300	0
10376.P03179	9606.P31689	0
10376.P03179	9606.P40227	0
10376.P03179	9606.P40616	0
10376.P03179	9606.P43686	0
10376.P03179	9606.P46100	0
10376.P03179	9606.P46379	0
10376.P03179	9606.P46734	0
10376.P03179	9606.P48643	0
10376.P03179	9606.P49368	0
10376.P03179	9606.P50402	0
10376.P03179	9606.Q08380	0
10376.P03179	9606.Q12955	0
10376.P03179	9606.Q14517	0
10376.P03179	9606.Q16787	0
10376.P03179	9606.Q63ZY3	0
10376.P03179	9606.Q71UM5	0
10376.P03179	9606.Q8IXI1	0
10376.P03179	9606.Q92526	0
10376.P03179	9606.Q99615	0
10376.P03179	9606.Q99700	0
10376.P03179	9606.Q9BQB6	0
10376.P03179	9606.Q9UDY4	0
10376.P03179	9606.Q9UER7	0
10376.P03179	9606.Q9UHD8	0
10376.P03179	9606.Q9UL15	0
10376.P03179	9606.Q9UNE7	0
10376.P03179	9606.Q9Y230	0
10376.P03179	9606.Q9Y4B5	0
10376.P03179	9606.Q9Y5V3	0
10376.P03179	9606.Q9Y6N5	0
10376.P03180	9606.Q13651	0
10376.P03182	9606.A0FGR8	0
10376.P03182	9606.O00264	0
10376.P03182	9606.O00391	0
10376.P03182	9606.O00483	0
10376.P03182	9606.O14735	0
10376.P03182	9606.O15173	0
10376.P03182	9606.O15260	0
10376.P03182	9606.O15321	0
10376.P03182	9606.O43521	0
10376.P03182	9606.O60716	0
10376.P03182	9606.O60725	0
10376.P03182	9606.O60831	0
10376.P03182	9606.O75396	0
10376.P03182	9606.O75695	0
10376.P03182	9606.O75962	0
10376.P03182	9606.O95297	0
10376.P03182	9606.O95573	0
10376.P03182	9606.O95817	0
10376.P03182	9606.P00403	0
10376.P03182	9606.P00533	0
10376.P03182	9606.P05023	0
10376.P03182	9606.P05556	0
10376.P03182	9606.P07237	0
10376.P03182	9606.P08172	0
10376.P03182	9606.P08195	0
10376.P03182	9606.P08240	0
10376.P03182	9606.P09486	0
10376.P03182	9606.P09543	0
10376.P03182	9606.P09619	0
10376.P03182	9606.P10301	0
10376.P03182	9606.P11166	0
10376.P03182	9606.P11717	0
10376.P03182	9606.P16070	0
10376.P03182	9606.P16615	0
10376.P03182	9606.P18031	0
10376.P03182	9606.P21912	0
10376.P03182	9606.P22413	0
10376.P03182	9606.P23458	0
[truncated: 38,132 more rows]
