# Supplementary material for: The Landscape of Virus-Host Protein–Protein Interaction Databases
Source: Front Microbiol. 2022 Jul 15;13:827742. doi: 10.3389/fmicb.2022.827742 (PMC9335289; doi:10.3389/fmicb.2022.827742)
Supplement: Supplementary file 1 [file Data_Sheet_1.zip › interactions-IntAct.csv]

10243.Q8QMN0	10090.O35903	0.43887317
10243.Q8QMN0	10090.O55038	0.43887317
10243.Q8QMN0	10090.P40224	0.43887317
10243.Q9YP87	9606.O15444	0.43887317
10243.Q9YP87	9606.P01375	0.43887317
10245.O10647	9606.P13236	0.43887317
10245.P04297	9606.P12036	0.34505215
10245.P04297	9606.Q15057	0.34505215
10245.P04299	9606.Q14160	0.40116468
10245.P07239	9606.P42224	0.54351985
10245.P07242	9606.P22626	0.36784992
10245.P15059	9606.O14654	0.34505215
10245.P15059	9606.O60814	0.34505215
10245.P15059	9606.P04908	0.34505215
10245.P15059	9606.P05141	0.34505215
10245.P15059	9606.P07437	0.34505215
10245.P15059	9606.P0C0S8	0.34505215
10245.P15059	9606.P12236	0.34505215
10245.P15059	9606.P20671	0.34505215
10245.P15059	9606.P35268	0.34505215
10245.P15059	9606.P57053	0.34505215
10245.P15059	9606.P58876	0.34505215
10245.P15059	9606.P62805	0.34505215
10245.P15059	9606.P62807	0.34505215
10245.P15059	9606.P68104	0.34505215
10245.P15059	9606.P68431	0.34505215
10245.P15059	9606.P84243	0.34505215
10245.P15059	9606.Q05639	0.34505215
10245.P15059	9606.Q13085	0.34505215
10245.P15059	9606.Q16695	0.34505215
10245.P15059	9606.Q16777	0.34505215
10245.P15059	9606.Q5QNW6	0.34505215
10245.P15059	9606.Q5VTE0	0.34505215
10245.P15059	9606.Q6FI13	0.34505215
10245.P15059	9606.Q71DI3	0.34505215
10245.P15059	9606.Q7L7L0	0.34505215
10245.P15059	9606.Q93077	0.34505215
10245.P15059	9606.Q93079	0.34505215
10245.P15059	9606.Q96KK5	0.34505215
10245.P15059	9606.Q99877	0.34505215
10245.P15059	9606.Q99878	0.34505215
10245.P15059	9606.Q99879	0.34505215
10245.P15059	9606.Q99880	0.34505215
10245.P15059	9606.Q9BQE3	0.34505215
10245.P15059	9606.Q9BTM1	0.34505215
10245.P15059	9606.Q9NUU7	0.34505215
10245.P15059	9606.Q9UMR2	0.34505215
10245.P17361	9606.O43521	0.40116468
10245.P17361	9606.P55957	0.5892287
10245.P17361	9606.Q07812	0.655641
10245.P17361	9606.Q92934	0.52423286
10245.P17362	9606.A7MCY6	0.52423286
10245.P17362	9606.Q92844	0.52423286
10245.P17362	9606.Q9H6S1	0.52423286
10245.P20505	9606.O14733	0.40116468
10245.P20505	9606.P05412	0.43887317
10245.P20505	9606.Q9UQF2	0.40116468
10245.P20639	9606.P19525	0.6670626
10245.P21605	10090.P63166	0.36784992
10245.P21605	10116.P62752	0.36784992
10245.P21605	9606.A6NNZ2	0.34505215
10245.P21605	9606.O14933	0.46269515
10245.P21605	9606.O43390	0.34505215
10245.P21605	9606.O60506	0.34505215
10245.P21605	9606.P06733	0.34505215
10245.P21605	9606.P07437	0.34505215
10245.P21605	9606.P07910	0.34505215
10245.P21605	9606.P09104	0.34505215
10245.P21605	9606.P09651	0.34505215
10245.P21605	9606.P0DP24	0.34505215
10245.P21605	9606.P12036	0.34505215
10245.P21605	9606.P12273	0.34505215
10245.P21605	9606.P12277	0.34505215
10245.P21605	9606.P13929	0.34505215
10245.P21605	9606.P14923	0.34505215
10245.P21605	9606.P15924	0.34505215
10245.P21605	9606.P22492	0.34505215
10245.P21605	9606.P22531	0.34505215
10245.P21605	9606.P22532	0.34505215
10245.P21605	9606.P22626	0.34505215
10245.P21605	9606.P35325	0.34505215
10245.P21605	9606.P35326	0.34505215
10245.P21605	9606.P38159	0.34505215
10245.P21605	9606.P55265	0.34505215
10245.P21605	9606.P61978	0.34505215
10245.P21605	9606.P67809	0.34505215
10245.P21605	9606.P68371	0.34505215
10245.P21605	9606.Q00839	0.34505215
10245.P21605	9606.Q02539	0.34505215
10245.P21605	9606.Q08211	0.34505215
10245.P21605	9606.Q12905	0.34505215
10245.P21605	9606.Q12906	0.34505215
10245.P21605	9606.Q13283	0.34505215
10245.P21605	9606.Q13885	0.34505215
10245.P21605	9606.Q14103	0.34505215
10245.P21605	9606.Q14444	0.34505215
10245.P21605	9606.Q3ZCM7	0.34505215
10245.P21605	9606.Q86YZ3	0.34505215
10245.P21605	9606.Q99729	0.34505215
10245.P21605	9606.Q9BQE3	0.34505215
10245.P21605	9606.Q9BVA1	0.34505215
10245.P21605	9606.Q9BYE4	0.34505215
10245.P24356	9606.Q16611	0.63151664
10245.P24766	10090.O35903	0.40116468
10245.P24766	10090.O55038	0.40116468
10245.P24766	10090.P12850	0.40116468
10245.P24766	10090.Q9JIL2	0.40116468
10245.P24766	9606.O00585	0.40116468
10245.P24766	9606.O15444	0.40116468
10245.P24766	9606.P02776	0.40116468
10245.P24766	9606.Q9NRJ3	0.40116468
10245.P24766	9606.Q9Y258	0.40116468
10245.P24770	9606.P01579	0.34505215
10245.P24772	10090.O88522	0.49853906
10245.P24772	9606.O14920	0.6225892
10245.P24772	9606.O15037	0.34505215
10245.P24772	9606.O15111	0.6225892
10245.P24772	9606.P08238	0.34505215
10245.P24772	9606.P22492	0.34505215
10245.P24772	9606.P35268	0.34505215
10245.P24772	9606.P54652	0.34505215
10245.P24772	9606.Q02539	0.34505215
10245.P24772	9606.Q13085	0.34505215
10245.P24772	9606.Q16543	0.34505215
10245.P24772	9606.Q71U36	0.34505215
10245.P24772	9606.Q93008	0.34505215
10245.P24772	9606.Q9BQE3	0.34505215
10245.P24772	9606.Q9HCC0	0.34505215
10245.P24772	9606.Q9P2P1	0.34505215
10245.P24772	9606.Q9Y6K9	0.5968954
10245.P29889	266.P22364	0.40116468
10245.P68318	9606.P22626	0.40116468
10245.P68318	9606.P98179	0.5079592
10245.P68451	10090.O88597	0.40116468
10245.P68451	10090.P62816	0.40116468
10245.P68451	10090.Q4JG03	0.40116468
10245.P68451	10090.Q91ZE9	0.40116468
10245.P68451	9606.O43521	0.6210149
10245.P68451	9606.P55957	0.40116468
10245.P68451	9606.Q07812	0.40116468
10245.P68451	9606.Q13794	0.40116468
10245.P68451	9606.Q16611	0.40116468
10245.P68451	9606.Q92934	0.40116468
10245.P68451	9606.Q9BXH1	0.40116468
10245.P68466	9606.O00571	0.7335295
10245.P68466	9606.O14654	0.34505215
10245.P68466	9606.O15020	0.34505215
10245.P68466	9606.P04908	0.34505215
10245.P68466	9606.P05166	0.34505215
10245.P68466	9606.P07437	0.34505215
10245.P68466	9606.P0C0S8	0.34505215
10245.P68466	9606.P11021	0.34505215
10245.P68466	9606.P13051	0.34505215
10245.P68466	9606.P20671	0.34505215
10245.P68466	9606.P62805	0.34505215
10245.P68466	9606.Q00610	0.34505215
10245.P68466	9606.Q01082	0.34505215
10245.P68466	9606.Q08AE8	0.34505215
10245.P68466	9606.Q13085	0.34505215
10245.P68466	9606.Q16777	0.34505215
10245.P68466	9606.Q53SF7	0.34505215
10245.P68466	9606.Q5EBL4	0.34505215
10245.P68466	9606.Q6FI13	0.34505215
10245.P68466	9606.Q7L7L0	0.34505215
10245.P68466	9606.Q93077	0.34505215
10245.P68466	9606.Q96KK5	0.34505215
10245.P68466	9606.Q99878	0.34505215
10245.P68466	9606.Q9BTM1	0.34505215
10245.P68466	9606.Q9BYP7	0.34505215
10245.P68466	9606.Q9H4A3	0.34505215
10245.P68466	9606.Q9HCC0	0.34505215
10245.P68466	9606.Q9Y3S1	0.34505215
10245.P68467	9606.O00571	0.60965526
10245.P68467	9606.O43187	0.52423286
10245.P68467	9606.Q9Y4K3	0.40116468
10245.P68619	10090.O88447	0.40116468
10245.P68619	10090.O88448	0.40116468
10245.P68619	10116.P37285	0.5699138
10245.P68619	9606.P33176	0.40116468
10245.Q01220	9606.O00459	0.34505215
10245.Q01220	9606.O43187	0.40116468
10245.Q01220	9606.P05023	0.34505215
10245.Q01220	9606.P05141	0.34505215
10245.Q01220	9606.P07437	0.34505215
10245.Q01220	9606.P12235	0.34505215
10245.Q01220	9606.P12236	0.34505215
10245.Q01220	9606.P13637	0.34505215
10245.Q01220	9606.P22492	0.34505215
10245.Q01220	9606.P27986	0.34505215
10245.Q01220	9606.P42336	0.34505215
10245.Q01220	9606.P42338	0.34505215
10245.Q01220	9606.P68104	0.34505215
10245.Q01220	9606.Q00325	0.34505215
10245.Q01220	9606.Q02539	0.34505215
10245.Q01220	9606.Q05639	0.34505215
10245.Q01220	9606.Q5VTE0	0.34505215
10245.Q01220	9606.Q71U36	0.34505215
10245.Q01220	9606.Q92569	0.34505215
10245.Q01220	9606.Q9BQE3	0.34505215
10245.Q01220	9606.Q9Y4K3	0.52423286
10245.Q1M1E0	9606.P01375	0.34505215
10245.Q8BDF8	9606.P25391	0.5242329
10245.Q8UYL3	9606.P01375	0.64138633
10255.P0DSV7	10090.P06804	0.43887317
10255.P0DSV7	10116.P16599	0.43887317
10255.P0DSV7	9606.O15444	0.43887317
10255.P0DSV7	9606.O43927	0.43887317
10255.P0DSV7	9606.O95715	0.43887317
10255.P0DSV7	9606.P01374	0.43887317
10255.P0DSV7	9606.P01375	0.43887317
10255.P0DSV7	9606.P47992	0.43887317
10255.P0DSV7	9606.P48061	0.43887317
10255.P0DSV7	9606.P78556	0.43887317
10255.P0DSV7	9606.Q9NRJ3	0.43887317
10258.P52584	9606.P35968	0.43887317
10258.Q2F862	10090.P10889	0.43887317
10258.Q2F862	10090.Q9Z126	0.43887317
10258.Q2F862	9606.P02776	0.43887317
10258.Q2F862	9606.P10147	0.558037
10258.Q2F862	9606.P13500	0.67817634
10258.Q2F862	9606.P13501	0.43887317
10258.Q2F862	9606.P47992	0.43887317
10258.Q2F862	9606.P80098	0.61847615
10258.Q6TVJ1	9606.P62877	0.34505215
10258.Q6TVJ1	9606.P63208	0.34505215
10258.Q6TVJ1	9606.Q13616	0.34505215
10258.Q6TVJ1	9606.Q86VP6	0.34505215
10258.Q6TVJ2	9606.P62877	0.34505215
10258.Q6TVJ2	9606.P63208	0.49853906
10258.Q6TVJ2	9606.Q13616	0.34505215
10258.Q6TVJ4	9606.P62877	0.34505215
10258.Q6TVJ4	9606.P63208	0.49853906
10258.Q6TVJ4	9606.Q13616	0.34505215
10258.Q6TVJ7	9606.P62877	0.34505215
10258.Q6TVJ7	9606.P63208	0.49853906
10258.Q6TVJ7	9606.Q13616	0.34505215
10258.Q6TVW2	9606.P62877	0.34505215
10258.Q6TVW2	9606.P63208	0.49853906
10258.Q6TVW2	9606.Q13616	0.49853906
10266.P16717	9606.Q12959	0.40116468
10266.P16717	9606.Q14160	0.40116468
10273.Q83730	9606.P31749	0.52423286
10273.Q83730	9606.Q13616	0.55601907
10298.A1Z0P7	9606.Q9UKJ1	0.40116468
10298.A1Z0Q5	9606.Q15223	0.40116468
10298.D3YP88	9606.H0YL14	0.46269515
10298.G8HBG2	10090.A2AGH6	0.34505215
10298.G8HBG2	10090.Q6PGF3	0.34505215
10298.G8HBG2	10090.Q8VCD5	0.34505215
10298.G8HBG2	10090.Q9CQ39	0.34505215
10298.G8HBG2	9606.Q71SY5	0.73714393
10298.P03170	9606.Q03518	0.55601907
10298.P03170	9606.Q03519	0.488389
10298.P04296	9606.O14981	0.34505215
10298.P04296	9606.O60264	0.42590037
10298.P04296	9606.O60506	0.34505215
10298.P04296	9606.O75533	0.34505215
10298.P04296	9606.O95602	0.34505215
10298.P04296	9606.P02545	0.34505215
10298.P04296	9606.P09874	0.34505215
10298.P04296	9606.P12004	0.34505215
10298.P04296	9606.P12268	0.34505215
10298.P04296	9606.P12956	0.34505215
10298.P04296	9606.P13010	0.42590037
10298.P04296	9606.P17844	0.34505215
10298.P04296	9606.P20585	0.34505215
10298.P04296	9606.P28370	0.34505215
10298.P04296	9606.P35659	0.34505215
10298.P04296	9606.P38398	0.42590037
10298.P04296	9606.P43246	0.42590037
10298.P04296	9606.P49736	0.34505215
10298.P04296	9606.P49959	0.34505215
10298.P04296	9606.P50402	0.34505215
10298.P04296	9606.P51531	0.42590037
10298.P04296	9606.P51532	0.42590037
10298.P04296	9606.P52701	0.34505215
10298.P04296	9606.P54132	0.42590037
10298.P04296	9606.P55209	0.34505215
10298.P04296	9606.P62136	0.34505215
10298.P04296	9606.P78527	0.42590037
10298.P04296	9606.Q09028	0.34505215
10298.P04296	9606.Q13426	0.34505215
10298.P04296	9606.Q14191	0.42590037
10298.P04296	9606.Q14683	0.34505215
10298.P04296	9606.Q15393	0.34505215
10298.P04296	9606.Q8TAQ2	0.34505215
10298.P04296	9606.Q92769	0.42590037
10298.P04296	9606.Q92878	0.42590037
10298.P04296	9606.Q92922	0.42590037
10298.P04296	9606.Q93009	0.34505215
10298.P04296	9606.Q969G3	0.34505215
10298.P04296	9606.Q96GM5	0.34505215
10298.P04296	9606.Q96ST3	0.42590037
10298.P04296	9606.Q9H2P0	0.34505215
10298.P04296	9606.Q9NPF5	0.34505215
10298.P04296	9606.Q9UKL0	0.34505215
10298.P04296	9606.Q9UMS4	0.34505215
10298.P04296	9606.Q9Y265	0.34505215
10298.P04296	9606.Q9Y5B9	0.34505215
10298.P04413	9606.O14654	0.34505215
10298.P04413	9606.O14734	0.34505215
10298.P04413	9606.P05141	0.34505215
10298.P04413	9606.P07437	0.34505215
10298.P04413	9606.P07900	0.34505215
10298.P04413	9606.P08238	0.34505215
10298.P04413	9606.P12236	0.34505215
10298.P04413	9606.P17987	0.34505215
10298.P04413	9606.P23396	0.34505215
10298.P04413	9606.P24666	0.34505215
10298.P04413	9606.P31943	0.34505215
10298.P04413	9606.P40227	0.34505215
10298.P04413	9606.P49368	0.34505215
10298.P04413	9606.P50990	0.34505215
10298.P04413	9606.P50991	0.34505215
10298.P04413	9606.P55795	0.34505215
10298.P04413	9606.P62249	0.34505215
10298.P04413	9606.P62269	0.34505215
10298.P04413	9606.P68104	0.34505215
10298.P04413	9606.P78371	0.34505215
10298.P04413	9606.Q05639	0.34505215
10298.P04413	9606.Q06830	0.34505215
10298.P04413	9606.Q08380	0.34505215
10298.P04413	9606.Q13162	0.34505215
10298.P04413	9606.Q16543	0.34505215
10298.P04413	9606.Q5VTE0	0.34505215
10298.P04413	9606.Q6NSJ2	0.34505215
10298.P04413	9606.Q8NF91	0.34505215
10298.P04413	9606.Q9BUJ2	0.34505215
10298.P04487	9606.A5A3E0	0.34505215
10298.P04487	9606.O43390	0.34505215
10298.P04487	9606.O60814	0.34505215
10298.P04487	9606.O95786	0.52423286
10298.P04487	9606.O95793	0.34505215
10298.P04487	9606.P00338	0.34505215
10298.P04487	9606.P04406	0.34505215
10298.P04487	9606.P04908	0.34505215
10298.P04487	9606.P05165	0.34505215
10298.P04487	9606.P05166	0.34505215
10298.P04487	9606.P05386	0.34505215
10298.P04487	9606.P05388	0.34505215
10298.P04487	9606.P06733	0.34505215
10298.P04487	9606.P06748	0.34505215
10298.P04487	9606.P06899	0.34505215
10298.P04487	9606.P07195	0.34505215
10298.P04487	9606.P08238	0.34505215
10298.P04487	9606.P08865	0.34505215
10298.P04487	9606.P09651	0.34505215
10298.P04487	9606.P0C0S8	0.34505215
10298.P04487	9606.P10809	0.34505215
10298.P04487	9606.P11940	0.34505215
10298.P04487	9606.P12277	0.34505215
10298.P04487	9606.P15880	0.34505215
10298.P04487	9606.P16989	0.34505215
10298.P04487	9606.P18077	0.34505215
10298.P04487	9606.P18124	0.34505215
10298.P04487	9606.P18621	0.34505215
10298.P04487	9606.P19338	0.34505215
10298.P04487	9606.P19525	0.5910228
10298.P04487	9606.P20671	0.34505215
10298.P04487	9606.P22061	0.34505215
10298.P04487	9606.P23396	0.34505215
10298.P04487	9606.P23527	0.34505215
10298.P04487	9606.P25398	0.34505215
10298.P04487	9606.P25705	0.34505215
10298.P04487	9606.P26196	0.34505215
10298.P04487	9606.P30050	0.34505215
10298.P04487	9606.P31943	0.34505215
10298.P04487	9606.P32969	0.34505215
10298.P04487	9606.P33778	0.34505215
10298.P04487	9606.P35268	0.34505215
10298.P04487	9606.P36578	0.34505215
10298.P04487	9606.P39019	0.34505215
10298.P04487	9606.P39023	0.34505215
10298.P04487	9606.P40429	0.34505215
10298.P04487	9606.P42766	0.34505215
10298.P04487	9606.P46776	0.34505215
10298.P04487	9606.P46777	0.34505215
10298.P04487	9606.P46778	0.34505215
10298.P04487	9606.P46779	0.34505215
10298.P04487	9606.P46781	0.34505215
10298.P04487	9606.P46782	0.34505215
10298.P04487	9606.P46783	0.34505215
10298.P04487	9606.P49207	0.34505215
10298.P04487	9606.P49458	0.34505215
10298.P04487	9606.P50914	0.34505215
10298.P04487	9606.P52597	0.34505215
10298.P04487	9606.P55795	0.34505215
10298.P04487	9606.P57053	0.34505215
10298.P04487	9606.P58876	0.34505215
10298.P04487	9606.P60866	0.34505215
10298.P04487	9606.P61247	0.34505215
10298.P04487	9606.P61254	0.34505215
10298.P04487	9606.P61313	0.34505215
10298.P04487	9606.P61353	0.34505215
10298.P04487	9606.P61513	0.34505215
10298.P04487	9606.P62081	0.34505215
10298.P04487	9606.P62241	0.34505215
10298.P04487	9606.P62244	0.34505215
10298.P04487	9606.P62266	0.34505215
10298.P04487	9606.P62269	0.34505215
10298.P04487	9606.P62277	0.34505215
10298.P04487	9606.P62280	0.34505215
10298.P04487	9606.P62424	0.34505215
10298.P04487	9606.P62701	0.34505215
10298.P04487	9606.P62736	0.34505215
10298.P04487	9606.P62750	0.34505215
10298.P04487	9606.P62753	0.34505215
10298.P04487	9606.P62805	0.34505215
10298.P04487	9606.P62807	0.34505215
10298.P04487	9606.P62829	0.34505215
10298.P04487	9606.P62847	0.34505215
10298.P04487	9606.P62854	0.34505215
10298.P04487	9606.P62861	0.34505215
10298.P04487	9606.P62888	0.34505215
10298.P04487	9606.P62899	0.34505215
10298.P04487	9606.P62906	0.34505215
10298.P04487	9606.P62910	0.34505215
10298.P04487	9606.P62913	0.34505215
10298.P04487	9606.P62917	0.34505215
10298.P04487	9606.P62937	0.34505215
10298.P04487	9606.P63267	0.34505215
10298.P04487	9606.P67809	0.34505215
10298.P04487	9606.P68104	0.34505215
10298.P04487	9606.P68431	0.34505215
10298.P04487	9606.P83731	0.34505215
10298.P04487	9606.P83881	0.34505215
10298.P04487	9606.P84098	0.34505215
10298.P04487	9606.P84243	0.34505215
10298.P04487	9606.Q00839	0.34505215
10298.P04487	9606.Q02543	0.34505215
10298.P04487	9606.Q02878	0.34505215
10298.P04487	9606.Q07020	0.34505215
10298.P04487	9606.Q08170	0.34505215
10298.P04487	9606.Q08211	0.34505215
10298.P04487	9606.Q13243	0.34505215
10298.P04487	9606.Q13247	0.34505215
10298.P04487	9606.Q16695	0.34505215
10298.P04487	9606.Q16777	0.34505215
10298.P04487	9606.Q16778	0.34505215
10298.P04487	9606.Q5QNW6	0.34505215
10298.P04487	9606.Q5VTE0	0.34505215
10298.P04487	9606.Q6FI13	0.34505215
10298.P04487	9606.Q6NVV1	0.34505215
10298.P04487	9606.Q6S8J3	0.34505215
10298.P04487	9606.Q71DI3	0.34505215
10298.P04487	9606.Q71U36	0.34505215
10298.P04487	9606.Q7L7L0	0.34505215
10298.P04487	9606.Q7Z434	0.40116468
10298.P04487	9606.Q8N257	0.34505215
10298.P04487	9606.Q8NCM8	0.34505215
10298.P04487	9606.Q8WWM7	0.34505215
10298.P04487	9606.Q92522	0.34505215
10298.P04487	9606.Q93077	0.34505215
10298.P04487	9606.Q93079	0.34505215
10298.P04487	9606.Q969Q0	0.34505215
10298.P04487	9606.Q96KK5	0.34505215
10298.P04487	9606.Q96RQ3	0.34505215
10298.P04487	9606.Q99623	0.34505215
10298.P04487	9606.Q99877	0.34505215
10298.P04487	9606.Q99878	0.34505215
10298.P04487	9606.Q99879	0.34505215
10298.P04487	9606.Q99880	0.34505215
10298.P04487	9606.Q9BQE3	0.34505215
10298.P04487	9606.Q9BQG0	0.34505215
10298.P04487	9606.Q9BTM1	0.34505215
10298.P04487	9606.Q9BYX4	0.52423286
10298.P04487	9606.Q9HAV7	0.34505215
10298.P04487	9606.Q9HCC0	0.34505215
10298.P04487	9606.Q9HCE1	0.34505215
10298.P04487	9606.Q9NR30	0.34505215
10298.P04487	9606.Q9NZI8	0.34505215
10298.P04487	9606.Q9UNX3	0.34505215
10298.P04487	9606.Q9Y3U8	0.34505215
10298.P04488	9606.P01857	0.558037
10298.P06436	9606.Q9UKJ1	0.57639056
10298.P06492	3702.Q7XYY2	0.5079592
10298.P06492	559292.P04387	0.43887317
10298.P06492	559292.Q01939	0.43887317
10298.P06492	9606.P51610	0.40116468
10298.P08353	9606.Q9UHD2	0.40116468
10298.P08392	9606.P35268	0.40116468
10298.P08393	9606.O14734	0.34505215
10298.P08393	9606.O15379	0.52423286
10298.P08393	9606.O76064	0.46269515
10298.P08393	9606.P12036	0.34505215
10298.P08393	9606.P22681	0.40116468
10298.P08393	9606.P30281	0.54259735
10298.P08393	9606.P56524	0.52423286
10298.P08393	9606.P62269	0.34505215
10298.P08393	9606.Q12888	0.2677602
10298.P08393	9606.Q14676	0.2677602
10298.P08393	9606.Q8WUI4	0.52423286
10298.P08393	9606.Q93008	0.49853906
10298.P08393	9606.Q93009	0.73404264
10298.P08393	9606.Q96B97	0.40116468
10298.P08393	9606.Q9P1Z3	0.34505215
10298.P08393	9606.Q9UKL0	0.40116468
10298.P08393	9606.Q9UQL6	0.52423286
10298.P10193	9606.P09884	0.5629707
10298.P10209	9606.H0YL14	0.36784992
10298.P10209	9606.P62826	0.36784992
10298.P10209	9606.Q01484	0.36784992
10298.P10209	9606.Q14203	0.36784992
10298.P10209	9606.Q96FN5	0.36784992
10298.P10209	9606.Q9Y287	0.36784992
10298.P10215	9606.P02545	0.40116468
10298.P10218	9606.P02545	0.40116468
10298.P10221	9606.P49116	0.40116468
10298.P10221	9606.P51617	0.40116468
10298.P10221	9606.Q15750	0.40116468
10298.P10221	9606.Q9NYJ8	0.40116468
10298.P10221	9606.Q9Y4K3	0.52423286
10298.P10225	9606.O14782	0.34505215
10298.P10225	9606.O95816	0.34505215
10298.P10225	9606.P07437	0.34505215
10298.P10225	9606.P19474	0.34505215
10298.P10225	9606.Q08380	0.34505215
10298.P10225	9606.Q15056	0.34505215
10298.P10226	9606.P19838	0.52423286
10298.P10226	9606.Q04206	0.52423286
10298.P10228	9606.P01024	0.40116468
10298.P10228	9796.Q9XS82	0.40116468
10298.P10238	9606.P37198	0.52423286
10298.P10238	9606.Q9UBU9	0.6187799
10298.P17589	9606.Q14160	0.40116468
10298.P36313	9606.P07437	0.34505215
10298.P36313	9606.P12036	0.34505215
10298.P36313	9606.P18621	0.34505215
10298.P36313	9606.P42677	0.34505215
10298.P36313	9606.P62136	0.5079592
10298.P36313	9606.P62269	0.34505215
10298.P36313	9606.P62736	0.34505215
10298.P36313	9606.P62805	0.34505215
10298.P36313	9606.P62829	0.34505215
10298.P36313	9606.P63267	0.34505215
10298.P36313	9606.Q71U36	0.34505215
10298.P36313	9606.Q71UM5	0.34505215
10298.P36313	9606.Q9BQE3	0.34505215
10298.P57083	9606.Q92956	0.43887317
10298.Q69091	9606.Q15223	0.40116468
10298.Q69091	9823.Q9GL76	0.5242329
10298.Q9J0X9	9606.O00303	0.43887317
10298.Q9J0X9	9606.O43390	0.34505215
10298.Q9J0X9	9606.O75369	0.34505215
10298.Q9J0X9	9606.P11142	0.34505215
10298.Q9J0X9	9606.P11940	0.49853906
10298.Q9J0X9	9606.P21333	0.34505215
10298.Q9J0X9	9606.P25963	0.5906452
10298.Q9J0X9	9606.P35658	0.34505215
10298.Q9J0X9	9606.P55884	0.5910228
10298.Q9J0X9	9606.P60709	0.34505215
10298.Q9J0X9	9606.P61978	0.34505215
10298.Q9J0X9	9606.Q04637	0.49853906
10298.Q9J0X9	9606.Q13310	0.34505215
10298.Q9J0X9	9606.Q6P2Q9	0.34505215
10298.Q9J0X9	9606.Q92841	0.34505215
10298.Q9J0X9	9606.Q99613	0.34505215
10298.U5TQE9	10090.Q9D2Y4	0.34505215
10298.U5TQE9	9606.Q13546	0.49853906
10298.U5TQE9	9606.Q9Y572	0.40116468
10310.P68336	284812.P87306	0.34505215
10310.P68336	284812.P87310	0.34505215
10310.P68336	9606.O75586	0.34505215
10310.P68336	9606.P49336	0.34505215
10310.P68336	9606.Q96G25	0.5267401
10310.P68336	9606.Q9NPJ6	0.34505215
10310.P68336	9606.Q9NVC6	0.34505215
10310.P68336	9606.Q9NWA0	0.34505215
10310.P68336	9606.Q9NX70	0.34505215
10310.P89432	9606.Q96RT1	0.40116468
10310.P89462	9606.Q13546	0.40116468
10310.P89462	9606.Q9Y572	0.40116468
10320.K4P3M7	9606.Q09472	0.52423286
10320.K4P3M7	9913.E1B8D6	0.2677602
10320.P29128	9606.Q13547	0.52423286
10320.P29128	9606.Q92985	0.55601907
10320.P29128	9913.A8E4Q6	0.2677602
10320.P29128	9913.O02853	0.36784992
10320.P30020	9606.P51610	0.43887317
10320.P30021	9913.A1A4K3	0.55601907
10320.P30021	9913.P60712	0.40116468
10320.P30022	60711.A0A0D9R898	0.40116468
10320.Q4VW77	9534.Q4R4G2	0.2677602
10320.Q4VW77	9606.P42224	0.52423286
10320.Q4VW77	9913.A1A4K3	0.34505215
10320.Q4VW77	9913.B0JYL6	0.46269515
10320.Q4VW77	9913.P60712	0.34505215
10320.Q4VW77	9913.P67868	0.34505215
10320.Q77CA8	10090.Q01705	0.36784992
10320.Q77CA8	10090.Q61982	0.36784992
10320.Q77CE4	10116.P36370	0.34505215
10320.Q77CE4	10116.P36372	0.49853906
10320.Q77CE4	9606.O15533	0.5635349
10320.Q77CE4	9606.Q03518	0.6765058
10320.Q77CE4	9606.Q03519	0.5635349
10320.Q89582	9913.A5PJP2	0.36784992
10320.Q89582	9913.E1B705	0.36784992
10320.Q89582	9913.E1BHE1	0.36784992
10320.Q89582	9913.F1MQ85	0.36784992
10320.Q89582	9913.F6RA30	0.36784992
10320.Q89582	9913.Q0VD32	0.43710816
10320.Q89582	9913.Q3ZBY5	0.43710816
10326.L8B1Q7	9606.P20226	0.558037
10326.L8B1Q7	9606.P24928	0.558037
10326.P17473	9606.P20226	0.40116468
10326.P17473	9606.P35268	0.40116468
10326.P17473	9606.Q00403	0.54351985
10326.P17473	9796.F6RKM7	0.2677602
10326.P28967	9796.O62812	0.43887317
10326.P87662	9606.P20226	0.54351985
10326.P87662	9606.Q00403	0.54351985
10326.Q05906	9606.P20226	0.61113244
10326.Q5NTY3	9606.P20226	0.43887317
10326.Q5NTY3	9606.P24928	0.43887317
10326.Q6F4H9	9606.P01024	0.40116468
10326.Q6F4H9	9796.Q9XS82	0.40116468
10335.Q4JR05	9606.P20916	0.34505215
10335.Q9J3M8	9606.P14735	0.52423286
10335.Q9J3M8	9606.P20916	0.34505215
10345.A0A142I9X8	10116.D3ZH41	0.34505215
10345.A0A142I9X8	10116.D3ZKH6	0.34505215
10345.A0A142I9X8	10116.D3ZPR0	0.34505215
10345.A0A142I9X8	10116.D3ZWW5	0.34505215
10345.A0A142I9X8	10116.D3ZX42	0.34505215
10345.A0A142I9X8	10116.D4A0A1	0.34505215
10345.A0A142I9X8	10116.D4A1D8	0.34505215
10345.A0A142I9X8	10116.D4A3T0	0.34505215
10345.A0A142I9X8	10116.D4A781	0.34505215
10345.A0A142I9X8	10116.D4A857	0.34505215
10345.A0A142I9X8	10116.F1M4A4	0.49853906
10345.A0A142I9X8	10116.O35142	0.34505215
10345.A0A142I9X8	10116.O35314	0.34505215
10345.A0A142I9X8	10116.O88280	0.34505215
10345.A0A142I9X8	10116.P01830	0.34505215
10345.A0A142I9X8	10116.P04897	0.34505215
10345.A0A142I9X8	10116.P07152	0.34505215
10345.A0A142I9X8	10116.P07340	0.34505215
10345.A0A142I9X8	10116.P10362	0.34505215
10345.A0A142I9X8	10116.P10719	0.34505215
10345.A0A142I9X8	10116.P11505	0.34505215
10345.A0A142I9X8	10116.P11507	0.34505215
10345.A0A142I9X8	10116.P15999	0.34505215
10345.A0A142I9X8	10116.P19511	0.34505215
10345.A0A142I9X8	10116.P25286	0.34505215
10345.A0A142I9X8	10116.P35435	0.34505215
10345.A0A142I9X8	10116.P52296	0.34505215
10345.A0A142I9X8	10116.P54290	0.34505215
10345.A0A142I9X8	10116.P58200	0.34505215
10345.A0A142I9X8	10116.P59215	0.34505215
10345.A0A142I9X8	10116.P60881	0.34505215
10345.A0A142I9X8	10116.P61621	0.34505215
10345.A0A142I9X8	10116.P63045	0.34505215
10345.A0A142I9X8	10116.P70605	0.34505215
10345.A0A142I9X8	10116.P70705	0.34505215
10345.A0A142I9X8	10116.P97629	0.34505215
10345.A0A142I9X8	10116.Q06647	0.34505215
10345.A0A142I9X8	10116.Q07647	0.34505215
10345.A0A142I9X8	10116.Q5BJM8	0.34505215
10345.A0A142I9X8	10116.Q62940	0.34505215
10345.A0A142I9X8	10116.Q62991	0.34505215
10345.A0A142I9X8	10116.Q63635	0.34505215
10345.A0A142I9X8	10116.Q63803	0.34505215
10345.A0A142I9X8	10116.Q64232	0.34505215
10345.A0A142I9X8	10116.Q64542	0.34505215
10345.A0A142I9X8	10116.Q6VBQ5	0.34505215
10345.A0A142I9X8	10116.Q8R3Z7	0.34505215
10345.A0A142I9X8	10116.Q9EQG6	0.34505215
10345.A0A142I9X8	10116.Q9WUD2	0.34505215
10345.A0A142I9X8	10116.Q9Z0U4	0.34505215
10345.A0A142I9X8	10116.Q9Z1E1	0.34505215
10345.C7EYC8	9823.P01025	0.40116468
10345.G3G922	9606.Q15223	0.40116468
10345.G3G922	9823.Q9GL76	0.5242329
10345.G3G926	10090.P63085	0.56689966
10345.G3G960	9606.Q13561	0.40116468
10345.G3G960	9606.Q14203	0.40116468
10345.Q5PP90	9606.Q13153	0.558037
10345.Q5PP90	9606.Q13177	0.558037
10359.A8T7D5	9606.P16234	0.40116468
10359.B9VXK6	9606.B2RTY4	0.34505215
10359.B9VXK6	9606.O14654	0.34505215
10359.B9VXK6	9606.O95071	0.34505215
10359.B9VXK6	9606.P07437	0.34505215
10359.B9VXK6	9606.P11021	0.34505215
10359.B9VXK6	9606.P12036	0.34505215
10359.B9VXK6	9606.P42677	0.34505215
10359.B9VXK6	9606.P50395	0.34505215
10359.B9VXK6	9606.P55795	0.34505215
10359.B9VXK6	9606.P61026	0.34505215
10359.B9VXK6	9606.P62736	0.34505215
10359.B9VXK6	9606.P63267	0.34505215
10359.B9VXK6	9606.Q14790	0.34505215
10359.B9VXK6	9606.Q70EL1	0.34505215
10359.B9VXK6	9606.Q71U36	0.34505215
10359.B9VXK6	9606.Q71UM5	0.34505215
10359.B9VXK6	9606.Q9BQE3	0.34505215
10359.B9VXK6	9606.Q9NUL7	0.34505215
10359.B9VXK6	9606.Q9NVI7	0.34505215
10359.D3YRZ7	9606.P11940	0.34505215
10359.D3YRZ7	9606.P60842	0.34505215
10359.P03169	9606.P23497	0.62537384
10359.P06725	9606.O96017	0.49853906
10359.P06725	9606.P41218	0.40116468
10359.P06725	9606.Q16666	0.40116468
10359.P06725	9606.Q6K0P9	0.40116468
10359.P06726	9606.O96017	0.34505215
10359.P09708	9606.Q12959	0.40116468
10359.P09727	9606.Q9BUN8	0.34505215
10359.P16725	9606.Q04206	0.2677602
10359.P16725	9606.Q9Y6K9	0.2677602
10359.P16749	9606.P04406	0.40555844
10359.P16749	9606.P07858	0.40555844
10359.P16749	9606.P08123	0.40555844
10359.P16749	9606.P11940	0.40555844
10359.P16749	9606.P18615	0.40555844
10359.P16749	9606.P20592	0.40555844
10359.P16749	9606.P39748	0.40555844
10359.P16749	9606.P43235	0.40555844
10359.P16749	9606.P49757	0.40555844
10359.P16749	9606.P51805	0.40555844
10359.P16749	9606.P60842	0.40555844
10359.P16749	9606.P62993	0.40555844
10359.P16749	9606.Q07912	0.40555844
10359.P16749	9606.Q6UUV7	0.40555844
10359.P16749	9606.Q9H307	0.40555844
10359.P16749	9606.Q9H446	0.40555844
10359.P16749	9606.Q9P0J0	0.40555844
10359.P16749	9606.Q9UHK0	0.40555844
10359.P16749	9606.Q9Y2B0	0.40555844
10359.P16757	9606.Q5VY80	0.46269515
10359.P16757	9606.Q6H3X3	0.40116468
10359.P16757	9606.Q9BZM5	0.40116468
10359.P16778	9606.Q07812	0.558037
10359.P17150	9606.Q13651	0.6230328
10359.P69332	9606.P78423	0.6450663
10359.Q6SW29	9606.O00505	0.34505215
10359.Q6SW29	9606.P08708	0.34505215
10359.Q6SW29	9606.P11021	0.34505215
10359.Q6SW29	9606.P63167	0.34505215
10359.Q6SW29	9606.P67870	0.34505215
10359.Q6SW29	9606.P68400	0.34505215
10359.Q6SW29	9606.Q15326	0.34505215
10359.Q6SW29	9606.Q96FJ2	0.34505215
10359.Q8V2D1	9606.Q9Y4K3	0.518255
10359.Q9J4B7	9606.Q08334	0.40116468
10359.Q9J4B7	9606.Q13651	0.43887317
10366.A8E1C4	9606.O14654	0.34505215
10366.A8E1C4	9606.O60341	0.34505215
10366.A8E1C4	9606.O94776	0.34505215
10366.A8E1C4	9606.O95816	0.34505215
10366.A8E1C4	9606.P07437	0.34505215
10366.A8E1C4	9606.P07900	0.34505215
10366.A8E1C4	9606.P11021	0.34505215
10366.A8E1C4	9606.P31943	0.34505215
10366.A8E1C4	9606.P34932	0.34505215
10366.A8E1C4	9606.P49368	0.34505215
10366.A8E1C4	9606.P49411	0.34505215
10366.A8E1C4	9606.P52597	0.34505215
10366.A8E1C4	9606.P55795	0.34505215
10366.A8E1C4	9606.P56545	0.34505215
10366.A8E1C4	9606.P68104	0.34505215
10366.A8E1C4	9606.P68371	0.34505215
10366.A8E1C4	9606.Q05639	0.34505215
10366.A8E1C4	9606.Q09028	0.34505215
10366.A8E1C4	9606.Q13330	0.34505215
10366.A8E1C4	9606.Q13363	0.34505215
10366.A8E1C4	9606.Q13547	0.34505215
10366.A8E1C4	9606.Q16576	0.34505215
10366.A8E1C4	9606.Q5VTE0	0.34505215
10366.A8E1C4	9606.Q71U36	0.34505215
10366.A8E1C4	9606.Q92598	0.34505215
10366.A8E1C4	9606.Q92618	0.34505215
10366.A8E1C4	9606.Q92769	0.34505215
10366.A8E1C4	9606.Q9BQE3	0.34505215
10366.A8E1C4	9606.Q9UPU5	0.34505215
10366.A8E1H1	9606.P34931	0.34505215
10366.A8E1H1	9606.Q4G0F5	0.34505215
10366.A8E1H1	9606.Q96QK1	0.34505215
10366.A8E1H1	9606.Q9H171	0.34505215
10366.A8E1H1	9606.Q9Y572	0.34505215
10366.H2A1D8	9606.O14654	0.34505215
10366.H2A1D8	9606.O95816	0.34505215
10366.H2A1D8	9606.P07437	0.34505215
10366.H2A1D8	9606.P12036	0.34505215
10366.H2A1D8	9606.P42677	0.34505215
10366.H2A1D8	9606.P49411	0.34505215
10366.H2A1D8	9606.Q3ZCQ8	0.34505215
10366.H2A1D8	9606.Q71U36	0.34505215
10366.H2A1D8	9606.Q71UM5	0.34505215
10366.H2A1D8	9606.Q9BQE3	0.34505215
10366.Q06A28	10090.O88522	0.34505215
10366.Q06A28	10090.Q60855	0.34505215
10366.Q06A28	10090.Q62172	0.40116468
10366.Q06A28	9606.Q9Y6K9	0.40116468
10376.A0A0C7TUY8	9606.Q9UHV2	0.36784992
10376.A8CSJ8	9606.Q9UHF1	0.36784992
10376.G3E2M5	748671.D5H2E2	0.36784992
10376.M1FZY5	748671.D5H2E2	0.36784992
10376.P03177	9606.O00203	0.34505215
10376.P03177	9606.O00483	0.34505215
10376.P03177	9606.O60716	0.34505215
10376.P03177	9606.O60831	0.34505215
10376.P03177	9606.O75688	0.34505215
10376.P03177	9606.O95071	0.34505215
10376.P03177	9606.P07196	0.36784992
10376.P03177	9606.P07858	0.34505215
10376.P03177	9606.P16615	0.34505215
10376.P03177	9606.P27816	0.34505215
10376.P03177	9606.P35080	0.34505215
10376.P03177	9606.P40429	0.34505215
10376.P03177	9606.P42704	0.34505215
10376.P03177	9606.P47756	0.34505215
10376.P03177	9606.P50402	0.34505215
10376.P03177	9606.P51911	0.34505215
10376.P03177	9606.P62699	0.34505215
10376.P03177	9606.P82650	0.34505215
10376.P03177	9606.Q00341	0.34505215
10376.P03177	9606.Q12797	0.34505215
10376.P03177	9606.Q15629	0.34505215
10376.P03177	9606.Q16527	0.34505215
10376.P03177	9606.Q63ZY3	0.34505215
10376.P03177	9606.Q6UB35	0.34505215
10376.P03177	9606.Q7KZF4	0.34505215
10376.P03177	9606.Q8IY17	0.34505215
10376.P03177	9606.Q8IYX8	0.36784992
10376.P03177	9606.Q8N5R6	0.36784992
10376.P03177	9606.Q93008	0.34505215
10376.P03177	9606.Q96AA8	0.36784992
10376.P03177	9606.Q96B97	0.34505215
10376.P03177	9606.Q9H270	0.34505215
10376.P03177	9606.Q9NQC3	0.34505215
10376.P03177	9606.Q9NR12	0.34505215
10376.P03177	9606.Q9NXH8	0.34505215
10376.P03177	9606.Q9NZM1	0.34505215
10376.P03177	9606.Q9UJ70	0.34505215
10376.P03177	9606.Q9UQ35	0.34505215
10376.P03177	9606.Q9Y2D8	0.36784992
10376.P03177	9606.Q9Y305	0.34505215
10376.P03177	9606.Q9Y5M8	0.34505215
10376.P03177	9606.Q9Y6C9	0.34505215
10376.P03177	9606.Q9Y6N5	0.34505215
10376.P03179	9606.A3KMH1	0.34505215
10376.P03179	9606.O00483	0.34505215
10376.P03179	9606.O14735	0.34505215
10376.P03179	9606.O15027	0.34505215
10376.P03179	9606.O75381	0.34505215
10376.P03179	9606.O95071	0.34505215
10376.P03179	9606.O95816	0.34505215
10376.P03179	9606.O95817	0.34505215
10376.P03179	9606.P06748	0.34505215
10376.P03179	9606.P09543	0.34505215
10376.P03179	9606.P09874	0.34505215
10376.P03179	9606.P16615	0.34505215
10376.P03179	9606.P25685	0.34505215
10376.P03179	9606.P28300	0.34505215
10376.P03179	9606.P31689	0.34505215
10376.P03179	9606.P40227	0.34505215
10376.P03179	9606.P40616	0.34505215
10376.P03179	9606.P43686	0.34505215
10376.P03179	9606.P46100	0.34505215
10376.P03179	9606.P46379	0.34505215
10376.P03179	9606.P46734	0.34505215
10376.P03179	9606.P48643	0.34505215
10376.P03179	9606.P49368	0.34505215
10376.P03179	9606.P50402	0.34505215
10376.P03179	9606.Q08380	0.34505215
10376.P03179	9606.Q12955	0.34505215
10376.P03179	9606.Q14517	0.34505215
10376.P03179	9606.Q16787	0.34505215
10376.P03179	9606.Q63ZY3	0.34505215
10376.P03179	9606.Q71UM5	0.34505215
10376.P03179	9606.Q8IXI1	0.34505215
10376.P03179	9606.Q92526	0.34505215
10376.P03179	9606.Q99615	0.34505215
10376.P03179	9606.Q99700	0.34505215
10376.P03179	9606.Q9BQB6	0.34505215
10376.P03179	9606.Q9UDY4	0.34505215
10376.P03179	9606.Q9UER7	0.6928691
10376.P03179	9606.Q9UHD8	0.34505215
10376.P03179	9606.Q9UL15	0.34505215
10376.P03179	9606.Q9UNE7	0.34505215
10376.P03179	9606.Q9Y230	0.34505215
10376.P03179	9606.Q9Y4B5	0.34505215
10376.P03179	9606.Q9Y5V3	0.34505215
10376.P03179	9606.Q9Y6N5	0.34505215
10376.P03180	9606.Q13651	0.65450215
10376.P03182	10090.O08734	0.40116468
10376.P03182	10090.O54918	0.52423286
10376.P03182	9606.A0FGR8	0.34505215
10376.P03182	9606.O00264	0.34505215
10376.P03182	9606.O00391	0.34505215
10376.P03182	9606.O00483	0.34505215
10376.P03182	9606.O14735	0.34505215
10376.P03182	9606.O15173	0.34505215
10376.P03182	9606.O15260	0.34505215
10376.P03182	9606.O15321	0.34505215
10376.P03182	9606.O43521	0.34505215
10376.P03182	9606.O60716	0.34505215
10376.P03182	9606.O60725	0.34505215
10376.P03182	9606.O60831	0.34505215
10376.P03182	9606.O75396	0.34505215
10376.P03182	9606.O75695	0.34505215
10376.P03182	9606.O75962	0.34505215
10376.P03182	9606.O95297	0.34505215
10376.P03182	9606.O95573	0.34505215
10376.P03182	9606.O95817	0.34505215
10376.P03182	9606.P00403	0.34505215
10376.P03182	9606.P00533	0.34505215
10376.P03182	9606.P02751	0.34505215
10376.P03182	9606.P05023	0.34505215
10376.P03182	9606.P05556	0.34505215
10376.P03182	9606.P07237	0.34505215
10376.P03182	9606.P08172	0.34505215
10376.P03182	9606.P08195	0.34505215
10376.P03182	9606.P08240	0.34505215
10376.P03182	9606.P09486	0.34505215
10376.P03182	9606.P09543	0.34505215
10376.P03182	9606.P09619	0.34505215
10376.P03182	9606.P10301	0.34505215
10376.P03182	9606.P11166	0.34505215
10376.P03182	9606.P11717	0.34505215
10376.P03182	9606.P16070	0.34505215
10376.P03182	9606.P16615	0.34505215
10376.P03182	9606.P18031	0.34505215
10376.P03182	9606.P21912	0.34505215
10376.P03182	9606.P22413	0.34505215
10376.P03182	9606.P23458	0.34505215
10376.P03182	9606.P23634	0.34505215
10376.P03182	9606.P26196	0.34505215
10376.P03182	9606.P27824	0.34505215
10376.P03182	9606.P28300	0.34505215
10376.P03182	9606.P29966	0.34505215
10376.P03182	9606.P30101	0.34505215
10376.P03182	9606.P33527	0.34505215
10376.P03182	9606.P35613	0.34505215
10376.P03182	9606.P38435	0.34505215
10376.P03182	9606.P40616	0.34505215
10376.P03182	9606.P42166	0.34505215
10376.P03182	9606.P46782	0.34505215
10376.P03182	9606.P46977	0.34505215
10376.P03182	9606.P49006	0.34505215
10376.P03182	9606.P50281	0.34505215
10376.P03182	9606.P50402	0.34505215
10376.P03182	9606.P51148	0.34505215
10376.P03182	9606.P51571	0.34505215
10376.P03182	9606.P53801	0.34505215
10376.P03182	9606.P57088	0.34505215
10376.P03182	9606.P59768	0.34505215
10376.P03182	9606.P60468	0.34505215
10376.P03182	9606.P62070	0.34505215
10376.P03182	9606.P62834	0.34505215
10376.P03182	9606.P78357	0.34505215
10376.P03182	9606.Q01813	0.34505215
10376.P03182	9606.Q04721	0.34505215
10376.P03182	9606.Q07812	0.34505215
10376.P03182	9606.Q12797	0.34505215
10376.P03182	9606.Q13137	0.34505215
10376.P03182	9606.Q13232	0.34505215
10376.P03182	9606.Q13308	0.34505215
10376.P03182	9606.Q13443	0.34505215
10376.P03182	9606.Q13637	0.34505215
10376.P03182	9606.Q14204	0.34505215
10376.P03182	9606.Q14699	0.34505215
10376.P03182	9606.Q15165	0.34505215
10376.P03182	9606.Q15262	0.34505215
10376.P03182	9606.Q15750	0.34505215
10376.P03182	9606.Q16527	0.34505215
10376.P03182	9606.Q16611	0.34505215
10376.P03182	9606.Q16891	0.34505215
10376.P03182	9606.Q2PZI1	0.34505215
10376.P03182	9606.Q3T906	0.34505215
10376.P03182	9606.Q53EP0	0.34505215
10376.P03182	9606.Q5RI15	0.34505215
10376.P03182	9606.Q6IAA8	0.34505215
10376.P03182	9606.Q6UVK1	0.34505215
10376.P03182	9606.Q70UQ0	0.34505215
10376.P03182	9606.Q7Z434	0.34505215
10376.P03182	9606.Q86Y07	0.60151035
10376.P03182	9606.Q8IV08	0.34505215
10376.P03182	9606.Q8IXI2	0.34505215
10376.P03182	9606.Q8IY26	0.34505215
10376.P03182	9606.Q8N490	0.34505215
10376.P03182	9606.Q8NC51	0.34505215
10376.P03182	9606.Q8NEW0	0.34505215
10376.P03182	9606.Q8TB96	0.34505215
10376.P03182	9606.Q8TCT7	0.34505215
10376.P03182	9606.Q8TDB4	0.34505215
10376.P03182	9606.Q8TED1	0.34505215
10376.P03182	9606.Q92692	0.34505215
10376.P03182	9606.Q92896	0.34505215
10376.P03182	9606.Q969X5	0.34505215
10376.P03182	9606.Q96AQ6	0.34505215
10376.P03182	9606.Q96BI1	0.34505215
10376.P03182	9606.Q96CX2	0.34505215
10376.P03182	9606.Q96IX5	0.34505215
10376.P03182	9606.Q96J84	0.34505215
10376.P03182	9606.Q96JJ7	0.34505215
10376.P03182	9606.Q96N66	0.34505215
10376.P03182	9606.Q96TC7	0.34505215
10376.P03182	9606.Q99653	0.34505215
10376.P03182	9606.Q9BQB6	0.34505215
10376.P03182	9606.Q9BRK3	0.34505215
10376.P03182	9606.Q9BZG1	0.34505215
10376.P03182	9606.Q9GZM8	0.34505215
10376.P03182	9606.Q9H2V7	0.34505215
10376.P03182	9606.Q9H5V8	0.34505215
10376.P03182	9606.Q9H8M9	0.34505215
10376.P03182	9606.Q9H936	0.34505215
10376.P03182	9606.Q9HC07	0.34505215
10376.P03182	9606.Q9HCU0	0.34505215
10376.P03182	9606.Q9HCU5	0.34505215
10376.P03182	9606.Q9HD45	0.34505215
10376.P03182	9606.Q9NP72	0.34505215
10376.P03182	9606.Q9NQX7	0.34505215
10376.P03182	9606.Q9NR12	0.34505215
10376.P03182	9606.Q9NTJ5	0.34505215
10376.P03182	9606.Q9NVI7	0.34505215
10376.P03182	9606.Q9NX40	0.34505215
10376.P03182	9606.Q9NX63	0.34505215
10376.P03182	9606.Q9NXR1	0.34505215
10376.P03182	9606.Q9NXW2	0.34505215
10376.P03182	9606.Q9NZM1	0.34505215
10376.P03182	9606.Q9P0L0	0.34505215
10376.P03182	9606.Q9P0V3	0.34505215
10376.P03182	9606.Q9P2E9	0.34505215
10376.P03182	9606.Q9UJ14	0.34505215
10376.P03182	9606.Q9UJJ9	0.34505215
10376.P03182	9606.Q9UNN8	0.34505215
10376.P03182	9606.Q9Y2U8	0.34505215
10376.P03182	9606.Q9Y5M8	0.34505215
10376.P03182	9606.Q9Y5S1	0.34505215
10376.P03182	9606.Q9Y6C9	0.34505215
10376.P03182	9606.Q9Y6K0	0.34505215
10376.P03182	9606.Q9Y6N5	0.34505215
10376.P03182	9606.Q9Y6N7	0.34505215
10376.P03185	9606.O00471	0.36784992
10376.P03185	9606.O75094	0.36784992
10376.P03185	9606.O75477	0.36784992
10376.P03185	9606.O96006	0.36784992
10376.P03185	9606.P04275	0.36784992
10376.P03185	9606.P28799	0.36784992
10376.P03185	9606.Q13323	0.36784992
10376.P03185	9606.Q16611	0.36784992
10376.P03185	9606.Q8N6L0	0.36784992
10376.P03185	9606.Q8TD10	0.36784992
10376.P03185	9606.Q969F0	0.36784992
10376.P03185	9606.Q99873	0.36784992
10376.P03185	9606.Q9BXN2	0.36784992
10376.P03185	9606.Q9NR46	0.36784992
10376.P03185	9606.Q9NSC5	0.55272007
10376.P03185	9606.Q9UEW3	0.36784992
10376.P03186	9606.P63010	0.36784992
10376.P03188	9606.P14373	0.36784992
10376.P03188	9606.P31947	0.36784992
10376.P03188	9606.Q13064	0.36784992
10376.P03188	9606.Q13077	0.36784992
10376.P03188	9606.Q7Z6G3	0.36784992
10376.P03188	9606.Q8IUQ4	0.36784992
10376.P03188	9606.Q8IYX8	0.36784992
10376.P03188	9606.Q8N6Y0	0.36784992
10376.P03188	9606.Q93062	0.36784992
10376.P03188	9606.Q9UJV3	0.36784992
10376.P03192	375286.A6SZC0	0.36784992
10376.P03192	9606.P05556	0.40116468
10376.P03193	9606.P19838	0.36784992
10376.P03195	9606.Q08379	0.36784992
10376.P03195	9606.Q86VP1	0.36784992
10376.P03196	9606.Q8N5R6	0.36784992
10376.P03197	9606.O14641	0.36784992
10376.P03197	9606.O96006	0.36784992
10376.P03199	748671.D5H2E2	0.36784992
10376.P03199	9606.P28799	0.36784992
10376.P03200	9606.Q8IUQ4	0.36784992
10376.P03200	9606.Q9NSC5	0.36784992
10376.P03203	9606.P61289	0.36784992
10376.P03203	9606.P61769	0.40116468
10376.P03203	9606.Q06330	0.52423286
10376.P03203	9606.Q5S3G3	0.40116468
10376.P03203	9606.Q8IUQ4	0.36784992
10376.P03203	9606.Q8N423	0.40116468
10376.P03203	9606.Q8N9N5	0.36784992
10376.P03203	9606.Q8NHL6	0.40116468
10376.P03203	9606.Q93062	0.36784992
10376.P03203	9606.Q96IK5	0.36784992
10376.P03203	9606.Q9BUZ4	0.36784992
10376.P03204	9606.P01106	0.60965526
10376.P03204	9606.Q06330	0.52423286
10376.P03204	9606.Q93062	0.36784992
10376.P03204	9606.Q9Y5V3	0.36784992
10376.P03204	9606.Q9Y676	0.664271
10376.P03205	9606.O43889	0.36784992
10376.P03206	9606.P17252	0.43887317
10376.P03206	9606.P63244	0.5811543
10376.P03206	9606.Q16206	0.36784992
10376.P03206	9606.Q53ET0	0.55601907
10376.P03206	9606.Q5JY77	0.36784992
10376.P03206	9606.Q6UUV7	0.40116468
10376.P03206	9606.Q6UUV9	0.40116468
10376.P03206	9606.Q7Z3K3	0.36784992
10376.P03206	9606.Q92734	0.36784992
10376.P03207	9606.O00308	0.36784992
10376.P03207	9606.P40123	0.36784992
10376.P03207	9606.Q9NPJ6	0.36784992
10376.P03208	9606.O94813	0.36784992
10376.P03208	9606.P04275	0.36784992
10376.P03208	9606.P20700	0.36784992
10376.P03208	9606.P28799	0.36784992
10376.P03208	9606.Q9NSC5	0.36784992
10376.P03209	9606.O00268	0.34505215
10376.P03209	9606.P14859	0.40116468
10376.P03209	9606.P46778	0.34505215
10376.P03209	9606.P49848	0.34505215
10376.P03209	9606.Q09472	0.34505215
10376.P03209	9606.Q70UQ0	0.34505215
10376.P03209	9606.Q92793	0.34505215
10376.P03209	9606.Q93008	0.34505215
10376.P03209	9606.Q9NVI7	0.34505215
10376.P03209	9606.Q9NZM1	0.34505215
10376.P03209	9606.Q9UQ35	0.34505215
10376.P03209	9606.Q9Y6C9	0.34505215
10376.P03209	9606.Q9Y6N5	0.34505215
10376.P03211	9606.O00425	0.34505215
10376.P03211	9606.O00505	0.36784992
10376.P03211	9606.O43929	0.40116468
10376.P03211	9606.O60565	0.34505215
10376.P03211	9606.O60684	0.48226535
10376.P03211	9606.O76021	0.34505215
10376.P03211	9606.O95793	0.34505215
10376.P03211	9606.P19784	0.52423286
10376.P03211	9606.P27352	0.34505215
10376.P03211	9606.P39023	0.34505215
10376.P03211	9606.P40429	0.34505215
10376.P03211	9606.P42766	0.34505215
10376.P03211	9606.P46778	0.34505215
10376.P03211	9606.P46779	0.34505215
10376.P03211	9606.P49207	0.34505215
10376.P03211	9606.P52292	0.41090944
10376.P03211	9606.P52294	0.52423286
10376.P03211	9606.P52926	0.34505215
10376.P03211	9606.P55209	0.40116468
10376.P03211	9606.P61513	0.34505215
10376.P03211	9606.P62081	0.34505215
10376.P03211	9606.P62277	0.34505215
10376.P03211	9606.P62847	0.34505215
10376.P03211	9606.P62891	0.34505215
10376.P03211	9606.P62899	0.34505215
10376.P03211	9606.P67870	0.34505215
10376.P03211	9606.P68400	0.40116468
10376.P03211	9606.P78362	0.48226535
10376.P03211	9606.Q02809	0.34505215
10376.P03211	9606.Q07021	0.40116468
10376.P03211	9606.Q07955	0.5079592
10376.P03211	9606.Q13415	0.54351985
10376.P03211	9606.Q13416	0.655641
10376.P03211	9606.Q15554	0.52423286
10376.P03211	9606.Q3KQU3	0.34505215
10376.P03211	9606.Q5SSJ5	0.34505215
10376.P03211	9606.Q6NZI2	0.34505215
10376.P03211	9606.Q8IYB3	0.34505215
10376.P03211	9606.Q8IYX8	0.36784992
10376.P03211	9606.Q8N474	0.34505215
10376.P03211	9606.Q8TBB1	0.36784992
10376.P03211	9606.Q92900	0.34505215
10376.P03211	9606.Q93009	0.811497
10376.P03211	9606.Q96SB4	0.34505215
10376.P03211	9606.Q99741	0.40116468
10376.P03211	9606.Q99848	0.5079592
10376.P03211	9606.Q99873	0.34505215
10376.P03211	9606.Q9NUQ6	0.34505215
10376.P03211	9606.Q9NZI8	0.34505215
10376.P03211	9606.Q9Y4F1	0.34505215
10376.P03211	9606.Q9Y6M1	0.34505215
10376.P03219	748671.D5H2E2	0.36784992
10376.P03220	9606.A3KMH1	0.34505215
10376.P03220	9606.O00483	0.34505215
10376.P03220	9606.O43294	0.34505215
10376.P03220	9606.O75381	0.34505215
10376.P03220	9606.O95071	0.34505215
10376.P03220	9606.O95573	0.34505215
10376.P03220	9606.O95831	0.34505215
10376.P03220	9606.O95967	0.34505215
10376.P03220	9606.P02751	0.34505215
10376.P03220	9606.P07384	0.34505215
10376.P03220	9606.P09543	0.34505215
10376.P03220	9606.P12111	0.34505215
10376.P03220	9606.P13489	0.34505215
10376.P03220	9606.P13667	0.34505215
10376.P03220	9606.P16615	0.34505215
10376.P03220	9606.P22692	0.34505215
10376.P03220	9606.P23458	0.34505215
10376.P03220	9606.P28300	0.34505215
10376.P03220	9606.P29966	0.34505215
10376.P03220	9606.P31689	0.34505215
10376.P03220	9606.P40227	0.34505215
10376.P03220	9606.P41221	0.34505215
10376.P03220	9606.P42677	0.34505215
10376.P03220	9606.P42858	0.34505215
10376.P03220	9606.P46379	0.34505215
10376.P03220	9606.P48643	0.34505215
10376.P03220	9606.P49023	0.34505215
10376.P03220	9606.P49327	0.34505215
10376.P03220	9606.P49368	0.34505215
10376.P03220	9606.P49792	0.34505215
10376.P03220	9606.P52943	0.34505215
10376.P03220	9606.P53621	0.34505215
10376.P03220	9606.P60468	0.34505215
10376.P03220	9606.Q07960	0.34505215
10376.P03220	9606.Q13586	0.34505215
10376.P03220	9606.Q14192	0.34505215
10376.P03220	9606.Q14393	0.34505215
10376.P03220	9606.Q14699	0.34505215
10376.P03220	9606.Q15404	0.34505215
10376.P03220	9606.Q15582	0.34505215
10376.P03220	9606.Q16527	0.34505215
10376.P03220	9606.Q27J81	0.34505215
10376.P03220	9606.Q5T4S7	0.34505215
10376.P03220	9606.Q63ZY3	0.34505215
10376.P03220	9606.Q6P996	0.34505215
10376.P03220	9606.Q71UM5	0.34505215
10376.P03220	9606.Q92526	0.34505215
10376.P03220	9606.Q93062	0.34505215
10376.P03220	9606.Q9BQB6	0.34505215
10376.P03220	9606.Q9BWM7	0.34505215
10376.P03220	9606.Q9HAU0	0.34505215
10376.P03220	9606.Q9NR12	0.34505215
10376.P03220	9606.Q9NVI7	0.34505215
10376.P03220	9606.Q9NZN4	0.34505215
10376.P03220	9606.Q9UQ35	0.34505215
10376.P03220	9606.Q9Y230	0.34505215
10376.P03220	9606.Q9Y520	0.34505215
10376.P03220	9606.Q9Y5M8	0.34505215
10376.P03220	9606.Q9Y5V3	0.34505215
10376.P03220	9606.Q9Y6C9	0.34505215
10376.P03220	9606.Q9Y6N5	0.34505215
10376.P03224	9606.Q9NSC5	0.36784992
10376.P03225	9606.A4D0U5	0.36784992
10376.P03225	9606.O00410	0.34505215
10376.P03225	9606.O15031	0.34505215
10376.P03225	9606.O43294	0.34505215
10376.P03225	9606.O75688	0.34505215
10376.P03225	9606.O95071	0.34505215
10376.P03225	9606.O95236	0.36784992
10376.P03225	9606.O95831	0.34505215
10376.P03225	9606.O96006	0.36784992
10376.P03225	9606.P01023	0.34505215
10376.P03225	9606.P02794	0.34505215
10376.P03225	9606.P07858	0.34505215
10376.P03225	9606.P08240	0.34505215
10376.P03225	9606.P09543	0.34505215
10376.P03225	9606.P09619	0.34505215
10376.P03225	9606.P12109	0.34505215
10376.P03225	9606.P13489	0.34505215
10376.P03225	9606.P14373	0.36784992
10376.P03225	9606.P15622	0.36784992
10376.P03225	9606.P16615	0.34505215
10376.P03225	9606.P21964	0.34505215
10376.P03225	9606.P23458	0.34505215
10376.P03225	9606.P25788	0.36784992
10376.P03225	9606.P28300	0.34505215
10376.P03225	9606.P29966	0.34505215
10376.P03225	9606.P30153	0.34505215
10376.P03225	9606.P31689	0.34505215
10376.P03225	9606.P35080	0.34505215
10376.P03225	9606.P40227	0.34505215
10376.P03225	9606.P40429	0.34505215
10376.P03225	9606.P42677	0.34505215
10376.P03225	9606.P49023	0.34505215
10376.P03225	9606.P49368	0.34505215
10376.P03225	9606.P50402	0.34505215
10376.P03225	9606.P56192	0.34505215
10376.P03225	9606.P60903	0.34505215
10376.P03225	9606.P61289	0.36784992
10376.P03225	9606.P61978	0.36784992
10376.P03225	9606.Q07960	0.34505215
10376.P03225	9606.Q08379	0.36784992
10376.P03225	9606.Q12797	0.34505215
10376.P03225	9606.Q13077	0.36784992
10376.P03225	9606.Q14192	0.34505215
10376.P03225	9606.Q14204	0.34505215
10376.P03225	9606.Q14974	0.34505215
10376.P03225	9606.Q27J81	0.34505215
10376.P03225	9606.Q3KQU3	0.34505215
10376.P03225	9606.Q53G59	0.36784992
10376.P03225	9606.Q58DX5	0.36784992
10376.P03225	9606.Q5H9R7	0.34505215
10376.P03225	9606.Q5JR59	0.36784992
10376.P03225	9606.Q5SW79	0.34505215
10376.P03225	9606.Q5VU43	0.36784992
10376.P03225	9606.Q5W0B1	0.34505215
10376.P03225	9606.Q63ZY3	0.34505215
10376.P03225	9606.Q68CZ2	0.34505215
10376.P03225	9606.Q6NZI2	0.34505215
10376.P03225	9606.Q6P996	0.34505215
10376.P03225	9606.Q8IV08	0.34505215
10376.P03225	9606.Q8N2S1	0.36784992
10376.P03225	9606.Q8ND90	0.36784992
10376.P03225	9606.Q8WWI1	0.34505215
10376.P03225	9606.Q96D09	0.36784992
10376.P03225	9606.Q96N66	0.34505215
10376.P03225	9606.Q99439	0.34505215
10376.P03225	9606.Q99750	0.36784992
10376.P03225	9606.Q99873	0.34505215
10376.P03225	9606.Q9BRK4	0.36784992
10376.P03225	9606.Q9C0F1	0.36784992
10376.P03225	9606.Q9NQC3	0.34505215
10376.P03225	9606.Q9NXH8	0.34505215
10376.P03225	9606.Q9NZM1	0.34505215
10376.P03225	9606.Q9UBB9	0.36784992
10376.P03225	9606.Q9UHD8	0.34505215
10376.P03225	9606.Q9UJV3	0.36784992
10376.P03225	9606.Q9UQ35	0.34505215
10376.P03225	9606.Q9Y230	0.34505215
10376.P03225	9606.Q9Y6N5	0.34505215
10376.P03227	9606.O15217	0.36784992
10376.P03227	9606.P07196	0.36784992
10376.P03227	9606.P15622	0.36784992
10376.P03227	9606.Q13077	0.36784992
10376.P03227	9606.Q8IUQ4	0.36784992
10376.P03227	9606.Q8N6Y0	0.36784992
10376.P03227	9606.Q8TD10	0.36784992
10376.P03227	9606.Q9H190	0.36784992
10376.P03228	10090.P07141	0.7115206
10376.P03228	10090.P09581	0.40116468
10376.P03228	9606.P09603	0.7125953
10376.P03230	9606.O14920	0.49853906
10376.P03230	9606.O43318	0.40116468
10376.P03230	9606.P08962	0.46269515
10376.P03230	9606.P63279	0.52423286
10376.P03230	9606.Q12933	0.43887317
10376.P03230	9606.Q13077	0.36784992
10376.P03230	9606.Q13114	0.40116468
10376.P03230	9606.Q15326	0.6210149
10376.P03230	9606.Q15628	0.64138633
10376.P03230	9606.Q92985	0.49853906
10376.P03230	9606.Q9NYJ8	0.40116468
10376.P03230	9606.Q9UI14	0.6430396
10376.P03230	9606.Q9UKE5	0.61151
10376.P03230	9606.Q9UMX0	0.36784992
10376.P03231	9606.P06756	0.40116468
10376.P03232	9606.Q9UBX5	0.36784992
10376.P0C6Z4	9606.Q9NSC5	0.36784992
10376.P0C701	9606.P12814	0.36784992
10376.P0C701	9606.P14618	0.36784992
10376.P0C701	9606.Q96BY9	0.36784992
10376.P0C701	9606.Q9UHV2	0.36784992
10376.P0C706	9606.A1L0V1	0.36784992
10376.P0C706	9606.P14618	0.36784992
10376.P0C706	9606.P25788	0.36784992
10376.P0C706	9606.P61289	0.36784992
10376.P0C706	9606.Q12805	0.36784992
10376.P0C706	9606.Q16891	0.36784992
10376.P0C706	9606.Q6FH22	0.36784992
10376.P0C706	9606.Q96EP0	0.36784992
10376.P0C706	9606.Q99816	0.36784992
10376.P0C706	9606.Q9H8L6	0.36784992
10376.P0C706	9606.Q9NZQ3	0.36784992
10376.P0C722	9606.O15162	0.36784992
10376.P0C722	9606.O95219	0.36784992
10376.P0C722	9606.P49908	0.36784992
10376.P0C722	9606.Q12805	0.36784992
10376.P0C722	9606.Q12933	0.36784992
10376.P0C722	9606.Q5SRE7	0.36784992
10376.P0C722	9606.Q9BRK4	0.36784992
10376.P0C722	9606.Q9HB63	0.36784992
10376.P0C722	9606.Q9UBX5	0.36784992
10376.P0C722	9606.Q9UKK3	0.36784992
10376.P0C722	9606.Q9Y371	0.36784992
10376.P0C725	9606.O14777	0.36784992
10376.P0C725	9606.Q8TBB1	0.36784992
10376.P0C725	9606.Q96AA8	0.36784992
10376.P0C729	9606.Q08380	0.36784992
10376.P0C731	9606.P01857	0.36784992
10376.P0C731	9606.Q13576	0.36784992
10376.P0C732	9606.P25788	0.36784992
10376.P0C734	9606.P62136	0.36784992
10376.P0C736	375286.A6SZC0	0.36784992
10376.P0C736	9606.A1L0V1	0.36784992
10376.P0C736	9606.O95681	0.36784992
10376.P0C736	9606.P02751	0.36784992
10376.P0C736	9606.P04275	0.36784992
10376.P0C736	9606.P28799	0.36784992
10376.P0C736	9606.Q13077	0.36784992
10376.P0C736	9606.Q8N2S1	0.36784992
10376.P0C738	375286.A6SZC0	0.36784992
10376.P0C738	748671.D5H2E2	0.36784992
10376.P0C739	9606.A0FGR8	0.34505215
10376.P0C739	9606.A3KMH1	0.34505215
10376.P0C739	9606.O00161	0.34505215
10376.P0C739	9606.O00264	0.34505215
10376.P0C739	9606.O00410	0.34505215
10376.P0C739	9606.O00483	0.34505215
10376.P0C739	9606.O00560	0.34505215
10376.P0C739	9606.O14579	0.34505215
10376.P0C739	9606.O14681	0.34505215
10376.P0C739	9606.O14683	0.34505215
10376.P0C739	9606.O14735	0.34505215
10376.P0C739	9606.O14763	0.34505215
10376.P0C739	9606.O14828	0.34505215
10376.P0C739	9606.O14980	0.34505215
10376.P0C739	9606.O15031	0.34505215
10376.P0C739	9606.O15127	0.34505215
10376.P0C739	9606.O15173	0.34505215
10376.P0C739	9606.O15260	0.34505215
10376.P0C739	9606.O15269	0.34505215
10376.P0C739	9606.O15270	0.34505215
10376.P0C739	9606.O15321	0.34505215
10376.P0C739	9606.O15400	0.34505215
10376.P0C739	9606.O15533	0.6225892
10376.P0C739	9606.O43264	0.34505215
10376.P0C739	9606.O43294	0.34505215
10376.P0C739	9606.O43306	0.34505215
10376.P0C739	9606.O43819	0.34505215
10376.P0C739	9606.O43889	0.36784992
10376.P0C739	9606.O60353	0.34505215
10376.P0C739	9606.O60499	0.34505215
10376.P0C739	9606.O60725	0.34505215
10376.P0C739	9606.O60762	0.34505215
10376.P0C739	9606.O60831	0.34505215
10376.P0C739	9606.O75396	0.34505215
10376.P0C739	9606.O75688	0.34505215
10376.P0C739	9606.O75907	0.34505215
10376.P0C739	9606.O75947	0.34505215
10376.P0C739	9606.O75964	0.34505215
10376.P0C739	9606.O94905	0.34505215
10376.P0C739	9606.O94929	0.34505215
10376.P0C739	9606.O95183	0.34505215
10376.P0C739	9606.O95297	0.34505215
10376.P0C739	9606.O95817	0.34505215
10376.P0C739	9606.O96005	0.34505215
10376.P0C739	9606.P00533	0.34505215
10376.P0C739	9606.P00846	0.34505215
10376.P0C739	9606.P01023	0.34505215
10376.P0C739	9606.P02786	0.34505215
10376.P0C739	9606.P04626	0.34505215
10376.P0C739	9606.P04844	0.34505215
10376.P0C739	9606.P05023	0.34505215
10376.P0C739	9606.P05161	0.34505215
10376.P0C739	9606.P05556	0.34505215
10376.P0C739	9606.P07858	0.34505215
10376.P0C739	9606.P08172	0.34505215
10376.P0C739	9606.P08195	0.34505215
10376.P0C739	9606.P08240	0.34505215
10376.P0C739	9606.P09543	0.34505215
10376.P0C739	9606.P09619	0.34505215
10376.P0C739	9606.P10301	0.34505215
10376.P0C739	9606.P10620	0.34505215
10376.P0C739	9606.P10909	0.34505215
10376.P0C739	9606.P11166	0.34505215
10376.P0C739	9606.P11717	0.34505215
10376.P0C739	9606.P15151	0.34505215
10376.P0C739	9606.P15586	0.34505215
10376.P0C739	9606.P16070	0.34505215
10376.P0C739	9606.P16615	0.34505215
10376.P0C739	9606.P17302	0.34505215
10376.P0C739	9606.P17813	0.34505215
10376.P0C739	9606.P18859	0.34505215
10376.P0C739	9606.P21964	0.34505215
10376.P0C739	9606.P23634	0.34505215
10376.P0C739	9606.P25116	0.34505215
10376.P0C739	9606.P25445	0.34505215
10376.P0C739	9606.P27105	0.34505215
10376.P0C739	9606.P27797	0.34505215
10376.P0C739	9606.P27824	0.49089622
10376.P0C739	9606.P28300	0.34505215
10376.P0C739	9606.P29966	0.34505215
10376.P0C739	9606.P30101	0.34505215
10376.P0C739	9606.P30411	0.34505215
10376.P0C739	9606.P30519	0.34505215
10376.P0C739	9606.P30530	0.34505215
10376.P0C739	9606.P33527	0.34505215
10376.P0C739	9606.P35606	0.34505215
10376.P0C739	9606.P35613	0.34505215
10376.P0C739	9606.P36542	0.34505215
10376.P0C739	9606.P37173	0.34505215
10376.P0C739	9606.P38435	0.34505215
10376.P0C739	9606.P39656	0.34505215
10376.P0C739	9606.P40189	0.34505215
10376.P0C739	9606.P40616	0.34505215
10376.P0C739	9606.P42166	0.34505215
10376.P0C739	9606.P42704	0.34505215
10376.P0C739	9606.P42858	0.34505215
10376.P0C739	9606.P42892	0.34505215
10376.P0C739	9606.P43304	0.34505215
10376.P0C739	9606.P46977	0.34505215
10376.P0C739	9606.P48047	0.34505215
10376.P0C739	9606.P48060	0.34505215
10376.P0C739	9606.P49023	0.34505215
10376.P0C739	9606.P50281	0.34505215
10376.P0C739	9606.P50402	0.34505215
10376.P0C739	9606.P50416	0.34505215
10376.P0C739	9606.P51148	0.34505215
10376.P0C739	9606.P51798	0.34505215
10376.P0C739	9606.P53618	0.34505215
10376.P0C739	9606.P53621	0.34505215
10376.P0C739	9606.P53701	0.34505215
10376.P0C739	9606.P53801	0.34505215
10376.P0C739	9606.P55786	0.34505215
10376.P0C739	9606.P60468	0.34505215
10376.P0C739	9606.P61619	0.34505215
10376.P0C739	9606.P62070	0.34505215
10376.P0C739	9606.P62834	0.34505215
10376.P0C739	9606.P78357	0.34505215
10376.P0C739	9606.P98172	0.34505215
10376.P0C739	9606.P98194	0.34505215
10376.P0C739	9606.Q00341	0.34505215
10376.P0C739	9606.Q01813	0.34505215
10376.P0C739	9606.Q03518	0.67036295
10376.P0C739	9606.Q03519	0.49853906
10376.P0C739	9606.Q06136	0.34505215
10376.P0C739	9606.Q10472	0.34505215
10376.P0C739	9606.Q12797	0.34505215
10376.P0C739	9606.Q12846	0.34505215
10376.P0C739	9606.Q13443	0.34505215
10376.P0C739	9606.Q13563	0.34505215
10376.P0C739	9606.Q13586	0.34505215
10376.P0C739	9606.Q13637	0.34505215
10376.P0C739	9606.Q14008	0.34505215
10376.P0C739	9606.Q14108	0.34505215
10376.P0C739	9606.Q14192	0.34505215
10376.P0C739	9606.Q14257	0.34505215
10376.P0C739	9606.Q14699	0.34505215
10376.P0C739	9606.Q14728	0.34505215
10376.P0C739	9606.Q14974	0.34505215
10376.P0C739	9606.Q15262	0.34505215
10376.P0C739	9606.Q15392	0.34505215
10376.P0C739	9606.Q15629	0.34505215
10376.P0C739	9606.Q15746	0.34505215
10376.P0C739	9606.Q16832	0.34505215
10376.P0C739	9606.Q16891	0.34505215
10376.P0C739	9606.Q3SXM5	0.34505215
10376.P0C739	9606.Q53H12	0.34505215
10376.P0C739	9606.Q53TN4	0.34505215
10376.P0C739	9606.Q5T9L3	0.34505215
10376.P0C739	9606.Q5XKP0	0.34505215
10376.P0C739	9606.Q6IAA8	0.34505215
10376.P0C739	9606.Q6PIU2	0.34505215
10376.P0C739	9606.Q6PML9	0.34505215
10376.P0C739	9606.Q6UVK1	0.34505215
10376.P0C739	9606.Q6UX71	0.34505215
10376.P0C739	9606.Q70UQ0	0.34505215
10376.P0C739	9606.Q71UM5	0.34505215
10376.P0C739	9606.Q7Z3U7	0.34505215
10376.P0C739	9606.Q7Z434	0.34505215
10376.P0C739	9606.Q7Z4F1	0.34505215
10376.P0C739	9606.Q86UL3	0.34505215
10376.P0C739	9606.Q86UQ4	0.34505215
10376.P0C739	9606.Q86VP6	0.34505215
10376.P0C739	9606.Q86Y82	0.34505215
10376.P0C739	9606.Q8IV08	0.34505215
10376.P0C739	9606.Q8IXI2	0.34505215
10376.P0C739	9606.Q8IY17	0.34505215
10376.P0C739	9606.Q8IY26	0.34505215
10376.P0C739	9606.Q8IZ07	0.34505215
10376.P0C739	9606.Q8N2K0	0.34505215
10376.P0C739	9606.Q8N357	0.34505215
10376.P0C739	9606.Q8N4L2	0.34505215
10376.P0C739	9606.Q8N6L0	0.36784992
10376.P0C739	9606.Q8NBX0	0.34505215
10376.P0C739	9606.Q8NDH2	0.34505215
10376.P0C739	9606.Q8NEW0	0.34505215
10376.P0C739	9606.Q8TC07	0.34505215
10376.P0C739	9606.Q8TCT9	0.34505215
10376.P0C739	9606.Q8TED1	0.34505215
10376.P0C739	9606.Q8WVM8	0.34505215
10376.P0C739	9606.Q92538	0.34505215
10376.P0C739	9606.Q92616	0.34505215
10376.P0C739	9606.Q92973	0.34505215
10376.P0C739	9606.Q969E2	0.34505215
10376.P0C739	9606.Q969N2	0.34505215
10376.P0C739	9606.Q969X5	0.34505215
10376.P0C739	9606.Q96AM1	0.34505215
10376.P0C739	9606.Q96AQ6	0.34505215
10376.P0C739	9606.Q96BR5	0.34505215
10376.P0C739	9606.Q96FQ6	0.34505215
10376.P0C739	9606.Q96IX5	0.34505215
10376.P0C739	9606.Q96J84	0.34505215
10376.P0C739	9606.Q96JJ7	0.34505215
10376.P0C739	9606.Q96N66	0.34505215
10376.P0C739	9606.Q96P70	0.34505215
10376.P0C739	9606.Q96QF0	0.36784992
10376.P0C739	9606.Q99500	0.34505215
10376.P0C739	9606.Q99536	0.34505215
10376.P0C739	9606.Q99653	0.34505215
10376.P0C739	9606.Q99675	0.34505215
10376.P0C739	9606.Q99805	0.34505215
10376.P0C739	9606.Q9BQB6	0.34505215
10376.P0C739	9606.Q9BRK3	0.34505215
10376.P0C739	9606.Q9BSA9	0.34505215
10376.P0C739	9606.Q9BSJ8	0.34505215
10376.P0C739	9606.Q9BTU6	0.34505215
10376.P0C739	9606.Q9BZG1	0.34505215
10376.P0C739	9606.Q9H1C4	0.34505215
10376.P0C739	9606.Q9H2V7	0.34505215
10376.P0C739	9606.Q9H3N1	0.34505215
10376.P0C739	9606.Q9H4G4	0.34505215
10376.P0C739	9606.Q9H5V8	0.34505215
10376.P0C739	9606.Q9H6Y7	0.34505215
10376.P0C739	9606.Q9H7F0	0.34505215
10376.P0C739	9606.Q9H936	0.34505215
10376.P0C739	9606.Q9HA65	0.34505215
10376.P0C739	9606.Q9HBH5	0.34505215
10376.P0C739	9606.Q9HC07	0.34505215
10376.P0C739	9606.Q9HCU5	0.34505215
10376.P0C739	9606.Q9HD45	0.34505215
10376.P0C739	9606.Q9HDC9	0.34505215
10376.P0C739	9606.Q9NP72	0.34505215
10376.P0C739	9606.Q9NPB0	0.34505215
10376.P0C739	9606.Q9NQC3	0.34505215
10376.P0C739	9606.Q9NTJ5	0.34505215
10376.P0C739	9606.Q9NV96	0.34505215
10376.P0C739	9606.Q9NVM1	0.34505215
10376.P0C739	9606.Q9NX61	0.34505215
10376.P0C739	9606.Q9NX63	0.34505215
10376.P0C739	9606.Q9NXS2	0.34505215
10376.P0C739	9606.Q9NZ01	0.34505215
10376.P0C739	9606.Q9NZC7	0.34505215
10376.P0C739	9606.Q9NZM1	0.34505215
10376.P0C739	9606.Q9NZV1	0.34505215
10376.P0C739	9606.Q9P035	0.34505215
10376.P0C739	9606.Q9P0L0	0.34505215
10376.P0C739	9606.Q9P2E9	0.34505215
10376.P0C739	9606.Q9UBG0	0.34505215
10376.P0C739	9606.Q9UGP8	0.34505215
10376.P0C739	9606.Q9UHL4	0.34505215
10376.P0C739	9606.Q9UIA9	0.34505215
10376.P0C739	9606.Q9UJ14	0.34505215
10376.P0C739	9606.Q9UJZ1	0.34505215
10376.P0C739	9606.Q9Y282	0.34505215
10376.P0C739	9606.Q9Y2G8	0.34505215
10376.P0C739	9606.Q9Y394	0.34505215
10376.P0C739	9606.Q9Y4P3	0.34505215
10376.P0C739	9606.Q9Y5M8	0.34505215
10376.P0C739	9606.Q9Y5S1	0.34505215
10376.P0C739	9606.Q9Y5Z0	0.34505215
10376.P0C739	9606.Q9Y673	0.34505215
10376.P0C739	9606.Q9Y6C9	0.34505215
10376.P0C739	9606.Q9Y6N5	0.34505215
10376.P0C762	9606.A1KXE4	0.36784992
10376.P0C762	9606.P02751	0.36784992
10376.P0C762	9606.P04275	0.36784992
10376.P0C762	9606.P08670	0.36784992
10376.P0C762	9606.P18545	0.36784992
10376.P0C762	9606.P28799	0.36784992
10376.P0C762	9606.P63010	0.36784992
10376.P0C762	9606.Q12933	0.36784992
10376.P0C762	9606.Q5JY77	0.36784992
10376.P0C762	9606.Q5T124	0.36784992
10376.P0C762	9606.Q8N2S1	0.36784992
10376.P0C762	9606.Q8TAS6	0.36784992
10376.P0C762	9606.Q9BRK4	0.36784992
10376.P0C762	9606.Q9UBX5	0.36784992
10376.P0CK47	9606.A1L0V1	0.36784992
10376.P0CK47	9606.B2RCM5	0.36784992
10376.P0CK47	9606.O15162	0.36784992
10376.P0CK47	9606.P28799	0.36784992
10376.P0CK47	9606.P46379	0.36784992
10376.P0CK47	9606.P55268	0.36784992
10376.P0CK47	9606.P63279	0.36784992
10376.P0CK47	9606.Q02818	0.36784992
10376.P0CK47	9606.Q12805	0.36784992
10376.P0CK47	9606.Q6PKC3	0.36784992
10376.P0CK47	9606.Q86V58	0.36784992
10376.P0CK47	9606.Q8N2S1	0.36784992
10376.P0CK47	9606.Q8WXE0	0.36784992
10376.P0CK47	9606.Q93062	0.36784992
10376.P0CK47	9606.Q96NA8	0.36784992
10376.P0CK47	9606.Q9NSC5	0.36784992
10376.P0CK47	9606.Q9UBP4	0.36784992
10376.P0CK47	9606.Q9UBX5	0.36784992
10376.P0CK47	9606.Q9UEW3	0.36784992
10376.P0CK47	9606.Q9UHF1	0.36784992
10376.P0CK47	9606.Q9Y228	0.36784992
10376.P0CK48	375286.A6SZC0	0.36784992
10376.P0CK49	9606.O00264	0.34505215
10376.P0CK49	9606.O00483	0.34505215
10376.P0CK49	9606.O14735	0.34505215
10376.P0CK49	9606.O15173	0.34505215
10376.P0CK49	9606.O15260	0.34505215
10376.P0CK49	9606.O15427	0.34505215
10376.P0CK49	9606.O43294	0.34505215
10376.P0CK49	9606.O60831	0.34505215
10376.P0CK49	9606.O75396	0.34505215
10376.P0CK49	9606.O75688	0.34505215
10376.P0CK49	9606.O95297	0.34505215
10376.P0CK49	9606.O95674	0.34505215
10376.P0CK49	9606.O95817	0.34505215
10376.P0CK49	9606.O95831	0.34505215
10376.P0CK49	9606.P00533	0.34505215
10376.P0CK49	9606.P01023	0.34505215
10376.P0CK49	9606.P05023	0.34505215
10376.P0CK49	9606.P06703	0.34505215
10376.P0CK49	9606.P07858	0.34505215
10376.P0CK49	9606.P08195	0.34505215
10376.P0CK49	9606.P08240	0.34505215
10376.P0CK49	9606.P09486	0.34505215
10376.P0CK49	9606.P09543	0.34505215
10376.P0CK49	9606.P11166	0.34505215
10376.P0CK49	9606.P11717	0.34505215
10376.P0CK49	9606.P12109	0.34505215
10376.P0CK49	9606.P16070	0.34505215
10376.P0CK49	9606.P16615	0.34505215
10376.P0CK49	9606.P24557	0.34505215
10376.P0CK49	9606.P25116	0.34505215
10376.P0CK49	9606.P25445	0.34505215
10376.P0CK49	9606.P28300	0.34505215
10376.P0CK49	9606.P31689	0.34505215
10376.P0CK49	9606.P40616	0.34505215
10376.P0CK49	9606.P42677	0.34505215
10376.P0CK49	9606.P49023	0.34505215
10376.P0CK49	9606.P50281	0.34505215
10376.P0CK49	9606.P60468	0.34505215
10376.P0CK49	9606.P62070	0.34505215
10376.P0CK49	9606.P98194	0.34505215
10376.P0CK49	9606.Q01813	0.34505215
10376.P0CK49	9606.Q06210	0.34505215
10376.P0CK49	9606.Q12797	0.34505215
10376.P0CK49	9606.Q13443	0.34505215
10376.P0CK49	9606.Q13637	0.34505215
10376.P0CK49	9606.Q14393	0.34505215
10376.P0CK49	9606.Q15629	0.34505215
10376.P0CK49	9606.Q16891	0.34505215
10376.P0CK49	9606.Q6IAA8	0.34505215
10376.P0CK49	9606.Q6P996	0.34505215
10376.P0CK49	9606.Q70UQ0	0.34505215
10376.P0CK49	9606.Q71UM5	0.34505215
10376.P0CK49	9606.Q8IUH5	0.34505215
10376.P0CK49	9606.Q8N2K0	0.34505215
10376.P0CK49	9606.Q8N490	0.34505215
10376.P0CK49	9606.Q8N4L2	0.34505215
10376.P0CK49	9606.Q8NFQ8	0.34505215
10376.P0CK49	9606.Q8TED1	0.34505215
10376.P0CK49	9606.Q969X5	0.34505215
10376.P0CK49	9606.Q96IX5	0.34505215
10376.P0CK49	9606.Q96JJ7	0.34505215
10376.P0CK49	9606.Q96N66	0.34505215
10376.P0CK49	9606.Q9BQB6	0.34505215
10376.P0CK49	9606.Q9BWM7	0.34505215
10376.P0CK49	9606.Q9BZG1	0.34505215
10376.P0CK49	9606.Q9GZT4	0.34505215
10376.P0CK49	9606.Q9H2V7	0.34505215
10376.P0CK49	9606.Q9HC07	0.34505215
10376.P0CK49	9606.Q9NP72	0.34505215
10376.P0CK49	9606.Q9NQC3	0.34505215
10376.P0CK49	9606.Q9NR12	0.34505215
10376.P0CK49	9606.Q9NZM1	0.34505215
10376.P0CK49	9606.Q9UGP8	0.34505215
10376.P0CK49	9606.Q9UHL4	0.34505215
10376.P0CK49	9606.Q9UJ14	0.34505215
10376.P0CK49	9606.Q9Y5M8	0.34505215
10376.P0CK49	9606.Q9Y5V3	0.34505215
10376.P0CK49	9606.Q9Y6N5	0.34505215
10376.P0CK53	9606.Q71U36	0.36784992
10376.P0CK53	9606.Q8TF72	0.36784992
10376.P0CK53	9606.Q96CV9	0.36784992
10376.P0CK53	9606.Q9BYM8	0.36784992
10376.P0CK53	9606.Q9NSC5	0.36784992
10376.P0CK56	9606.O00264	0.34505215
10376.P0CK56	9606.O00391	0.34505215
10376.P0CK56	9606.O00410	0.34505215
10376.P0CK56	9606.O00469	0.34505215
10376.P0CK56	9606.O00483	0.34505215
10376.P0CK56	9606.O00487	0.34505215
10376.P0CK56	9606.O14545	0.34505215
10376.P0CK56	9606.O14579	0.34505215
10376.P0CK56	9606.O14672	0.34505215
10376.P0CK56	9606.O14735	0.34505215
10376.P0CK56	9606.O14773	0.34505215
10376.P0CK56	9606.O15027	0.34505215
10376.P0CK56	9606.O15173	0.34505215
10376.P0CK56	9606.O15260	0.34505215
10376.P0CK56	9606.O15269	0.34505215
10376.P0CK56	9606.O15270	0.34505215
10376.P0CK56	9606.O43164	0.34505215
10376.P0CK56	9606.O43242	0.34505215
10376.P0CK56	9606.O43294	0.34505215
10376.P0CK56	9606.O43819	0.34505215
10376.P0CK56	9606.O60716	0.34505215
10376.P0CK56	9606.O60762	0.34505215
10376.P0CK56	9606.O60763	0.34505215
10376.P0CK56	9606.O60831	0.34505215
10376.P0CK56	9606.O75381	0.34505215
10376.P0CK56	9606.O75396	0.34505215
10376.P0CK56	9606.O75688	0.34505215
10376.P0CK56	9606.O95071	0.34505215
10376.P0CK56	9606.O95302	0.34505215
10376.P0CK56	9606.O95573	0.34505215
10376.P0CK56	9606.O95674	0.34505215
10376.P0CK56	9606.O95817	0.34505215
10376.P0CK56	9606.O95831	0.34505215
10376.P0CK56	9606.O95967	0.34505215
10376.P0CK56	9606.P00533	0.34505215
10376.P0CK56	9606.P02751	0.34505215
10376.P0CK56	9606.P02786	0.34505215
10376.P0CK56	9606.P04844	0.34505215
10376.P0CK56	9606.P05362	0.34505215
10376.P0CK56	9606.P05556	0.34505215
10376.P0CK56	9606.P07093	0.34505215
10376.P0CK56	9606.P07237	0.34505215
10376.P0CK56	9606.P07814	0.34505215
10376.P0CK56	9606.P07858	0.34505215
10376.P0CK56	9606.P08195	0.34505215
10376.P0CK56	9606.P08240	0.34505215
10376.P0CK56	9606.P09486	0.34505215
10376.P0CK56	9606.P09543	0.34505215
10376.P0CK56	9606.P09619	0.34505215
10376.P0CK56	9606.P10398	0.34505215
10376.P0CK56	9606.P10644	0.34505215
10376.P0CK56	9606.P10909	0.34505215
10376.P0CK56	9606.P11047	0.34505215
10376.P0CK56	9606.P11166	0.34505215
10376.P0CK56	9606.P11717	0.34505215
10376.P0CK56	9606.P12004	0.34505215
10376.P0CK56	9606.P12109	0.34505215
10376.P0CK56	9606.P12110	0.34505215
10376.P0CK56	9606.P12111	0.34505215
10376.P0CK56	9606.P13489	0.34505215
10376.P0CK56	9606.P14868	0.34505215
10376.P0CK56	9606.P16070	0.34505215
10376.P0CK56	9606.P16615	0.34505215
10376.P0CK56	9606.P17858	0.34505215
10376.P0CK56	9606.P17980	0.34505215
10376.P0CK56	9606.P23458	0.34505215
10376.P0CK56	9606.P25116	0.34505215
10376.P0CK56	9606.P25445	0.34505215
10376.P0CK56	9606.P25686	0.34505215
10376.P0CK56	9606.P27824	0.34505215
10376.P0CK56	9606.P28300	0.34505215
10376.P0CK56	9606.P29966	0.34505215
10376.P0CK56	9606.P30153	0.34505215
10376.P0CK56	9606.P30530	0.34505215
10376.P0CK56	9606.P31689	0.34505215
10376.P0CK56	9606.P35221	0.34505215
10376.P0CK56	9606.P35520	0.34505215
10376.P0CK56	9606.P35613	0.34505215
10376.P0CK56	9606.P38435	0.34505215
10376.P0CK56	9606.P39656	0.34505215
10376.P0CK56	9606.P40227	0.34505215
10376.P0CK56	9606.P40616	0.34505215
10376.P0CK56	9606.P41221	0.34505215
10376.P0CK56	9606.P41252	0.34505215
10376.P0CK56	9606.P42677	0.34505215
10376.P0CK56	9606.P42892	0.34505215
10376.P0CK56	9606.P43686	0.34505215
10376.P0CK56	9606.P46379	0.34505215
10376.P0CK56	9606.P48643	0.34505215
10376.P0CK56	9606.P49023	0.34505215
10376.P0CK56	9606.P49368	0.34505215
10376.P0CK56	9606.P50281	0.34505215
10376.P0CK56	9606.P50402	0.34505215
10376.P0CK56	9606.P50479	0.34505215
10376.P0CK56	9606.P51571	0.34505215
10376.P0CK56	9606.P53621	0.34505215
10376.P0CK56	9606.P53801	0.34505215
10376.P0CK56	9606.P55145	0.34505215
10376.P0CK56	9606.P60468	0.34505215
10376.P0CK56	9606.P78357	0.34505215
10376.P0CK56	9606.P98194	0.34505215
10376.P0CK56	9606.Q00341	0.34505215
10376.P0CK56	9606.Q01650	0.34505215
10376.P0CK56	9606.Q01813	0.34505215
10376.P0CK56	9606.Q02809	0.34505215
10376.P0CK56	9606.Q02952	0.34505215
10376.P0CK56	9606.Q04721	0.34505215
10376.P0CK56	9606.Q06210	0.34505215
10376.P0CK56	9606.Q08380	0.34505215
10376.P0CK56	9606.Q12797	0.34505215
10376.P0CK56	9606.Q12946	0.34505215
10376.P0CK56	9606.Q13443	0.34505215
10376.P0CK56	9606.Q13459	0.34505215
10376.P0CK56	9606.Q13586	0.34505215
10376.P0CK56	9606.Q13637	0.34505215
10376.P0CK56	9606.Q14192	0.34505215
10376.P0CK56	9606.Q14204	0.34505215
10376.P0CK56	9606.Q14257	0.34505215
10376.P0CK56	9606.Q14393	0.34505215
10376.P0CK56	9606.Q14699	0.34505215
10376.P0CK56	9606.Q15113	0.34505215
10376.P0CK56	9606.Q15165	0.34505215
10376.P0CK56	9606.Q15629	0.34505215
10376.P0CK56	9606.Q16527	0.34505215
10376.P0CK56	9606.Q27J81	0.34505215
10376.P0CK56	9606.Q5H9R7	0.34505215
10376.P0CK56	9606.Q5SW79	0.34505215
10376.P0CK56	9606.Q5TGY1	0.34505215
10376.P0CK56	9606.Q5VV42	0.34505215
10376.P0CK56	9606.Q63HK5	0.34505215
10376.P0CK56	9606.Q63ZY3	0.34505215
10376.P0CK56	9606.Q68CZ2	0.34505215
10376.P0CK56	9606.Q68DQ2	0.34505215
10376.P0CK56	9606.Q6P1M0	0.34505215
10376.P0CK56	9606.Q6P996	0.34505215
10376.P0CK56	9606.Q70UQ0	0.34505215
10376.P0CK56	9606.Q71UM5	0.34505215
10376.P0CK56	9606.Q7Z7M9	0.34505215
10376.P0CK56	9606.Q86VP6	0.34505215
10376.P0CK56	9606.Q8IY17	0.34505215
10376.P0CK56	9606.Q8IY26	0.34505215
10376.P0CK56	9606.Q8N2K0	0.34505215
10376.P0CK56	9606.Q8N4L2	0.34505215
10376.P0CK56	9606.Q8NC54	0.34505215
10376.P0CK56	9606.Q8NEY1	0.34505215
10376.P0CK56	9606.Q8NFQ8	0.34505215
10376.P0CK56	9606.Q8TED1	0.34505215
10376.P0CK56	9606.Q92538	0.34505215
10376.P0CK56	9606.Q92616	0.34505215
10376.P0CK56	9606.Q93062	0.34505215
10376.P0CK56	9606.Q969X5	0.34505215
10376.P0CK56	9606.Q96EY1	0.34505215
10376.P0CK56	9606.Q96HC4	0.34505215
10376.P0CK56	9606.Q96IR5	0.36784992
10376.P0CK56	9606.Q96IX5	0.34505215
10376.P0CK56	9606.Q96J84	0.34505215
10376.P0CK56	9606.Q96JJ7	0.34505215
10376.P0CK56	9606.Q96K76	0.34505215
10376.P0CK56	9606.Q96N66	0.34505215
10376.P0CK56	9606.Q99439	0.34505215
10376.P0CK56	9606.Q99460	0.34505215
10376.P0CK56	9606.Q99523	0.34505215
10376.P0CK56	9606.Q99653	0.34505215
10376.P0CK56	9606.Q9BQB6	0.34505215
10376.P0CK56	9606.Q9BRK5	0.34505215
10376.P0CK56	9606.Q9BT22	0.34505215
10376.P0CK56	9606.Q9BWM7	0.34505215
10376.P0CK56	9606.Q9C0C2	0.34505215
10376.P0CK56	9606.Q9GZT4	0.34505215
10376.P0CK56	9606.Q9H936	0.34505215
10376.P0CK56	9606.Q9HC07	0.34505215
10376.P0CK56	9606.Q9HDC9	0.34505215
10376.P0CK56	9606.Q9NP72	0.34505215
10376.P0CK56	9606.Q9NQX7	0.34505215
10376.P0CK56	9606.Q9NR12	0.34505215
10376.P0CK56	9606.Q9NRP0	0.34505215
10376.P0CK56	9606.Q9NV96	0.34505215
10376.P0CK56	9606.Q9NXH8	0.34505215
10376.P0CK56	9606.Q9NXS2	0.34505215
10376.P0CK56	9606.Q9NYL2	0.34505215
10376.P0CK56	9606.Q9NZM1	0.34505215
10376.P0CK56	9606.Q9NZN4	0.34505215
10376.P0CK56	9606.Q9NZV1	0.34505215
10376.P0CK56	9606.Q9P0V3	0.34505215
10376.P0CK56	9606.Q9P2D7	0.34505215
10376.P0CK56	9606.Q9UBG0	0.34505215
10376.P0CK56	9606.Q9UHD8	0.34505215
10376.P0CK56	9606.Q9UHL4	0.34505215
10376.P0CK56	9606.Q9UJ14	0.34505215
10376.P0CK56	9606.Q9UKA4	0.34505215
10376.P0CK56	9606.Q9UKX2	0.34505215
10376.P0CK56	9606.Q9UM47	0.34505215
10376.P0CK56	9606.Q9UNF1	0.34505215
10376.P0CK56	9606.Q9UPN7	0.34505215
10376.P0CK56	9606.Q9UQ35	0.34505215
10376.P0CK56	9606.Q9Y230	0.34505215
10376.P0CK56	9606.Q9Y285	0.34505215
10376.P0CK56	9606.Q9Y5G0	0.34505215
10376.P0CK56	9606.Q9Y5M8	0.34505215
10376.P0CK56	9606.Q9Y5V3	0.34505215
10376.P0CK56	9606.Q9Y6C9	0.34505215
10376.P0CK56	9606.Q9Y6N5	0.34505215
10376.P0CK58	9606.O00161	0.34505215
10376.P0CK58	9606.O00264	0.34505215
10376.P0CK58	9606.O00308	0.34505215
10376.P0CK58	9606.O00469	0.34505215
10376.P0CK58	9606.O00483	0.34505215
10376.P0CK58	9606.O00560	0.34505215
10376.P0CK58	9606.O14763	0.34505215
10376.P0CK58	9606.O15031	0.34505215
10376.P0CK58	9606.O15173	0.34505215
10376.P0CK58	9606.O15260	0.34505215
10376.P0CK58	9606.O15400	0.34505215
10376.P0CK58	9606.O43306	0.34505215
10376.P0CK58	9606.O60493	0.34505215
10376.P0CK58	9606.O60503	0.34505215
10376.P0CK58	9606.O60565	0.34505215
10376.P0CK58	9606.O60716	0.34505215
10376.P0CK58	9606.O60831	0.34505215
10376.P0CK58	9606.O75688	0.34505215
10376.P0CK58	9606.O75781	0.34505215
10376.P0CK58	9606.O94929	0.34505215
10376.P0CK58	9606.O95071	0.34505215
10376.P0CK58	9606.O95297	0.34505215
10376.P0CK58	9606.O95477	0.34505215
10376.P0CK58	9606.P00533	0.34505215
10376.P0CK58	9606.P02751	0.34505215
10376.P0CK58	9606.P02786	0.34505215
10376.P0CK58	9606.P04626	0.34505215
10376.P0CK58	9606.P05556	0.34505215
10376.P0CK58	9606.P07093	0.34505215
10376.P0CK58	9606.P07237	0.34505215
10376.P0CK58	9606.P08133	0.34505215
10376.P0CK58	9606.P08172	0.34505215
10376.P0CK58	9606.P08758	0.34505215
10376.P0CK58	9606.P09486	0.34505215
10376.P0CK58	9606.P09543	0.34505215
10376.P0CK58	9606.P09619	0.34505215
10376.P0CK58	9606.P10586	0.34505215
10376.P0CK58	9606.P15260	0.34505215
10376.P0CK58	9606.P16070	0.34505215
10376.P0CK58	9606.P16615	0.34505215
10376.P0CK58	9606.P23458	0.34505215
10376.P0CK58	9606.P23634	0.34505215
[truncated: 20,727 more rows]
