# Supplementary material for: The Landscape of Virus-Host Protein–Protein Interaction Databases
Source: Front Microbiol. 2022 Jul 15;13:827742. doi: 10.3389/fmicb.2022.827742 (PMC9335289; doi:10.3389/fmicb.2022.827742)
Supplement: Supplementary file 1 [file Data_Sheet_1.zip › interactions-PHISTO.csv]

10243.P07385	9606.P29466	1
10243.P07385	9606.P42574	1
10243.P07385	9606.P55212	1
10243.P07385	9606.Q14790	1
10243.Q8QMZ1	9606.Q9NP66	1
10245.O57263	9606.P57738	1
10245.O57263	9606.P63208	1
10245.P03296	9606.P00451	1
10245.P03296	9606.Q9GZT9	1
10245.P04297	9606.P12036	1
10245.P04297	9606.Q15057	1
10245.P04298	9606.Q15155	1
10245.P04298	9606.Q96RQ9	1
10245.P04299	9606.Q14160	1
10245.P04305	9606.D9ZGF2	1
10245.P04305	9606.P04083	1
10245.P04305	9606.P07355	1
10245.P04305	9606.P12111	1
10245.P04305	9606.P61923	1
10245.P04305	9606.Q8WTS1	1
10245.P07239	9606.P42224	1
10245.P07242	9606.P22626	1
10245.P11158	9606.P78344	1
10245.P11158	9606.Q13227	1
10245.P11158	9606.Q13753	1
10245.P11158	9606.Q8N8S7	1
10245.P11258	9606.D9YZV4	1
10245.P11258	9606.P09493	1
10245.P11258	9606.P19013	1
10245.P11258	9606.Q92560	1
10245.P11258	9606.Q9UH99	1
10245.P12848	9606.O14578	1
10245.P12848	9606.P04792	1
10245.P12848	9606.Q08379	1
10245.P12848	9606.Q548T7	1
10245.P12848	9606.Q6P5S2	1
10245.P12848	9606.Q86VP6	1
10245.P12848	9606.Q8WW38	1
10245.P12848	9606.Q92624	1
10245.P12848	9606.Q96DA0	1
10245.P12848	9606.Q9H334	1
10245.P12848	9606.Q9P0K7	1
10245.P14357	9606.O15131	1
10245.P14357	9606.O75398	1
10245.P14357	9606.P04183	1
10245.P14357	9606.P18583	1
10245.P14357	9606.P52179	1
10245.P14357	9606.P52292	1
10245.P14357	9606.P63010	1
10245.P14357	9606.Q08379	1
10245.P14357	9606.Q13162	1
10245.P14357	9606.Q8IVF2	1
10245.P14357	9606.Q8TAQ2	1
10245.P14357	9606.Q96ES6	1
10245.P14357	9606.Q96JH7	1
10245.P14357	9606.Q9BS26	1
10245.P14357	9606.Q9H6S3	1
10245.P14357	9606.Q9NRQ2	1
10245.P14357	9606.Q9P0K7	1
10245.P14357	9606.Q9Y3T6	1
10245.P15059	9606.A3KPC7	1
10245.P15059	9606.A4FTV9	1
10245.P15059	9606.B2R4P9	1
10245.P15059	9606.B2R4R0	1
10245.P15059	9606.B2R4S9	1
10245.P15059	9606.O14654	1
10245.P15059	9606.O60814	1
10245.P15059	9606.P04908	1
10245.P15059	9606.P05141	1
10245.P15059	9606.P07437	1
10245.P15059	9606.P0C0S8	1
10245.P15059	9606.P12236	1
10245.P15059	9606.P20671	1
10245.P15059	9606.P35268	1
10245.P15059	9606.P57053	1
10245.P15059	9606.P58876	1
10245.P15059	9606.P62805	1
10245.P15059	9606.P62807	1
10245.P15059	9606.P68104	1
10245.P15059	9606.P68431	1
10245.P15059	9606.P84243	1
10245.P15059	9606.Q05639	1
10245.P15059	9606.Q16695	1
10245.P15059	9606.Q16777	1
10245.P15059	9606.Q5JRA6	1
10245.P15059	9606.Q5QNW6	1
10245.P15059	9606.Q5VTE0	1
10245.P15059	9606.Q6FI13	1
10245.P15059	9606.Q71DI3	1
10245.P15059	9606.Q7L7L0	1
10245.P15059	9606.Q93077	1
10245.P15059	9606.Q93079	1
10245.P15059	9606.Q96KK5	1
10245.P15059	9606.Q99877	1
10245.P15059	9606.Q99878	1
10245.P15059	9606.Q99879	1
10245.P15059	9606.Q99880	1
10245.P15059	9606.Q9BQE3	1
10245.P15059	9606.Q9BTM1	1
10245.P15059	9606.Q9H2G2	1
10245.P15059	9606.Q9NUU7	1
10245.P15059	9606.Q9UMR2	1
10245.P16913	9606.P05412	1
10245.P17361	9606.A8ASI8	1
10245.P17361	9606.O43521	1
10245.P17361	9606.P55957	1
10245.P17361	9606.Q07812	1
10245.P17361	9606.Q92934	1
10245.P17367	9606.E9KL37	1
10245.P17367	9606.O43815	1
10245.P17367	9606.O75665	1
10245.P17367	9606.O94763	1
10245.P17367	9606.P19013	1
10245.P17367	9606.P23025	1
10245.P17367	9606.P23246	1
10245.P17367	9606.P24539	1
10245.P17367	9606.P35221	1
10245.P17367	9606.P48788	1
10245.P17367	9606.P49792	1
10245.P17367	9606.P50552	1
10245.P17367	9606.P63010	1
10245.P17367	9606.Q13227	1
10245.P17367	9606.Q14141	1
10245.P17367	9606.Q15853	1
10245.P17367	9606.Q5VU43	1
10245.P17367	9606.Q6P597	1
10245.P17367	9606.Q7Z406	1
10245.P17367	9606.Q7Z7A1	1
10245.P17367	9606.Q8IWX8	1
10245.P17367	9606.Q8WUM4	1
10245.P17367	9606.Q8WXH0	1
10245.P17367	9606.Q8WZ42	1
10245.P17367	9606.Q92599	1
10245.P17367	9606.Q92878	1
10245.P17367	9606.Q96C34	1
10245.P17367	9606.Q96F44	1
10245.P17367	9606.Q99675	1
10245.P17367	9606.Q9BQS8	1
10245.P17367	9606.Q9BT92	1
10245.P17367	9606.Q9H2G2	1
10245.P17367	9606.Q9HCU9	1
10245.P17367	9606.Q9NSA3	1
10245.P17367	9606.Q9UBB5	1
10245.P17367	9606.Q9UPT5	1
10245.P17367	9606.Q9Y5S2	1
10245.P17367	9606.Q9Y679	1
10245.P17371	9606.P02511	1
10245.P17371	9606.P04792	1
10245.P17372	9606.Q9Y4Z0	1
10245.P18378	9606.B2RDW1	1
10245.P18378	9606.P19525	1
10245.P18378	9606.P24001	1
10245.P18378	9606.Q86X95	1
10245.P18378	9606.Q9BRK4	1
10245.P18378	9606.Q9NP74	1
10245.P18378	9606.Q9NQ29	1
10245.P20505	9606.O14733	1
10245.P20505	9606.P05412	1
10245.P20505	9606.Q9UQF2	1
10245.P20639	9606.P19525	1
10245.P21605	9606.A6NNZ2	1
10245.P21605	9606.B4DJ51	1
10245.P21605	9606.F4ZW62	1
10245.P21605	9606.O14933	1
10245.P21605	9606.O15021	1
10245.P21605	9606.O43390	1
10245.P21605	9606.O60506	1
10245.P21605	9606.O95793	1
10245.P21605	9606.P06733	1
10245.P21605	9606.P07437	1
10245.P21605	9606.P07910	1
10245.P21605	9606.P09104	1
10245.P21605	9606.P09651	1
10245.P21605	9606.P12036	1
10245.P21605	9606.P12273	1
10245.P21605	9606.P12277	1
10245.P21605	9606.P13929	1
10245.P21605	9606.P14923	1
10245.P21605	9606.P15924	1
10245.P21605	9606.P19525	1
10245.P21605	9606.P22492	1
10245.P21605	9606.P22531	1
10245.P21605	9606.P22532	1
10245.P21605	9606.P22626	1
10245.P21605	9606.P35325	1
10245.P21605	9606.P35326	1
10245.P21605	9606.P38159	1
10245.P21605	9606.P55265	1
10245.P21605	9606.P61978	1
10245.P21605	9606.P62750	1
10245.P21605	9606.P63165	1
10245.P21605	9606.P67809	1
10245.P21605	9606.P68371	1
10245.P21605	9606.Q00839	1
10245.P21605	9606.Q02539	1
10245.P21605	9606.Q08211	1
10245.P21605	9606.Q12905	1
10245.P21605	9606.Q12906	1
10245.P21605	9606.Q13283	1
10245.P21605	9606.Q13885	1
10245.P21605	9606.Q14103	1
10245.P21605	9606.Q14444	1
10245.P21605	9606.Q3ZCM7	1
10245.P21605	9606.Q6P0Q8	1
10245.P21605	9606.Q86YZ3	1
10245.P21605	9606.Q99729	1
10245.P21605	9606.Q9BQE3	1
10245.P21605	9606.Q9BVA1	1
10245.P21605	9606.Q9BYE4	1
10245.P21605	9606.Q9NUL3	1
10245.P21605	9606.Q9Y2H9	1
10245.P23372	9606.O95400	1
10245.P23372	9606.P02511	1
10245.P23372	9606.P06748	1
10245.P23372	9606.P14923	1
10245.P23372	9606.P27449	1
10245.P23372	9606.P35222	1
10245.P23372	9606.P55327	1
10245.P23372	9606.Q05086	1
10245.P23372	9606.Q05BQ5	1
10245.P23372	9606.Q07666	1
10245.P23372	9606.Q15084	1
10245.P23372	9606.Q4G0J3	1
10245.P23372	9606.Q53H80	1
10245.P23372	9606.Q76M96	1
10245.P23372	9606.Q8IXT5	1
10245.P23372	9606.Q8TDL5	1
10245.P23372	9606.Q93086	1
10245.P23372	9606.Q96AH0	1
10245.P23372	9606.Q96JA1	1
10245.P23372	9606.Q99661	1
10245.P23372	9606.Q9BXF6	1
10245.P23372	9606.Q9NP98	1
10245.P23372	9606.Q9Y3C5	1
10245.P23372	9606.Q9Y5Q9	1
10245.P24356	9606.O43521	1
10245.P24356	9606.Q07812	1
10245.P24356	9606.Q13794	1
10245.P24356	9606.Q16611	1
10245.P24356	9606.Q96PG8	1
10245.P24766	9606.A0N0N7	1
10245.P24766	9606.A0N0Q3	1
10245.P24766	9606.O00585	1
10245.P24766	9606.O15444	1
10245.P24766	9606.P02775	1
10245.P24766	9606.P02776	1
10245.P24766	9606.P19876	1
10245.P24766	9606.P22362	1
10245.P24766	9606.P78423	1
10245.P24766	9606.P82979	1
10245.P24766	9606.Q92583	1
10245.P24766	9606.Q9NRJ3	1
10245.P24766	9606.Q9Y258	1
10245.P24768	9606.O75376	1
10245.P24768	9606.Q9Y618	1
10245.P24772	9606.O14920	1
10245.P24772	9606.O15037	1
10245.P24772	9606.O15111	1
10245.P24772	9606.O75113	1
10245.P24772	9606.P08238	1
10245.P24772	9606.P22492	1
10245.P24772	9606.P35268	1
10245.P24772	9606.P54652	1
10245.P24772	9606.Q01850	1
10245.P24772	9606.Q02539	1
10245.P24772	9606.Q16543	1
10245.P24772	9606.Q71U36	1
10245.P24772	9606.Q93008	1
10245.P24772	9606.Q9BQE3	1
10245.P24772	9606.Q9HCC0	1
10245.P24772	9606.Q9P2P1	1
10245.P24772	9606.Q9Y6K9	1
10245.P26669	9606.P46939	1
10245.P26669	9606.Q15643	1
10245.P26669	9606.Q15797	1
10245.P26669	9606.Q66GS9	1
10245.P26669	9606.Q8NFZ5	1
10245.P26672	9606.O00206	1
10245.P26672	9606.P58753	1
10245.P26672	9606.Q8IUC6	1
10245.P26672	9606.Q99836	1
10245.P26672	9606.Q9Y3B3	1
10245.P68318	9606.P22626	1
10245.P68318	9606.P98179	1
10245.P68319	9606.P98179	1
10245.P68446	9606.Q8IUR0	1
10245.P68451	9606.A8ASI8	1
10245.P68451	9606.O43521	1
10245.P68451	9606.P55957	1
10245.P68451	9606.Q07812	1
10245.P68451	9606.Q13794	1
10245.P68451	9606.Q16611	1
10245.P68451	9606.Q92934	1
10245.P68451	9606.Q9BXH1	1
10245.P68466	9606.A3KPC7	1
10245.P68466	9606.A4FTV9	1
10245.P68466	9606.B2R4R0	1
10245.P68466	9606.B2ZZ89	1
10245.P68466	9606.E5KTA5	1
10245.P68466	9606.O00327	1
10245.P68466	9606.O00515	1
10245.P68466	9606.O00571	1
10245.P68466	9606.O14654	1
10245.P68466	9606.O15020	1
10245.P68466	9606.O75376	1
10245.P68466	9606.P04908	1
10245.P68466	9606.P05166	1
10245.P68466	9606.P07437	1
10245.P68466	9606.P0C0S8	1
10245.P68466	9606.P11021	1
10245.P68466	9606.P13051	1
10245.P68466	9606.P20671	1
10245.P68466	9606.P46776	1
10245.P68466	9606.P62805	1
10245.P68466	9606.Q00610	1
10245.P68466	9606.Q01082	1
10245.P68466	9606.Q08AE8	1
10245.P68466	9606.Q16777	1
10245.P68466	9606.Q53SF7	1
10245.P68466	9606.Q5EBL4	1
10245.P68466	9606.Q6FI13	1
10245.P68466	9606.Q7L7L0	1
10245.P68466	9606.Q93077	1
10245.P68466	9606.Q96KK5	1
10245.P68466	9606.Q99878	1
10245.P68466	9606.Q9BTM1	1
10245.P68466	9606.Q9BYP7	1
10245.P68466	9606.Q9H2G4	1
10245.P68466	9606.Q9H4A3	1
10245.P68466	9606.Q9HCC0	1
10245.P68466	9606.Q9Y3S1	1
10245.P68466	9606.Q9Y5X3	1
10245.P68467	9606.O00571	1
10245.P68467	9606.O43187	1
10245.P68467	9606.Q9Y4K3	1
10245.P68563	9606.O00151	1
10245.P68563	9606.P04183	1
10245.P68563	9606.Q9C0F3	1
10245.P68600	9606.Q8IY57	1
10245.P68619	9606.P33176	1
10245.P68619	9606.Q07866	1
10245.P68710	9606.P20700	1
10245.P68710	9606.Q03252	1
10245.P68716	9606.P13861	1
10245.Q01220	9606.O00459	1
10245.Q01220	9606.O43187	1
10245.Q01220	9606.P05023	1
10245.Q01220	9606.P05141	1
10245.Q01220	9606.P07437	1
10245.Q01220	9606.P12235	1
10245.Q01220	9606.P12236	1
10245.Q01220	9606.P13637	1
10245.Q01220	9606.P22492	1
10245.Q01220	9606.P27986	1
10245.Q01220	9606.P42336	1
10245.Q01220	9606.P42338	1
10245.Q01220	9606.P68104	1
10245.Q01220	9606.Q00325	1
10245.Q01220	9606.Q02539	1
10245.Q01220	9606.Q05639	1
10245.Q01220	9606.Q5VTE0	1
10245.Q01220	9606.Q71U36	1
10245.Q01220	9606.Q92569	1
10245.Q01220	9606.Q9BQE3	1
10245.Q01220	9606.Q9Y4K3	1
10245.Q1M1E0	9606.P01375	1
10245.Q49PX0	9606.A8ASI8	1
10245.Q49PX0	9606.O14920	1
10245.Q49PX0	9606.O43521	1
10245.Q49PX0	9606.O75477	1
10245.Q49PX0	9606.P55957	1
10245.Q49PX0	9606.Q16611	1
10245.Q49PX0	9606.Q92844	1
10245.Q49PX0	9606.Q92934	1
10245.Q49PX0	9606.Q9UHD2	1
10245.Q49QD4	9606.P98179	1
10245.Q6RZE7	9606.P16333	1
10245.Q711A3	9606.P63244	1
10245.Q76RC6	9606.P42224	1
10245.Q76ZR2	9606.P98179	1
10245.Q805H7	9606.O75152	1
10245.Q805H7	9606.P19013	1
10245.Q805H7	9606.P20042	1
10245.Q805H7	9606.P46778	1
10245.Q805H7	9606.Q13427	1
10245.Q805H7	9606.Q8WV24	1
10245.Q805H7	9606.Q99729	1
10245.Q805P6	9606.O75190	1
10245.Q805P6	9606.P02511	1
10245.Q805P6	9606.P04792	1
10245.Q80HT9	9606.O00499	1
10245.Q80HV3	9606.Q9UKK9	1
10245.Q80HW9	9606.O00339	1
10245.Q80HW9	9606.O00391	1
10245.Q80HW9	9606.P01903	1
10245.Q80HW9	9606.P18583	1
10245.Q80HW9	9606.P19237	1
10245.Q80HW9	9606.P28562	1
10245.Q80HW9	9606.P28838	1
10245.Q80HW9	9606.P31025	1
10245.Q80HW9	9606.P31151	1
10245.Q80HW9	9606.P62266	1
10245.Q80HW9	9606.P84101	1
10245.Q80HW9	9606.Q01955	1
10245.Q80HW9	9606.Q06481	1
10245.Q80HW9	9606.Q2TBE0	1
10245.Q80HW9	9606.Q6UWP8	1
10245.Q80HW9	9606.Q8WWI1	1
10245.Q80HW9	9606.Q92187	1
10245.Q80HW9	9606.Q96E22	1
10245.Q80HW9	9606.Q9BT92	1
10245.Q86638	9606.P62750	1
10245.Q86638	9606.P63165	1
10245.Q89121	9606.Q9Y4E1	1
10245.Q8BDF8	9606.P25391	1
10245.Q8UYL3	9606.P01375	1
10255.Q07041	9606.P19838	1
10255.Q07041	9606.P63208	1
10255.Q0NJW0	9606.P23508	1
10255.Q0NJW0	9606.Q96SB3	1
10255.Q0NJW0	9606.Q9H4B4	1
10258.P52584	9606.P35968	1
10258.Q2F862	9606.A0N0R1	1
10258.Q6TVI8	9606.P35968	1
10258.Q6TVJ1	9606.P62877	1
10258.Q6TVJ1	9606.P63208	1
10258.Q6TVJ1	9606.Q13616	1
10258.Q6TVJ1	9606.Q86VP6	1
10258.Q6TVJ2	9606.P62877	1
10258.Q6TVJ2	9606.P63208	1
10258.Q6TVJ2	9606.Q13616	1
10258.Q6TVJ4	9606.P62877	1
10258.Q6TVJ4	9606.P63208	1
10258.Q6TVJ4	9606.Q13616	1
10258.Q6TVJ7	9606.P62877	1
10258.Q6TVJ7	9606.P63208	1
10258.Q6TVJ7	9606.Q13616	1
10258.Q6TVW2	9606.P62877	1
10258.Q6TVW2	9606.P63208	1
10258.Q6TVW2	9606.Q13616	1
10261.Q9J5G4	9606.Q16611	1
10266.P16717	9606.Q14160	1
10273.Q83730	9606.B0LPE5	1
10273.Q83730	9606.P31749	1
10273.Q85295	9606.Q16611	1
10279.Q98184	9606.F1D8N4	1
10279.Q98184	9606.F1D8P8	1
10279.Q98184	9606.P04150	1
10279.Q98184	9606.P11473	1
10279.Q98325	9606.Q12933	1
10279.Q98325	9606.Q13077	1
10279.Q98325	9606.Q13114	1
10279.Q98325	9606.Q13158	1
10279.Q98325	9606.Q13546	1
10279.Q98325	9606.Q14790	1
10298.A1Z0Q5	9606.Q15223	1
10298.B9VQG6	9606.O94776	1
10298.B9VQG6	9606.Q13547	1
10298.B9VQJ7	9606.K9JA46	1
10298.B9VQJ7	9606.O14654	1
10298.B9VQJ7	9606.O14734	1
10298.B9VQJ7	9606.P05141	1
10298.B9VQJ7	9606.P07437	1
10298.B9VQJ7	9606.P12236	1
10298.B9VQJ7	9606.P17987	1
10298.B9VQJ7	9606.P23396	1
10298.B9VQJ7	9606.P24666	1
10298.B9VQJ7	9606.P31943	1
10298.B9VQJ7	9606.P49368	1
10298.B9VQJ7	9606.P50990	1
10298.B9VQJ7	9606.P50991	1
10298.B9VQJ7	9606.P55072	1
10298.B9VQJ7	9606.P55795	1
10298.B9VQJ7	9606.P62249	1
10298.B9VQJ7	9606.P62269	1
10298.B9VQJ7	9606.P68104	1
10298.B9VQJ7	9606.P78371	1
10298.B9VQJ7	9606.Q05639	1
10298.B9VQJ7	9606.Q06830	1
10298.B9VQJ7	9606.Q13162	1
10298.B9VQJ7	9606.Q5VTE0	1
10298.B9VQJ7	9606.Q6NSJ2	1
10298.B9VQJ7	9606.Q8NF91	1
10298.B9VQJ7	9606.Q9BUJ2	1
10298.F8REB8	9606.P55072	1
10298.G8HBG2	9606.O43513	1
10298.G8HBG2	9606.P14859	1
10298.G8HBG2	9606.P51610	1
10298.G8HBG2	9606.Q00403	1
10298.G8HBG2	9606.Q16594	1
10298.G8HBG2	9606.Q71SY5	1
10298.L0N4F0	9606.P48201	1
10298.P04288	9606.O43865	1
10298.P04288	9606.P21673	1
10298.P04288	9606.P41240	1
10298.P04288	9606.Q86SE5	1
10298.P04288	9606.Q8N5R6	1
10298.P04288	9606.Q969E8	1
10298.P04288	9606.Q969F0	1
10298.P04288	9606.Q96BA8	1
10298.P04288	9606.Q96IT1	1
10298.P04288	9606.Q99750	1
10298.P04288	9606.Q9BRK4	1
10298.P04293	9606.P51610	1
10298.P04293	9606.Q9NVP2	1
10298.P04294	9606.Q9Y4E8	1
10298.P04295	9606.Q13137	1
10298.P04296	9606.A7E2E1	1
10298.P04296	9606.O14686	1
10298.P04296	9606.O14981	1
10298.P04296	9606.O60264	1
10298.P04296	9606.O60437	1
10298.P04296	9606.O60506	1
10298.P04296	9606.O75533	1
10298.P04296	9606.O95153	1
10298.P04296	9606.O95602	1
10298.P04296	9606.P02545	1
10298.P04296	9606.P09874	1
10298.P04296	9606.P12004	1
10298.P04296	9606.P12268	1
10298.P04296	9606.P12956	1
10298.P04296	9606.P13010	1
10298.P04296	9606.P17844	1
10298.P04296	9606.P20585	1
10298.P04296	9606.P27694	1
10298.P04296	9606.P28370	1
10298.P04296	9606.P35659	1
10298.P04296	9606.P38398	1
10298.P04296	9606.P43246	1
10298.P04296	9606.P49736	1
10298.P04296	9606.P49959	1
10298.P04296	9606.P50402	1
10298.P04296	9606.P51531	1
10298.P04296	9606.P51532	1
10298.P04296	9606.P52701	1
10298.P04296	9606.P54132	1
10298.P04296	9606.P55209	1
10298.P04296	9606.P62136	1
10298.P04296	9606.P78347	1
10298.P04296	9606.P78527	1
10298.P04296	9606.Q09028	1
10298.P04296	9606.Q12873	1
10298.P04296	9606.Q13426	1
10298.P04296	9606.Q13547	1
10298.P04296	9606.Q14191	1
10298.P04296	9606.Q14683	1
10298.P04296	9606.Q15393	1
10298.P04296	9606.Q86XP3	1
10298.P04296	9606.Q8TAQ2	1
10298.P04296	9606.Q8TEE9	1
10298.P04296	9606.Q92769	1
10298.P04296	9606.Q92878	1
10298.P04296	9606.Q92922	1
10298.P04296	9606.Q93009	1
10298.P04296	9606.Q969G3	1
10298.P04296	9606.Q96GM5	1
10298.P04296	9606.Q96ST3	1
10298.P04296	9606.Q9H2P0	1
10298.P04296	9606.Q9NPF5	1
10298.P04296	9606.Q9UKL0	1
10298.P04296	9606.Q9UMS4	1
10298.P04296	9606.Q9Y265	1
10298.P04296	9606.Q9Y2M0	1
10298.P04296	9606.Q9Y5B9	1
10298.P04413	9606.O14654	1
10298.P04413	9606.O14734	1
10298.P04413	9606.P05141	1
10298.P04413	9606.P07437	1
10298.P04413	9606.P07900	1
10298.P04413	9606.P08238	1
10298.P04413	9606.P12236	1
10298.P04413	9606.P17987	1
10298.P04413	9606.P23396	1
10298.P04413	9606.P24666	1
10298.P04413	9606.P31943	1
10298.P04413	9606.P40227	1
10298.P04413	9606.P49368	1
10298.P04413	9606.P50990	1
10298.P04413	9606.P50991	1
10298.P04413	9606.P55072	1
10298.P04413	9606.P55795	1
10298.P04413	9606.P62249	1
10298.P04413	9606.P62269	1
10298.P04413	9606.P68104	1
10298.P04413	9606.P78371	1
10298.P04413	9606.Q05639	1
10298.P04413	9606.Q06830	1
10298.P04413	9606.Q08380	1
10298.P04413	9606.Q13162	1
10298.P04413	9606.Q16543	1
10298.P04413	9606.Q5VTE0	1
10298.P04413	9606.Q6NSJ2	1
10298.P04413	9606.Q8NF91	1
10298.P04413	9606.Q9BUJ2	1
10298.P04485	9606.P17028	1
10298.P04485	9606.Q8N8U2	1
10298.P04485	9606.Q96EZ8	1
10298.P04485	9606.Q9NVV9	1
10298.P04485	9606.Q9NZM5	1
10298.P04487	9606.A2A3R6	1
10298.P04487	9606.A2RUM7	1
10298.P04487	9606.A3KPC7	1
10298.P04487	9606.A4FTV9	1
10298.P04487	9606.A5A3E0	1
10298.P04487	9606.B0ZBD0	1
10298.P04487	9606.B2R491	1
10298.P04487	9606.B2R4P9	1
10298.P04487	9606.B2R4R0	1
10298.P04487	9606.B2R4S9	1
10298.P04487	9606.B2R4W8	1
10298.P04487	9606.D2JYH4	1
10298.P04487	9606.O43390	1
10298.P04487	9606.O60814	1
10298.P04487	9606.O95786	1
10298.P04487	9606.O95793	1
10298.P04487	9606.P00338	1
10298.P04487	9606.P04406	1
10298.P04487	9606.P04908	1
10298.P04487	9606.P05165	1
10298.P04487	9606.P05166	1
10298.P04487	9606.P05386	1
10298.P04487	9606.P05388	1
10298.P04487	9606.P06733	1
10298.P04487	9606.P06748	1
10298.P04487	9606.P06899	1
10298.P04487	9606.P07195	1
10298.P04487	9606.P08238	1
10298.P04487	9606.P08865	1
10298.P04487	9606.P09651	1
10298.P04487	9606.P0C0S8	1
10298.P04487	9606.P10809	1
10298.P04487	9606.P11940	1
10298.P04487	9606.P12277	1
10298.P04487	9606.P15880	1
10298.P04487	9606.P16989	1
10298.P04487	9606.P18077	1
10298.P04487	9606.P18124	1
10298.P04487	9606.P18621	1
10298.P04487	9606.P19338	1
10298.P04487	9606.P19525	1
10298.P04487	9606.P20671	1
10298.P04487	9606.P22061	1
10298.P04487	9606.P23396	1
10298.P04487	9606.P23527	1
10298.P04487	9606.P25398	1
10298.P04487	9606.P25705	1
10298.P04487	9606.P26196	1
10298.P04487	9606.P30050	1
10298.P04487	9606.P31943	1
10298.P04487	9606.P32969	1
10298.P04487	9606.P33778	1
10298.P04487	9606.P35268	1
10298.P04487	9606.P36578	1
10298.P04487	9606.P39019	1
10298.P04487	9606.P39023	1
10298.P04487	9606.P40429	1
10298.P04487	9606.P42766	1
10298.P04487	9606.P46776	1
10298.P04487	9606.P46777	1
10298.P04487	9606.P46778	1
10298.P04487	9606.P46779	1
10298.P04487	9606.P46781	1
10298.P04487	9606.P46782	1
10298.P04487	9606.P46783	1
10298.P04487	9606.P49207	1
10298.P04487	9606.P49458	1
10298.P04487	9606.P50914	1
10298.P04487	9606.P52597	1
10298.P04487	9606.P55795	1
10298.P04487	9606.P57053	1
10298.P04487	9606.P58876	1
10298.P04487	9606.P60866	1
10298.P04487	9606.P61247	1
10298.P04487	9606.P61254	1
10298.P04487	9606.P61313	1
10298.P04487	9606.P61353	1
10298.P04487	9606.P61513	1
10298.P04487	9606.P62081	1
10298.P04487	9606.P62241	1
10298.P04487	9606.P62244	1
10298.P04487	9606.P62266	1
10298.P04487	9606.P62269	1
10298.P04487	9606.P62277	1
10298.P04487	9606.P62280	1
10298.P04487	9606.P62424	1
10298.P04487	9606.P62701	1
10298.P04487	9606.P62736	1
10298.P04487	9606.P62750	1
10298.P04487	9606.P62753	1
10298.P04487	9606.P62805	1
10298.P04487	9606.P62807	1
10298.P04487	9606.P62829	1
10298.P04487	9606.P62847	1
10298.P04487	9606.P62854	1
10298.P04487	9606.P62861	1
10298.P04487	9606.P62888	1
10298.P04487	9606.P62899	1
10298.P04487	9606.P62906	1
10298.P04487	9606.P62910	1
10298.P04487	9606.P62913	1
10298.P04487	9606.P62917	1
10298.P04487	9606.P62937	1
10298.P04487	9606.P63267	1
10298.P04487	9606.P67809	1
10298.P04487	9606.P68104	1
10298.P04487	9606.P68431	1
10298.P04487	9606.P83731	1
10298.P04487	9606.P83881	1
10298.P04487	9606.P84098	1
10298.P04487	9606.P84243	1
10298.P04487	9606.Q00839	1
10298.P04487	9606.Q02543	1
10298.P04487	9606.Q02878	1
10298.P04487	9606.Q07020	1
10298.P04487	9606.Q08170	1
10298.P04487	9606.Q08211	1
10298.P04487	9606.Q13243	1
10298.P04487	9606.Q13247	1
10298.P04487	9606.Q16695	1
10298.P04487	9606.Q16777	1
10298.P04487	9606.Q16778	1
10298.P04487	9606.Q5QNW6	1
10298.P04487	9606.Q5VTE0	1
10298.P04487	9606.Q6FI13	1
10298.P04487	9606.Q6NVV1	1
10298.P04487	9606.Q6S8J3	1
10298.P04487	9606.Q71DI3	1
10298.P04487	9606.Q71U36	1
10298.P04487	9606.Q7L7L0	1
10298.P04487	9606.Q8N257	1
10298.P04487	9606.Q8NCM8	1
10298.P04487	9606.Q8WWM7	1
10298.P04487	9606.Q92522	1
10298.P04487	9606.Q92624	1
10298.P04487	9606.Q93077	1
10298.P04487	9606.Q93079	1
10298.P04487	9606.Q969Q0	1
10298.P04487	9606.Q96KK5	1
10298.P04487	9606.Q96RQ3	1
10298.P04487	9606.Q99623	1
10298.P04487	9606.Q99877	1
10298.P04487	9606.Q99878	1
10298.P04487	9606.Q99879	1
10298.P04487	9606.Q99880	1
10298.P04487	9606.Q9BQE3	1
10298.P04487	9606.Q9BQG0	1
10298.P04487	9606.Q9BTM1	1
10298.P04487	9606.Q9BYX4	1
10298.P04487	9606.Q9H2X6	1
10298.P04487	9606.Q9HAV7	1
10298.P04487	9606.Q9HCC0	1
10298.P04487	9606.Q9HCE1	1
10298.P04487	9606.Q9NR30	1
10298.P04487	9606.Q9NZI8	1
10298.P04487	9606.Q9UNX3	1
10298.P04487	9606.Q9Y3U8	1
10298.P04488	9606.P01857	1
10298.P04488	9606.Q8N5R6	1
10298.P04488	9606.Q96EY1	1
10298.P04488	9606.Q9GZV8	1
10298.P04488	9606.Q9NQZ6	1
10298.P06436	9606.Q9UKJ1	1
10298.P06477	9606.O14933	1
10298.P06477	9606.O15392	1
10298.P06477	9606.O75177	1
10298.P06477	9606.O76095	1
10298.P06477	9606.O95639	1
10298.P06477	9606.P05408	1
10298.P06477	9606.P08567	1
10298.P06477	9606.P0DJI8	1
10298.P06477	9606.P15328	1
10298.P06477	9606.P25398	1
10298.P06477	9606.P35914	1
10298.P06477	9606.P36955	1
10298.P06477	9606.P46779	1
10298.P06477	9606.P49763	1
10298.P06477	9606.P52789	1
10298.P06477	9606.P54920	1
10298.P06477	9606.P55774	1
10298.P06477	9606.P56181	1
10298.P06477	9606.P82980	1
10298.P06477	9606.Q15382	1
10298.P06477	9606.Q15772	1
10298.P06477	9606.Q16394	1
10298.P06477	9606.Q53RE8	1
10298.P06477	9606.Q5JUX0	1
10298.P06477	9606.Q6PDB4	1
10298.P06477	9606.Q7L5A8	1
10298.P06477	9606.Q8N998	1
10298.P06477	9606.Q8TBF5	1
10298.P06477	9606.Q8WUH6	1
10298.P06477	9606.Q8WVF5	1
10298.P06477	9606.Q92552	1
10298.P06477	9606.Q96A35	1
10298.P06477	9606.Q96BM0	1
10298.P06477	9606.Q96FQ6	1
10298.P06477	9606.Q9BUL8	1
10298.P06477	9606.Q9BX68	1
10298.P06477	9606.Q9BXS6	1
10298.P06477	9606.Q9H159	1
10298.P06477	9606.Q9NRP0	1
10298.P06477	9606.Q9NRS6	1
10298.P06477	9606.Q9NV23	1
10298.P06477	9606.Q9NZL4	1
10298.P06477	9606.Q9UBQ5	1
10298.P06480	9606.O95295	1
10298.P06480	9606.P00846	1
10298.P06480	9606.P48201	1
10298.P06481	9606.P62857	1
10298.P06481	9606.Q71SY5	1
10298.P06481	9606.Q9NQZ6	1
10298.P06484	9606.O14654	1
10298.P06484	9606.O14734	1
10298.P06484	9606.P05141	1
10298.P06484	9606.P07437	1
10298.P06484	9606.P07900	1
10298.P06484	9606.P08238	1
10298.P06484	9606.P12236	1
10298.P06484	9606.P17987	1
10298.P06484	9606.P23396	1
10298.P06484	9606.P24666	1
10298.P06484	9606.P31943	1
10298.P06484	9606.P40227	1
10298.P06484	9606.P49368	1
10298.P06484	9606.P50990	1
10298.P06484	9606.P50991	1
10298.P06484	9606.P55072	1
10298.P06484	9606.P55795	1
10298.P06484	9606.P62249	1
10298.P06484	9606.P62269	1
10298.P06484	9606.P68104	1
10298.P06484	9606.P78371	1
10298.P06484	9606.Q05639	1
10298.P06484	9606.Q06830	1
10298.P06484	9606.Q08380	1
10298.P06484	9606.Q13162	1
10298.P06484	9606.Q16543	1
10298.P06484	9606.Q6NSJ2	1
10298.P06484	9606.Q8NF91	1
10298.P06484	9606.Q9BUJ2	1
10298.P06485	9606.P17980	1
10298.P06485	9606.P55072	1
10298.P06486	9606.O96006	1
10298.P06486	9606.Q9GZV8	1
10298.P06491	9606.Q15427	1
10298.P06492	9606.O00458	1
10298.P06492	9606.O43513	1
10298.P06492	9606.P24863	1
10298.P06492	9606.P51610	1
10298.P06492	9606.Q96G25	1
10298.P06492	9606.Q9NVC6	1
10298.P06492	9606.Q9NX70	1
10298.P06492	9606.Q9ULK4	1
10298.P08392	9606.O75928	1
10298.P08392	9606.P23497	1
10298.P08392	9606.P29590	1
10298.P08392	9606.P35268	1
10298.P08392	9606.P55854	1
10298.P08392	9606.P61956	1
10298.P08392	9606.P63165	1
10298.P08392	9606.Q9UER7	1
10298.P08393	9606.O00327	1
10298.P08393	9606.O14734	1
10298.P08393	9606.O15379	1
10298.P08393	9606.O76064	1
10298.P08393	9606.P06241	1
10298.P08393	9606.P07947	1
10298.P08393	9606.P12036	1
10298.P08393	9606.P12931	1
10298.P08393	9606.P18859	1
10298.P08393	9606.P19838	1
10298.P08393	9606.P22681	1
10298.P08393	9606.P29590	1
10298.P08393	9606.P29692	1
10298.P08393	9606.P30281	1
10298.P08393	9606.P48730	1
10298.P08393	9606.P51668	1
10298.P08393	9606.P55854	1
10298.P08393	9606.P56524	1
10298.P08393	9606.P61956	1
10298.P08393	9606.P62269	1
10298.P08393	9606.P63165	1
10298.P08393	9606.Q04206	1
10298.P08393	9606.Q12888	1
10298.P08393	9606.Q13404	1
10298.P08393	9606.Q14676	1
10298.P08393	9606.Q5JPT6	1
10298.P08393	9606.Q5VSY0	1
10298.P08393	9606.Q7L190	1
10298.P08393	9606.Q7Z7J5	1
10298.P08393	9606.Q8IUQ4	1
10298.P08393	9606.Q8N5R6	1
10298.P08393	9606.Q8WUI4	1
10298.P08393	9606.Q93008	1
10298.P08393	9606.Q93009	1
10298.P08393	9606.Q96B97	1
10298.P08393	9606.Q96GY0	1
10298.P08393	9606.Q99856	1
10298.P08393	9606.Q9BWF2	1
10298.P08393	9606.Q9GZV8	1
10298.P08393	9606.Q9NZM5	1
10298.P08393	9606.Q9P1Z3	1
10298.P08393	9606.Q9UKL0	1
10298.P08393	9606.Q9UKV0	1
10298.P08393	9606.Q9UQL6	1
10298.P08393	9606.Q9Y5A6	1
10298.P08543	9606.P43360	1
10298.P08543	9606.P63167	1
10298.P08543	9606.Q96FJ2	1
10298.P10186	9606.P56545	1
10298.P10186	9606.Q13363	1
10298.P10186	9606.Q9Y5F6	1
10298.P10191	9606.O00459	1
10298.P10191	9606.O14770	1
10298.P10191	9606.O14964	1
10298.P10191	9606.O60341	1
10298.P10191	9606.P02511	1
10298.P10191	9606.P04259	1
10298.P10191	9606.P07339	1
10298.P10191	9606.P09914	1
10298.P10191	9606.P10398	1
10298.P10191	9606.P19419	1
10298.P10191	9606.P25101	1
10298.P10191	9606.P29992	1
10298.P10191	9606.P34903	1
10298.P10191	9606.P48454	1
10298.P10191	9606.P62736	1
10298.P10191	9606.Q01081	1
10298.P10191	9606.Q01850	1
10298.P10191	9606.Q5T7M9	1
10298.P10191	9606.Q68DY1	1
10298.P10191	9606.Q86VW0	1
10298.P10191	9606.Q8NEY4	1
10298.P10191	9606.Q8WXF8	1
10298.P10191	9606.Q92478	1
10298.P10191	9606.Q9BUJ2	1
10298.P10191	9606.Q9HD23	1
10298.P10191	9606.Q9NRA8	1
10298.P10191	9606.Q9NS71	1
10298.P10191	9606.Q9Y4K3	1
10298.P10191	9606.Q9Y6H6	1
10298.P10193	9606.P09884	1
10298.P10193	9606.P51610	1
10298.P10193	9606.Q14203	1
10298.P10193	9606.Q96EY1	1
10298.P10193	9606.Q9UK22	1
10298.P10201	9606.O14770	1
10298.P10201	9606.Q15427	1
10298.P10201	9606.Q8IZ63	1
10298.P10201	9606.Q9UKT9	1
10298.P10204	9606.O00585	1
10298.P10204	9606.O14807	1
10298.P10204	9606.O15503	1
10298.P10204	9606.O43557	1
10298.P10204	9606.O43739	1
10298.P10204	9606.O75828	1
10298.P10204	9606.O75909	1
10298.P10204	9606.O95989	1
10298.P10204	9606.O95990	1
10298.P10204	9606.P05114	1
10298.P10204	9606.P06028	1
10298.P10204	9606.P08708	1
10298.P10204	9606.P13164	1
10298.P10204	9606.P14210	1
10298.P10204	9606.P14555	1
10298.P10204	9606.P14770	1
10298.P10204	9606.P15328	1
10298.P10204	9606.P16152	1
10298.P10204	9606.P19652	1
10298.P10204	9606.P26641	1
10298.P10204	9606.P30536	1
10298.P10204	9606.P31151	1
10298.P10204	9606.P31260	1
10298.P10204	9606.P35372	1
10298.P10204	9606.P36382	1
10298.P10204	9606.P40616	1
10298.P10204	9606.P49458	1
10298.P10204	9606.P56378	1
10298.P10204	9606.P61769	1
10298.P10204	9606.P62263	1
10298.P10204	9606.P63241	1
10298.P10204	9606.P69892	1
10298.P10204	9606.Q01844	1
10298.P10204	9606.Q02750	1
10298.P10204	9606.Q12893	1
10298.P10204	9606.Q13432	1
10298.P10204	9606.Q14512	1
10298.P10204	9606.Q15661	1
10298.P10204	9606.Q16774	1
10298.P10204	9606.Q16864	1
10298.P10204	9606.Q4J6C6	1
10298.P10204	9606.Q53RE8	1
10298.P10204	9606.Q5SW96	1
10298.P10204	9606.Q63ZY6	1
10298.P10204	9606.Q6UWN8	1
10298.P10204	9606.Q6ZP80	1
10298.P10204	9606.Q7L8A9	1
10298.P10204	9606.Q8N682	1
10298.P10204	9606.Q8TBM7	1
10298.P10204	9606.Q8TBQ9	1
10298.P10204	9606.Q8TC12	1
10298.P10204	9606.Q8WVX3	1
10298.P10204	9606.Q92882	1
10298.P10204	9606.Q93065	1
10298.P10204	9606.Q96MD7	1
10298.P10204	9606.Q96QB4	1
10298.P10204	9606.Q99541	1
10298.P10204	9606.Q99731	1
10298.P10204	9606.Q9BWG6	1
10298.P10204	9606.Q9C005	1
10298.P10204	9606.Q9H813	1
10298.P10204	9606.Q9NRW1	1
10298.P10204	9606.Q9NXF8	1
10298.P10204	9606.Q9Y4P9	1
10298.P10205	9606.P13056	1
10298.P10205	9606.Q12926	1
10298.P10205	9606.Q14576	1
10298.P10205	9606.Q8NFH5	1
10298.P10205	9606.Q9NWS9	1
10298.P10208	9606.Q9Y4K3	1
10298.P10209	9606.H0YL14	1
10298.P10209	9606.P62826	1
10298.P10209	9606.Q01484	1
10298.P10209	9606.Q14203	1
10298.P10209	9606.Q7Z4H7	1
10298.P10209	9606.Q96FN5	1
10298.P10209	9606.Q9Y287	1
10298.P10210	9606.Q6P1W5	1
10298.P10210	9606.Q7Z4H7	1
10298.P10210	9606.Q8N9W6	1
10298.P10211	9606.Q7Z4H7	1
10298.P10212	9606.Q13547	1
10298.P10212	9606.Q16633	1
10298.P10212	9606.Q8ND90	1
10298.P10215	9606.P02545	1
10298.P10215	9606.Q06609	1
10298.P10215	9606.Q15654	1
10298.P10215	9606.Q68G74	1
10298.P10217	9606.P0C7W6	1
10298.P10217	9606.Q8N6Y0	1
10298.P10217	9606.Q96IJ6	1
10298.P10217	9606.Q9H0A8	1
10298.P10218	9606.O15162	1
10298.P10218	9606.O95273	1
10298.P10218	9606.P02545	1
10298.P10218	9606.P50402	1
10298.P10218	9606.Q08379	1
10298.P10218	9606.Q13137	1
10298.P10218	9606.Q14525	1
10298.P10218	9606.Q7L4P6	1
10298.P10218	9606.Q8ND90	1
10298.P10218	9606.Q8NHQ1	1
10298.P10218	9606.Q969F0	1
10298.P10219	9606.P43355	1
10298.P10219	9606.P51808	1
10298.P10219	9606.P63172	1
10298.P10219	9606.Q9UPY8	1
10298.P10220	9606.O14964	1
10298.P10220	9606.O95273	1
10298.P10220	9606.Q15843	1
10298.P10220	9606.Q99816	1
10298.P10220	9606.Q9BQ66	1
10298.P10221	9606.A8K6K3	1
10298.P10221	9606.P49116	1
10298.P10221	9606.P51617	1
10298.P10221	9606.Q15750	1
10298.P10221	9606.Q9NYJ8	1
10298.P10221	9606.Q9Y4K3	1
10298.P10224	9606.O60262	1
10298.P10224	9606.O60519	1
10298.P10224	9606.O60760	1
10298.P10224	9606.O75558	1
10298.P10224	9606.P60022	1
10298.P10224	9606.Q7L2Z9	1
10298.P10224	9606.Q7L4P6	1
10298.P10224	9606.Q8IYN2	1
10298.P10224	9606.Q8N0V1	1
10298.P10224	9606.Q8NHQ1	1
10298.P10224	9606.Q8TF71	1
10298.P10224	9606.Q8WYH8	1
10298.P10224	9606.Q96EZ8	1
10298.P10224	9606.Q9Y2G8	1
10298.P10225	9606.O14782	1
10298.P10225	9606.O95816	1
10298.P10225	9606.P07437	1
10298.P10225	9606.P19474	1
10298.P10225	9606.Q08380	1
10298.P10225	9606.Q14240	1
10298.P10225	9606.Q15056	1
10298.P10227	9606.O15162	1
10298.P10227	9606.P07307	1
10298.P10227	9606.Q9BQ66	1
10298.P10227	9606.Q9NRY6	1
10298.P10228	9606.P01024	1
10298.P10228	9606.P10914	1
10298.P10228	9606.P15531	1
10298.P10228	9606.Q12926	1
10298.P10228	9606.Q14576	1
10298.P10228	9606.Q99962	1
10298.P10228	9606.Q9BQ66	1
10298.P10228	9606.Q9HCD5	1
10298.P10228	9606.Q9Y3Q8	1
10298.P10229	9606.Q96F46	1
10298.P10230	9606.O43805	1
10298.P10230	9606.P01100	1
10298.P10230	9606.P27348	1
10298.P10230	9606.P31946	1
10298.P10230	9606.P55198	1
10298.P10230	9606.P61981	1
10298.P10230	9606.P62258	1
10298.P10230	9606.P63172	1
10298.P10230	9606.P98066	1
10298.P10230	9606.Q04917	1
10298.P10230	9606.Q12933	1
10298.P10230	9606.Q15233	1
10298.P10230	9606.Q15427	1
10298.P10230	9606.Q16621	1
10298.P10230	9606.Q5D1E8	1
10298.P10230	9606.Q5JR59	1
10298.P10230	9606.Q8IUH3	1
10298.P10230	9606.Q96S65	1
10298.P10230	9606.Q9BUZ4	1
10298.P10230	9606.Q9H000	1
10298.P10230	9606.Q9H9H4	1
10298.P10230	9606.Q9NX57	1
10298.P10230	9606.Q9UPY8	1
10298.P10230	9606.Q9Y2W2	1
10298.P10230	9606.Q9Y6K9	1
10298.P10231	9606.P57105	1
10298.P10231	9606.Q15427	1
10298.P10231	9606.Q5VSY0	1
10298.P10231	9606.Q96S65	1
10298.P10231	9606.Q9BYM8	1
10298.P10233	9606.O43559	1
10298.P10233	9606.P08237	1
10298.P10233	9606.Q01081	1
10298.P10233	9606.Q14289	1
10298.P10233	9606.Q5VTL8	1
10298.P10233	9606.Q6NXP0	1
10298.P10233	9606.Q8N5U6	1
10298.P10233	9606.Q96B97	1
10298.P10233	9606.Q9H3M7	1
10298.P10233	9606.Q9HAU4	1
10298.P10236	9606.P51610	1
10298.P10236	9606.Q9NVP2	1
10298.P10238	9606.P61978	1
10298.P10238	9606.P67870	1
10298.P10238	9606.P84103	1
10298.P10238	9606.Q07021	1
10298.P10238	9606.Q8IYA8	1
10298.P10238	9606.Q96SB4	1
10298.P10238	9606.Q9GZV8	1
10298.P10238	9606.Q9UBU9	1
10298.P10239	9606.Q96JM7	1
10298.P10240	9606.O00308	1
10298.P10240	9606.O95273	1
10298.P10240	9606.P62304	1
10298.P10240	9606.Q15007	1
10298.P10240	9606.Q15427	1
10298.P10240	9606.Q8N4H5	1
10298.P10240	9606.Q8N9W6	1
10298.P10240	9606.Q8WW12	1
10298.P10240	9606.Q9BSJ6	1
10298.P10240	9606.Q9BYM8	1
10298.P10240	9606.Q9HD26	1
10298.P10240	9606.Q9NQZ6	1
10298.P10240	9606.Q9P1W9	1
10298.P10240	9606.Q9UKT9	1
10298.P17589	9606.Q14160	1
10298.P32888	9606.O94776	1
10298.P32888	9606.O95273	1
10298.P32888	9606.Q08379	1
10298.P32888	9606.Q13547	1
10298.P32888	9606.Q14576	1
10298.P32888	9606.Q5JR59	1
10298.P32888	9606.Q8ND90	1
10298.P32888	9606.Q9GZV8	1
10298.P32888	9606.Q9Y6K9	1
10298.P36313	9606.B2R4R0	1
10298.P36313	9606.D2JYH4	1
10298.P36313	9606.P07437	1
10298.P36313	9606.P12036	1
10298.P36313	9606.P18621	1
10298.P36313	9606.P42677	1
10298.P36313	9606.P62136	1
10298.P36313	9606.P62269	1
10298.P36313	9606.P62736	1
10298.P36313	9606.P62805	1
10298.P36313	9606.P62829	1
10298.P36313	9606.P63267	1
10298.P36313	9606.Q14457	1
10298.P36313	9606.Q71U36	1
10298.P36313	9606.Q71UM5	1
10298.P36313	9606.Q9BQE3	1
10298.P36313	9606.Q9UHD2	1
10298.P57083	9606.Q92956	1
10298.P68331	9606.O95251	1
10298.P68331	9606.P04637	1
10298.P68331	9606.Q49A26	1
10298.P68331	9606.Q8N5R6	1
10298.P68331	9606.Q9BRK4	1
10298.P68331	9606.Q9H0U9	1
10298.P68331	9606.Q9UKT9	1
10298.Q25BW6	9606.P63172	1
10298.Q25BW6	9606.Q9UPY8	1
10298.Q25BY8	9606.Q13547	1
10298.Q69091	9606.Q15223	1
10298.Q69091	9606.Q92956	1
10298.Q9J0X9	9606.O00303	1
10298.Q9J0X9	9606.O43390	1
10298.Q9J0X9	9606.O75369	1
10298.Q9J0X9	9606.P11142	1
10298.Q9J0X9	9606.P11940	1
10298.Q9J0X9	9606.P21333	1
10298.Q9J0X9	9606.P25963	1
10298.Q9J0X9	9606.P35658	1
10298.Q9J0X9	9606.P55884	1
10298.Q9J0X9	9606.P60709	1
10298.Q9J0X9	9606.P61978	1
10298.Q9J0X9	9606.P84103	1
10298.Q9J0X9	9606.Q04637	1
10298.Q9J0X9	9606.Q13310	1
10298.Q9J0X9	9606.Q6P2Q9	1
10298.Q9J0X9	9606.Q92841	1
10298.Q9J0X9	9606.Q96SB4	1
10298.Q9J0X9	9606.Q99613	1
10298.U5TQE9	9606.Q13546	1
10298.U5TQE9	9606.Q9Y572	1
10310.P13292	9606.P05783	1
10310.P28282	9606.P46934	1
10310.P28282	9606.Q12756	1
10310.P28282	9606.Q96J02	1
10310.P68335	9606.O75586	1
10310.P68335	9606.P49336	1
10310.P68335	9606.Q96G25	1
10310.P68335	9606.Q9NPJ6	1
10310.P68335	9606.Q9NVC6	1
10310.P68335	9606.Q9NWA0	1
10310.P68335	9606.Q9NX70	1
10310.P68336	9606.O75586	1
10310.P68336	9606.P49336	1
10310.P68336	9606.Q96G25	1
10310.P68336	9606.Q9NPJ6	1
10310.P68336	9606.Q9NVC6	1
10310.P68336	9606.Q9NWA0	1
10310.P68336	9606.Q9NX70	1
10310.P89432	9606.Q96RT1	1
10310.P89462	9606.Q13546	1
10310.P89462	9606.Q9Y572	1
10310.Q69113	9606.P14859	1
10310.Q69113	9606.Q00403	1
10310.Q69113	9606.Q16594	1
10320.K4P3M7	9606.Q09472	1
10320.P29128	9606.P41222	1
10320.P29128	9606.Q13547	1
10320.P29128	9606.Q92985	1
10320.P30020	9606.P51610	1
10320.Q4VW77	9606.P42224	1
10320.Q77CE4	9606.O15533	1
10326.P17473	9606.P20226	1
10326.P17473	9606.P35268	1
10326.P17473	9606.Q00403	1
10326.P28939	9606.P20226	1
10326.Q05906	9606.P20226	1
10326.Q6F4H9	9606.P01024	1
10335.Q4JR05	9606.P20916	1
10335.Q6QCM6	9606.P52292	1
10335.Q6QCP6	9606.P08047	1
10335.Q8AZM1	9606.P08047	1
10335.Q9J3M8	9606.P14735	1
10335.Q9J3M8	9606.P20916	1
10345.G3G922	9606.Q15223	1
10345.G3G960	9606.Q14203	1
10345.Q5PP90	9606.Q13153	1
10345.Q5PP90	9606.Q13177	1
10359.B8YEG3	9606.Q8WLS4	1
10359.B8YEH0	9606.Q9BUN8	1
10359.B9VXK6	9606.B2RTY4	1
10359.B9VXK6	9606.D2JYH4	1
10359.B9VXK6	9606.O14654	1
10359.B9VXK6	9606.O95071	1
10359.B9VXK6	9606.P07437	1
10359.B9VXK6	9606.P11021	1
10359.B9VXK6	9606.P12036	1
10359.B9VXK6	9606.P42677	1
10359.B9VXK6	9606.P50395	1
10359.B9VXK6	9606.P55795	1
10359.B9VXK6	9606.P61026	1
10359.B9VXK6	9606.P62736	1
10359.B9VXK6	9606.P63267	1
10359.B9VXK6	9606.Q14790	1
10359.B9VXK6	9606.Q70EL1	1
10359.B9VXK6	9606.Q71U36	1
10359.B9VXK6	9606.Q71UM5	1
10359.B9VXK6	9606.Q9BQE3	1
10359.B9VXK6	9606.Q9NUL7	1
10359.B9VXK6	9606.Q9NVI7	1
10359.D3YRZ7	9606.A0A024R9C1	1
10359.F5HAM0	9606.P36406	1
10359.F5HAM0	9606.P41227	1
10359.F5HAM0	9606.Q9Y4K3	1
10359.F5HBC6	9606.P46100	1
10359.F5HBC6	9606.Q9UER7	1
10359.F5HC71	9606.Q13651	1
10359.F5HC97	9606.Q12824	1
10359.F5HCM1	9606.P29590	1
10359.F5HCM1	9606.Q9UER7	1
10359.F5HE05	9606.Q15629	1
10359.F5HE12	9606.O15294	1
10359.F5HE12	9606.Q15020	1
10359.F5HE12	9606.Q16531	1
10359.F5HE12	9606.Q8TEX9	1
10359.F5HE12	9606.Q93009	1
10359.F5HE12	9606.Q9BW61	1
10359.F5HE12	9606.Q9Y4B6	1
10359.F5HEU0	9606.O15533	1
10359.F5HEU0	9606.Q13087	1
10359.F5HH39	9606.P30260	1
10359.F5HH39	9606.Q9UJX2	1
10359.F5HH39	9606.Q9UJX3	1
10359.F5HI85	9606.Q12824	1
10359.P03169	9606.P23497	1
10359.P03169	9606.P29590	1
10359.P09708	9606.Q12959	1
10359.P09727	9606.Q9BUN8	1
10359.P13202	9606.P29590	1
10359.P16769	9606.Q12824	1
10359.P17150	9606.Q13651	1
10359.P19893	9606.P09651	1
10359.P19893	9606.P55854	1
10359.P19893	9606.P61956	1
10359.P19893	9606.P63165	1
10359.P19893	9606.P63279	1
10359.Q04234	9606.P52294	1
10359.Q6SVZ5	9606.P04843	1
10359.Q6SVZ5	9606.P04844	1
10359.Q6SVZ5	9606.P11021	1
10359.Q6SVZ5	9606.P27824	1
10359.Q6SVZ5	9606.Q15629	1
10359.Q6SVZ5	9606.Q9BUN8	1
10359.Q6SW29	9606.O00505	1
10359.Q6SW29	9606.P06400	1
10359.Q6SW29	9606.P08708	1
10359.Q6SW29	9606.P11021	1
10359.Q6SW29	9606.P63167	1
10359.Q6SW29	9606.P67870	1
10359.Q6SW29	9606.P68400	1
10359.Q6SW29	9606.Q15326	1
10359.Q6SW29	9606.Q96FJ2	1
10359.Q6SW66	9606.P55036	1
10359.Q6SW94	9606.Q07812	1
10359.Q6SWA4	9606.O43242	1
10359.Q6SWA4	9606.O43809	1
10359.Q6SWA4	9606.O95071	1
10359.Q6SWA4	9606.O96019	1
10359.Q6SWA4	9606.P13667	1
10359.Q6SWA4	9606.P16152	1
10359.Q6SWA4	9606.P25788	1
10359.Q6SWA4	9606.P28070	1
10359.Q6SWA4	9606.P28072	1
10359.Q6SWA4	9606.P31942	1
10359.Q6SWA4	9606.P40763	1
10359.Q6SWA4	9606.P43686	1
10359.Q6SWA4	9606.P53396	1
10359.Q6SWA4	9606.P61289	1
10359.Q6SWA4	9606.P62333	1
10359.Q6SWA4	9606.P62820	1
10359.Q6SWA4	9606.P62826	1
10359.Q6SWA4	9606.Q13200	1
10359.Q6SWA4	9606.Q16531	1
10359.Q6SWA4	9606.Q92993	1
10359.Q6SWA4	9606.Q96AY3	1
10359.Q6SWA4	9606.Q9BTV4	1
10359.Q6SWA4	9606.Q9H7D7	1
10359.Q6SWA4	9606.Q9Y230	1
10359.Q6SWA4	9606.Q9Y265	1
10359.Q6SWA4	9606.Q9Y4A5	1
10359.Q6SWB7	9606.Q9Y4K3	1
10359.Q6SWG0	9606.Q13651	1
10359.Q6SWV3	9606.P06400	1
10359.Q7M6R1	9606.P30260	1
10359.Q7M6R1	9606.Q9UJX2	1
10359.Q7M6R1	9606.Q9UJX3	1
10359.Q8V2D1	9606.Q9Y4K3	1
10366.A8E1C4	9606.K9JA46	1
10366.A8E1C4	9606.O14654	1
10366.A8E1C4	9606.O60341	1
10366.A8E1C4	9606.O94776	1
10366.A8E1C4	9606.O95816	1
10366.A8E1C4	9606.P07437	1
10366.A8E1C4	9606.P07900	1
10366.A8E1C4	9606.P11021	1
10366.A8E1C4	9606.P31943	1
10366.A8E1C4	9606.P34932	1
10366.A8E1C4	9606.P49368	1
10366.A8E1C4	9606.P49411	1
10366.A8E1C4	9606.P52597	1
10366.A8E1C4	9606.P55795	1
10366.A8E1C4	9606.P56545	1
10366.A8E1C4	9606.P68104	1
10366.A8E1C4	9606.P68371	1
10366.A8E1C4	9606.Q05639	1
10366.A8E1C4	9606.Q09028	1
10366.A8E1C4	9606.Q13330	1
10366.A8E1C4	9606.Q13363	1
10366.A8E1C4	9606.Q13547	1
10366.A8E1C4	9606.Q16576	1
10366.A8E1C4	9606.Q5VTE0	1
10366.A8E1C4	9606.Q71U36	1
10366.A8E1C4	9606.Q92598	1
10366.A8E1C4	9606.Q92618	1
10366.A8E1C4	9606.Q92769	1
10366.A8E1C4	9606.Q9BQE3	1
10366.A8E1C4	9606.Q9UPU5	1
10366.A8E1H1	9606.P34931	1
10366.A8E1H1	9606.Q4G0F5	1
10366.A8E1H1	9606.Q96QK1	1
10366.A8E1H1	9606.Q9H171	1
10366.A8E1H1	9606.Q9Y572	1
10366.H2A1D8	9606.O14654	1
10366.H2A1D8	9606.O95816	1
10366.H2A1D8	9606.P07437	1
10366.H2A1D8	9606.P12036	1
10366.H2A1D8	9606.P42677	1
10366.H2A1D8	9606.P49411	1
10366.H2A1D8	9606.Q3ZCQ8	1
10366.H2A1D8	9606.Q71U36	1
10366.H2A1D8	9606.Q71UM5	1
10366.H2A1D8	9606.Q9BQE3	1
10366.Q06A28	9606.Q9Y6K9	1
10376.A0A0C7TA99	9606.O75094	1
10376.A0A0C7TA99	9606.O96006	1
10376.A0A0C7TA99	9606.P04275	1
10376.A0A0C7TA99	9606.P28799	1
10376.A0A0C7TA99	9606.Q99873	1
10376.A0A0C7TA99	9606.Q9NQ79	1
10376.A0A0C7TA99	9606.Q9NR46	1
10376.A0A0C7TA99	9606.Q9NSC5	1
10376.A0A0C7TRZ7	9606.P19838	1
10376.A0A0C7TUY8	9606.D0PNI2	1
10376.A0A0C7TUY8	9606.D9ZGF2	1
10376.A0A0C7TUY8	9606.O15173	1
10376.A0A0C7TUY8	9606.O75688	1
10376.A0A0C7TUY8	9606.O95573	1
10376.A0A0C7TUY8	9606.P02751	1
10376.A0A0C7TUY8	9606.P12109	1
10376.A0A0C7TUY8	9606.P12110	1
10376.A0A0C7TUY8	9606.P12111	1
10376.A0A0C7TUY8	9606.P16615	1
10376.A0A0C7TUY8	9606.P21964	1
10376.A0A0C7TUY8	9606.P23458	1
10376.A0A0C7TUY8	9606.P28300	1
10376.A0A0C7TUY8	9606.P29966	1
10376.A0A0C7TUY8	9606.P31689	1
10376.A0A0C7TUY8	9606.P40227	1
10376.A0A0C7TUY8	9606.P42677	1
10376.A0A0C7TUY8	9606.P48643	1
10376.A0A0C7TUY8	9606.P50281	1
10376.A0A0C7TUY8	9606.Q14393	1
10376.A0A0C7TUY8	9606.Q53GC0	1
10376.A0A0C7TUY8	9606.Q549N5	1
10376.A0A0C7TUY8	9606.Q6P996	1
10376.A0A0C7TUY8	9606.Q8N2K0	1
10376.A0A0C7TUY8	9606.Q9BQB6	1
10376.A0A0C7TUY8	9606.Q9H3P7	1
10376.A0A0C7TUY8	9606.Q9NQC3	1
10376.A0A0C7TUY8	9606.Q9NZM1	1
10376.A0A0C7TUY8	9606.Q9UHV2	1
10376.A0A0C7TUY8	9606.Q9Y5M8	1
10376.A0A0C7TUY8	9606.Q9Y6C9	1
10376.A0A0C7TUY8	9606.Q9Y6N5	1
10376.A8CSJ8	9606.Q9UHF1	1
10376.G3CKS7	9606.A0A024R8K8	1
10376.G3CKS7	9606.A3KMH1	1
10376.G3CKS7	9606.A5YKK6	1
10376.G3CKS7	9606.J3QS41	1
10376.G3CKS7	9606.O00231	1
10376.G3CKS7	9606.O00232	1
10376.G3CKS7	9606.O00264	1
10376.G3CKS7	9606.O00483	1
10376.G3CKS7	9606.O00487	1
10376.G3CKS7	9606.O14545	1
10376.G3CKS7	9606.O14579	1
10376.G3CKS7	9606.O14818	1
10376.G3CKS7	9606.O15173	1
10376.G3CKS7	9606.O15260	1
10376.G3CKS7	9606.O15269	1
10376.G3CKS7	9606.O43164	1
10376.G3CKS7	9606.O43242	1
10376.G3CKS7	9606.O43294	1
10376.G3CKS7	9606.O60333	1
10376.G3CKS7	9606.O60716	1
10376.G3CKS7	9606.O60762	1
10376.G3CKS7	9606.O60831	1
10376.G3CKS7	9606.O75381	1
10376.G3CKS7	9606.O75396	1
10376.G3CKS7	9606.O75688	1
10376.G3CKS7	9606.O94929	1
10376.G3CKS7	9606.O95071	1
10376.G3CKS7	9606.O95159	1
10376.G3CKS7	9606.O95297	1
10376.G3CKS7	9606.O95573	1
10376.G3CKS7	9606.O95816	1
10376.G3CKS7	9606.O95817	1
10376.G3CKS7	9606.O95831	1
10376.G3CKS7	9606.O95967	1
10376.G3CKS7	9606.O96005	1
10376.G3CKS7	9606.P02751	1
10376.G3CKS7	9606.P02786	1
10376.G3CKS7	9606.P06703	1
10376.G3CKS7	9606.P07858	1
10376.G3CKS7	9606.P08240	1
10376.G3CKS7	9606.P09486	1
10376.G3CKS7	9606.P09543	1
10376.G3CKS7	9606.P09619	1
10376.G3CKS7	9606.P10644	1
10376.G3CKS7	9606.P11441	1
10376.G3CKS7	9606.P11717	1
10376.G3CKS7	9606.P12109	1
10376.G3CKS7	9606.P16070	1
10376.G3CKS7	9606.P16615	1
10376.G3CKS7	9606.P17858	1
10376.G3CKS7	9606.P17980	1
10376.G3CKS7	9606.P18859	1
10376.G3CKS7	9606.P20618	1
10376.G3CKS7	9606.P23458	1
10376.G3CKS7	9606.P23634	1
10376.G3CKS7	9606.P25445	1
10376.G3CKS7	9606.P25786	1
10376.G3CKS7	9606.P25789	1
10376.G3CKS7	9606.P26196	1
10376.G3CKS7	9606.P28066	1
10376.G3CKS7	9606.P28070	1
10376.G3CKS7	9606.P28300	1
10376.G3CKS7	9606.P31689	1
10376.G3CKS7	9606.P33897	1
10376.G3CKS7	9606.P34932	1
10376.G3CKS7	9606.P35813	1
10376.G3CKS7	9606.P35998	1
10376.G3CKS7	9606.P39656	1
10376.G3CKS7	9606.P40227	1
10376.G3CKS7	9606.P40855	1
10376.G3CKS7	9606.P41252	1
10376.G3CKS7	9606.P42166	1
10376.G3CKS7	9606.P42677	1
10376.G3CKS7	9606.P42694	1
10376.G3CKS7	9606.P43686	1
10376.G3CKS7	9606.P46379	1
10376.G3CKS7	9606.P46782	1
10376.G3CKS7	9606.P48047	1
10376.G3CKS7	9606.P48556	1
10376.G3CKS7	9606.P48643	1
10376.G3CKS7	9606.P49023	1
10376.G3CKS7	9606.P49368	1
10376.G3CKS7	9606.P49721	1
10376.G3CKS7	9606.P49792	1
10376.G3CKS7	9606.P50281	1
10376.G3CKS7	9606.P50402	1
10376.G3CKS7	9606.P50479	1
10376.G3CKS7	9606.P51148	1
10376.G3CKS7	9606.P51571	1
10376.G3CKS7	9606.P51665	1
10376.G3CKS7	9606.P51911	1
10376.G3CKS7	9606.P52943	1
10376.G3CKS7	9606.P53621	1
10376.G3CKS7	9606.P55036	1
10376.G3CKS7	9606.P60468	1
10376.G3CKS7	9606.P60900	1
10376.G3CKS7	9606.P62191	1
10376.G3CKS7	9606.P62195	1
10376.G3CKS7	9606.P62333	1
10376.G3CKS7	9606.Q00341	1
10376.G3CKS7	9606.Q01813	1
10376.G3CKS7	9606.Q06210	1
10376.G3CKS7	9606.Q12797	1
10376.G3CKS7	9606.Q13049	1
10376.G3CKS7	9606.Q13637	1
10376.G3CKS7	9606.Q13671	1
10376.G3CKS7	9606.Q14192	1
10376.G3CKS7	9606.Q14204	1
10376.G3CKS7	9606.Q14257	1
10376.G3CKS7	9606.Q14393	1
10376.G3CKS7	9606.Q14517	1
10376.G3CKS7	9606.Q14699	1
10376.G3CKS7	9606.Q15334	1
10376.G3CKS7	9606.Q15434	1
10376.G3CKS7	9606.Q15629	1
10376.G3CKS7	9606.Q15942	1
10376.G3CKS7	9606.Q16186	1
10376.G3CKS7	9606.Q16527	1
10376.G3CKS7	9606.Q3KQU3	1
10376.G3CKS7	9606.Q4L180	1
10376.G3CKS7	9606.Q53EP0	1
10376.G3CKS7	9606.Q5T4S7	1
10376.G3CKS7	9606.Q5TGY1	1
10376.G3CKS7	9606.Q5VV42	1
10376.G3CKS7	9606.Q63ZY3	1
10376.G3CKS7	9606.Q68DQ2	1
10376.G3CKS7	9606.Q6AI12	1
10376.G3CKS7	9606.Q6P996	1
10376.G3CKS7	9606.Q6PJ69	1
10376.G3CKS7	9606.Q6UVK1	1
10376.G3CKS7	9606.Q70UQ0	1
10376.G3CKS7	9606.Q71UM5	1
10376.G3CKS7	9606.Q7L5D6	1
10376.G3CKS7	9606.Q86YV9	1
10376.G3CKS7	9606.Q8IX21	1
10376.G3CKS7	9606.Q8IXI2	1
10376.G3CKS7	9606.Q8IY17	1
10376.G3CKS7	9606.Q8IZ07	1
10376.G3CKS7	9606.Q8N2K0	1
10376.G3CKS7	9606.Q8TED1	1
10376.G3CKS7	9606.Q8WX93	1
10376.G3CKS7	9606.Q93008	1
10376.G3CKS7	9606.Q93062	1
10376.G3CKS7	9606.Q96EY1	1
10376.G3CKS7	9606.Q96HC4	1
10376.G3CKS7	9606.Q96IX5	1
10376.G3CKS7	9606.Q96JJ7	1
10376.G3CKS7	9606.Q96N66	1
10376.G3CKS7	9606.Q96RT7	1
10376.G3CKS7	9606.Q99442	1
10376.G3CKS7	9606.Q99460	1
10376.G3CKS7	9606.Q99523	1
10376.G3CKS7	9606.Q99700	1
10376.G3CKS7	9606.Q9BQB6	1
10376.G3CKS7	9606.Q9BRK5	1
10376.G3CKS7	9606.Q9BSJ8	1
10376.G3CKS7	9606.Q9BV68	1
10376.G3CKS7	9606.Q9BWM7	1
10376.G3CKS7	9606.Q9BZG1	1
10376.G3CKS7	9606.Q9C0C2	1
10376.G3CKS7	9606.Q9H2P0	1
10376.G3CKS7	9606.Q9H496	1
10376.G3CKS7	9606.Q9H694	1
10376.G3CKS7	9606.Q9HC07	1
10376.G3CKS7	9606.Q9HCH0	1
10376.G3CKS7	9606.Q9HCU5	1
10376.G3CKS7	9606.Q9NP72	1
10376.G3CKS7	9606.Q9NR12	1
10376.G3CKS7	9606.Q9NUJ3	1
10376.G3CKS7	9606.Q9NVI7	1
10376.G3CKS7	9606.Q9NWV8	1
10376.G3CKS7	9606.Q9NXH8	1
10376.G3CKS7	9606.Q9NXS2	1
10376.G3CKS7	9606.Q9NZM1	1
10376.G3CKS7	9606.Q9P0V3	1
10376.G3CKS7	9606.Q9P266	1
10376.G3CKS7	9606.Q9UDY4	1
10376.G3CKS7	9606.Q9UGP8	1
10376.G3CKS7	9606.Q9UHC7	1
10376.G3CKS7	9606.Q9UHD8	1
10376.G3CKS7	9606.Q9UL15	1
10376.G3CKS7	9606.Q9ULM3	1
10376.G3CKS7	9606.Q9UNE7	1
10376.G3CKS7	9606.Q9UNM6	1
10376.G3CKS7	9606.Q9UPN7	1
10376.G3CKS7	9606.Q9Y230	1
10376.G3CKS7	9606.Q9Y285	1
10376.G3CKS7	9606.Q9Y2G8	1
10376.G3CKS7	9606.Q9Y2I1	1
10376.G3CKS7	9606.Q9Y520	1
10376.G3CKS7	9606.Q9Y5K5	1
10376.G3CKS7	9606.Q9Y5M8	1
10376.G3CKS7	9606.Q9Y5V3	1
10376.G3CKS7	9606.Q9Y6C2	1
10376.G3CKS7	9606.Q9Y6C9	1
10376.G3CKS7	9606.Q9Y6J9	1
10376.G3CKS7	9606.Q9Y6M1	1
10376.G3CKS7	9606.Q9Y6N5	1
10376.I1YP38	9606.O15027	1
10376.I1YP38	9606.O95817	1
10376.I1YP38	9606.P01023	1
10376.I1YP38	9606.P28290	1
10376.I1YP38	9606.P28300	1
10376.I1YP38	9606.P30153	1
10376.I1YP38	9606.P40227	1
10376.I1YP38	9606.P40879	1
10376.I1YP38	9606.P50402	1
10376.I1YP38	9606.P63151	1
10376.I1YP38	9606.Q63ZY3	1
10376.I1YP38	9606.Q8IZ52	1
10376.I1YP38	9606.Q8WWI1	1
10376.I1YP38	9606.Q9NXH8	1
10376.I1YP38	9606.Q9NZM1	1
10376.I1YP38	9606.Q9P2E5	1
10376.I1YP38	9606.Q9Y230	1
10376.I1YP38	9606.Q9Y6N5	1
10376.K9UT94	9606.O00161	1
10376.K9UT94	9606.O00264	1
10376.K9UT94	9606.O00308	1
10376.K9UT94	9606.O00469	1
10376.K9UT94	9606.O00483	1
10376.K9UT94	9606.O00560	1
10376.K9UT94	9606.O14763	1
10376.K9UT94	9606.O15031	1
10376.K9UT94	9606.O15173	1
10376.K9UT94	9606.O15260	1
10376.K9UT94	9606.O15400	1
10376.K9UT94	9606.O43306	1
10376.K9UT94	9606.O60493	1
10376.K9UT94	9606.O60503	1
10376.K9UT94	9606.O60565	1
10376.K9UT94	9606.O60716	1
10376.K9UT94	9606.O60831	1
10376.K9UT94	9606.O75688	1
10376.K9UT94	9606.O75781	1
10376.K9UT94	9606.O94929	1
10376.K9UT94	9606.O95071	1
10376.K9UT94	9606.O95297	1
10376.K9UT94	9606.O95477	1
10376.K9UT94	9606.P00533	1
10376.K9UT94	9606.P02751	1
10376.K9UT94	9606.P02786	1
10376.K9UT94	9606.P04626	1
10376.K9UT94	9606.P05556	1
10376.K9UT94	9606.P07093	1
10376.K9UT94	9606.P07237	1
10376.K9UT94	9606.P08133	1
10376.K9UT94	9606.P08172	1
10376.K9UT94	9606.P08758	1
10376.K9UT94	9606.P09486	1
10376.K9UT94	9606.P09543	1
10376.K9UT94	9606.P09619	1
10376.K9UT94	9606.P10586	1
10376.K9UT94	9606.P15260	1
10376.K9UT94	9606.P16070	1
10376.K9UT94	9606.P16615	1
10376.K9UT94	9606.P23458	1
10376.K9UT94	9606.P23634	1
10376.K9UT94	9606.P25116	1
10376.K9UT94	9606.P27105	1
10376.K9UT94	9606.P27797	1
10376.K9UT94	9606.P28300	1
10376.K9UT94	9606.P29323	1
10376.K9UT94	9606.P30530	1
10376.K9UT94	9606.P31689	1
10376.K9UT94	9606.P35221	1
10376.K9UT94	9606.P35613	1
10376.K9UT94	9606.P37173	1
10376.K9UT94	9606.P40189	1
10376.K9UT94	9606.P42702	1
10376.K9UT94	9606.P43686	1
10376.K9UT94	9606.P50281	1
10376.K9UT94	9606.P50402	1
10376.K9UT94	9606.P50479	1
10376.K9UT94	9606.P51798	1
10376.K9UT94	9606.P51809	1
10376.K9UT94	9606.P51812	1
10376.K9UT94	9606.P54760	1
10376.K9UT94	9606.P55036	1
10376.K9UT94	9606.P60468	1
10376.K9UT94	9606.P62191	1
10376.K9UT94	9606.P62942	1
10376.K9UT94	9606.P98194	1
10376.K9UT94	9606.Q04721	1
10376.K9UT94	9606.Q04917	1
10376.K9UT94	9606.Q12959	1
10376.K9UT94	9606.Q13136	1
10376.K9UT94	9606.Q13308	1
10376.K9UT94	9606.Q13586	1
10376.K9UT94	9606.Q13643	1
10376.K9UT94	9606.Q14257	1
10376.K9UT94	9606.Q14517	1
10376.K9UT94	9606.Q14699	1
10376.K9UT94	9606.Q15012	1
10376.K9UT94	9606.Q15036	1
10376.K9UT94	9606.Q15262	1
10376.K9UT94	9606.Q15629	1
10376.K9UT94	9606.Q27J81	1
10376.K9UT94	9606.Q63ZY3	1
10376.K9UT94	9606.Q6IAA8	1
10376.K9UT94	9606.Q6P996	1
10376.K9UT94	9606.Q6UX15	1
10376.K9UT94	9606.Q70UQ0	1
10376.K9UT94	9606.Q7Z4F1	1
10376.K9UT94	9606.Q86SQ0	1
10376.K9UT94	9606.Q86T03	1
10376.K9UT94	9606.Q86VY9	1
10376.K9UT94	9606.Q86WC4	1
10376.K9UT94	9606.Q86Y82	1
10376.K9UT94	9606.Q8IUD2	1
10376.K9UT94	9606.Q8IY17	1
10376.K9UT94	9606.Q8IZ07	1
10376.K9UT94	9606.Q8N4L2	1
10376.K9UT94	9606.Q8NC42	1
10376.K9UT94	9606.Q8NC54	1
10376.K9UT94	9606.Q8TAP6	1
10376.K9UT94	9606.Q8WUM4	1
10376.K9UT94	9606.Q8WUM9	1
10376.K9UT94	9606.Q92537	1
10376.K9UT94	9606.Q96AQ6	1
10376.K9UT94	9606.Q96D15	1
10376.K9UT94	9606.Q96J84	1
10376.K9UT94	9606.Q96N66	1
10376.K9UT94	9606.Q99460	1
10376.K9UT94	9606.Q99500	1
10376.K9UT94	9606.Q99650	1
10376.K9UT94	9606.Q9BRK5	1
10376.K9UT94	9606.Q9BT67	1
10376.K9UT94	9606.Q9BT88	1
10376.K9UT94	9606.Q9BXS4	1
10376.K9UT94	9606.Q9H0E2	1
10376.K9UT94	9606.Q9H3P7	1
10376.K9UT94	9606.Q9H5V8	1
10376.K9UT94	9606.Q9H7F0	1
10376.K9UT94	9606.Q9NP72	1
10376.K9UT94	9606.Q9NQX7	1
10376.K9UT94	9606.Q9NV96	1
10376.K9UT94	9606.Q9NVI7	1
10376.K9UT94	9606.Q9NXH8	1
10376.K9UT94	9606.Q9NXS2	1
10376.K9UT94	9606.Q9NZM1	1
10376.K9UT94	9606.Q9NZV1	1
10376.K9UT94	9606.Q9P270	1
10376.K9UT94	9606.Q9UDY4	1
10376.K9UT94	9606.Q9UP95	1
10376.K9UT94	9606.Q9UQ35	1
10376.K9UT94	9606.Q9Y282	1
10376.K9UT94	9606.Q9Y2G8	1
10376.K9UT94	9606.Q9Y3C5	1
10376.K9UT94	9606.Q9Y561	1
10376.K9UT94	9606.Q9Y5M8	1
10376.K9UT94	9606.Q9Y6I3	1
10376.K9UT94	9606.Q9Y6N5	1
10376.P03177	9606.O00203	1
10376.P03177	9606.O00483	1
10376.P03177	9606.O60716	1
10376.P03177	9606.O60831	1
10376.P03177	9606.O75688	1
10376.P03177	9606.O95071	1
10376.P03177	9606.P07196	1
10376.P03177	9606.P07858	1
10376.P03177	9606.P16615	1
10376.P03177	9606.P27816	1
10376.P03177	9606.P35080	1
10376.P03177	9606.P40429	1
10376.P03177	9606.P42704	1
10376.P03177	9606.P47756	1
10376.P03177	9606.P50402	1
10376.P03177	9606.P51911	1
10376.P03177	9606.P62699	1
10376.P03177	9606.P82650	1
10376.P03177	9606.Q00341	1
10376.P03177	9606.Q12797	1
10376.P03177	9606.Q15629	1
10376.P03177	9606.Q16206	1
10376.P03177	9606.Q16527	1
10376.P03177	9606.Q5JY77	1
10376.P03177	9606.Q63ZY3	1
10376.P03177	9606.Q6UB35	1
10376.P03177	9606.Q7KZF4	1
10376.P03177	9606.Q8IY17	1
10376.P03177	9606.Q8IYX8	1
10376.P03177	9606.Q8N5R6	1
10376.P03177	9606.Q93008	1
10376.P03177	9606.Q96AA8	1
10376.P03177	9606.Q96B97	1
10376.P03177	9606.Q96D09	1
10376.P03177	9606.Q9H270	1
10376.P03177	9606.Q9NQC3	1
10376.P03177	9606.Q9NR12	1
10376.P03177	9606.Q9NXH8	1
10376.P03177	9606.Q9NZM1	1
10376.P03177	9606.Q9UJ70	1
10376.P03177	9606.Q9UQ35	1
10376.P03177	9606.Q9Y2D8	1
10376.P03177	9606.Q9Y305	1
10376.P03177	9606.Q9Y3Q8	1
10376.P03177	9606.Q9Y5M8	1
10376.P03177	9606.Q9Y6C9	1
10376.P03177	9606.Q9Y6N5	1
10376.P03179	9606.A3KMH1	1
10376.P03179	9606.O00483	1
10376.P03179	9606.O14735	1
10376.P03179	9606.O15027	1
10376.P03179	9606.O75381	1
10376.P03179	9606.O95071	1
10376.P03179	9606.O95816	1
10376.P03179	9606.O95817	1
10376.P03179	9606.P09543	1
10376.P03179	9606.P16615	1
10376.P03179	9606.P25685	1
10376.P03179	9606.P28300	1
10376.P03179	9606.P31689	1
10376.P03179	9606.P40227	1
10376.P03179	9606.P40616	1
10376.P03179	9606.P43686	1
10376.P03179	9606.P46100	1
10376.P03179	9606.P46379	1
10376.P03179	9606.P46734	1
10376.P03179	9606.P48643	1
10376.P03179	9606.P49368	1
10376.P03179	9606.P50402	1
10376.P03179	9606.Q08380	1
10376.P03179	9606.Q12955	1
10376.P03179	9606.Q14517	1
10376.P03179	9606.Q16787	1
10376.P03179	9606.Q63ZY3	1
10376.P03179	9606.Q71UM5	1
10376.P03179	9606.Q8IXI1	1
10376.P03179	9606.Q92526	1
10376.P03179	9606.Q99615	1
10376.P03179	9606.Q99700	1
10376.P03179	9606.Q9BQB6	1
10376.P03179	9606.Q9UDY4	1
10376.P03179	9606.Q9UER7	1
10376.P03179	9606.Q9UHD8	1
10376.P03179	9606.Q9UL15	1
10376.P03179	9606.Q9UNE7	1
10376.P03179	9606.Q9Y230	1
10376.P03179	9606.Q9Y4B5	1
10376.P03179	9606.Q9Y5V3	1
10376.P03179	9606.Q9Y6N5	1
10376.P03180	9606.Q13651	1
10376.P03182	9606.A0FGR8	1
10376.P03182	9606.O00264	1
10376.P03182	9606.O00391	1
10376.P03182	9606.O00483	1
10376.P03182	9606.O14735	1
10376.P03182	9606.O15173	1
10376.P03182	9606.O15260	1
10376.P03182	9606.O15321	1
10376.P03182	9606.O43521	1
10376.P03182	9606.O60716	1
10376.P03182	9606.O60725	1
10376.P03182	9606.O60831	1
10376.P03182	9606.O75396	1
10376.P03182	9606.O75695	1
10376.P03182	9606.O75962	1
10376.P03182	9606.O95297	1
10376.P03182	9606.O95573	1
10376.P03182	9606.O95817	1
10376.P03182	9606.P00403	1
10376.P03182	9606.P00533	1
10376.P03182	9606.P02751	1
10376.P03182	9606.P05023	1
10376.P03182	9606.P05556	1
10376.P03182	9606.P07237	1
10376.P03182	9606.P08172	1
10376.P03182	9606.P08195	1
10376.P03182	9606.P08240	1
10376.P03182	9606.P09486	1
10376.P03182	9606.P09543	1
10376.P03182	9606.P09619	1
10376.P03182	9606.P10301	1
10376.P03182	9606.P11166	1
10376.P03182	9606.P11717	1
10376.P03182	9606.P16070	1
10376.P03182	9606.P16615	1
10376.P03182	9606.P18031	1
10376.P03182	9606.P21912	1
10376.P03182	9606.P22413	1
10376.P03182	9606.P23458	1
10376.P03182	9606.P23634	1
10376.P03182	9606.P26196	1
10376.P03182	9606.P27824	1
10376.P03182	9606.P28300	1
10376.P03182	9606.P29966	1
10376.P03182	9606.P30101	1
10376.P03182	9606.P33527	1
10376.P03182	9606.P35613	1
10376.P03182	9606.P38435	1
10376.P03182	9606.P40616	1
10376.P03182	9606.P42166	1
10376.P03182	9606.P46782	1
10376.P03182	9606.P46977	1
10376.P03182	9606.P49006	1
10376.P03182	9606.P50281	1
10376.P03182	9606.P50402	1
10376.P03182	9606.P51148	1
10376.P03182	9606.P51571	1
10376.P03182	9606.P53801	1
10376.P03182	9606.P57088	1
10376.P03182	9606.P59768	1
10376.P03182	9606.P60468	1
10376.P03182	9606.P62070	1
10376.P03182	9606.P62834	1
10376.P03182	9606.P78357	1
10376.P03182	9606.Q01813	1
10376.P03182	9606.Q04721	1
10376.P03182	9606.Q07812	1
10376.P03182	9606.Q12797	1
10376.P03182	9606.Q13137	1
10376.P03182	9606.Q13232	1
10376.P03182	9606.Q13308	1
10376.P03182	9606.Q13443	1
10376.P03182	9606.Q13637	1
10376.P03182	9606.Q14204	1
10376.P03182	9606.Q14699	1
10376.P03182	9606.Q15165	1
10376.P03182	9606.Q15262	1
10376.P03182	9606.Q15750	1
10376.P03182	9606.Q16527	1
10376.P03182	9606.Q16891	1
10376.P03182	9606.Q2PZI1	1
10376.P03182	9606.Q3T906	1
10376.P03182	9606.Q53EP0	1
10376.P03182	9606.Q5RI15	1
10376.P03182	9606.Q6IAA8	1
[truncated: 37,010 more rows]
