# Supplementary material for: The Landscape of Virus-Host Protein–Protein Interaction Databases
Source: Front Microbiol. 2022 Jul 15;13:827742. doi: 10.3389/fmicb.2022.827742 (PMC9335289; doi:10.3389/fmicb.2022.827742)
Supplement: Supplementary file 1 [file Data_Sheet_1.zip › interactions-VirHostNet.csv]

10243.A0A1X9T7Z8	9606.Q9NP66	0.33655286
10243.P07385	9606.P29466	0.41323432
10243.P07385	9606.P42574	0.41323432
10243.P07385	9606.P55212	0.41323432
10243.P07385	9606.Q14790	0.51072806
10245.A4GDF4	9606.A0A669KB53	0.32715574
10245.O57263	9606.P57738	0.32715574
10245.O57263	9606.P63208	0.41323432
10245.P03296	9606.P00451	0.32715574
10245.P03296	9606.Q9GZT9	0.32715574
10245.P04298	9606.A0A087X117	0.32715574
10245.P04298	9606.Q96RQ9	0.32715574
10245.P04305	9606.F8VVA7	0.32715574
10245.P04305	9606.P04083	0.32715574
10245.P04305	9606.P07355	0.32715574
10245.P04305	9606.P12111	0.32715574
10245.P04305	9606.Q8WTS1	0.32715574
10245.P11158	9606.A0A0U1RRM6	0.32715574
10245.P11158	9606.P78344	0.32715574
10245.P11158	9606.Q13227	0.32715574
10245.P11158	9606.Q13753	0.32715574
10245.P11258	9606.P19013	0.33655286
10245.P11258	9606.Q6ZN40	0.32715574
10245.P11258	9606.Q92560	0.32715574
10245.P11258	9606.Q9UH99	0.32715574
10245.P12848	9606.A0A6Q8PGK1	0.32715574
10245.P12848	9606.O14578	0.32715574
10245.P12848	9606.Q08379	0.32715574
10245.P12848	9606.Q6P5S2	0.32715574
10245.P12848	9606.Q86VP6	0.32715574
10245.P12848	9606.Q8WW38	0.32715574
10245.P12848	9606.Q92624	0.32715574
10245.P12848	9606.Q96DA0	0.32715574
10245.P12848	9606.Q9H334	0.32715574
10245.P12848	9606.Q9P0K7	0.32715574
10245.P14357	9606.A0A3B3ISQ4	0.32715574
10245.P14357	9606.F8VXC8	0.32715574
10245.P14357	9606.K7ERV3	0.32715574
10245.P14357	9606.O15131	0.32715574
10245.P14357	9606.O75398	0.32715574
10245.P14357	9606.P18583	0.32715574
10245.P14357	9606.P52179	0.32715574
10245.P14357	9606.P52292	0.33655286
10245.P14357	9606.P63010	0.32715574
10245.P14357	9606.Q08379	0.32715574
10245.P14357	9606.Q13162	0.32715574
10245.P14357	9606.Q8IVF2	0.32715574
10245.P14357	9606.Q96ES6	0.32715574
10245.P14357	9606.Q96JH7	0.33655286
10245.P14357	9606.Q9BS26	0.32715574
10245.P14357	9606.Q9NRQ2	0.33655286
10245.P14357	9606.Q9P0K7	0.32715574
10245.P14357	9606.Q9Y3T6	0.32715574
10245.P15059	9606.Q5JRA6	0.32715574
10245.P15059	9606.Q9H2G2	0.32715574
10245.P16913	9606.P05412	0.33655286
10245.P17367	9606.A0A075B749	0.32715574
10245.P17367	9606.A0A0A0MTS7	0.32715574
10245.P17367	9606.B4DLJ1	0.32715574
10245.P17367	9606.G5E9I4	0.32715574
10245.P17367	9606.J3QK89	0.32715574
10245.P17367	9606.O43815	0.32715574
10245.P17367	9606.O75665	0.32715574
10245.P17367	9606.O94763	0.32715574
10245.P17367	9606.P19013	0.33655286
10245.P17367	9606.P23025	0.32715574
10245.P17367	9606.P23246	0.32715574
10245.P17367	9606.P24539	0.32715574
10245.P17367	9606.P35221	0.32715574
10245.P17367	9606.P48788	0.33655286
10245.P17367	9606.P49792	0.32715574
10245.P17367	9606.P50552	0.32715574
10245.P17367	9606.P63010	0.32715574
10245.P17367	9606.Q13227	0.32715574
10245.P17367	9606.Q14141	0.32715574
10245.P17367	9606.Q6P597	0.32715574
10245.P17367	9606.Q7Z406	0.32715574
10245.P17367	9606.Q7Z7A1	0.32715574
10245.P17367	9606.Q8WUM4	0.33655286
10245.P17367	9606.Q8WXH0	0.32715574
10245.P17367	9606.Q92599	0.32715574
10245.P17367	9606.Q92878	0.32715574
10245.P17367	9606.Q96C34	0.32715574
10245.P17367	9606.Q96F44	0.32715574
10245.P17367	9606.Q99675	0.32715574
10245.P17367	9606.Q9BQS8	0.32715574
10245.P17367	9606.Q9BT92	0.32715574
10245.P17367	9606.Q9H2G2	0.32715574
10245.P17367	9606.Q9NSA3	0.32715574
10245.P17367	9606.Q9UBB5	0.32715574
10245.P17367	9606.Q9UPT5	0.32715574
10245.P17367	9606.Q9Y5S2	0.32715574
10245.P17367	9606.Q9Y679	0.32715574
10245.P17371	9606.A0A6Q8PGK1	0.32715574
10245.P17371	9606.P02511	0.33655286
10245.P17372	9606.V9GZ56	0.32715574
10245.P18378	9606.P19525	0.59131616
10245.P18378	9606.P24001	0.32715574
10245.P18378	9606.P62979	0.32715574
10245.P18378	9606.Q86X95	0.32715574
10245.P18378	9606.Q9BRK4	0.32715574
10245.P18378	9606.Q9NP74	0.32715574
10245.P18378	9606.Q9NQ29	0.32715574
10245.P21605	9606.A8MUS3	0.32715574
10245.P21605	9606.B8ZZN6	0.32715574
10245.P21605	9606.O14933	0.41323432
10245.P21605	9606.O15021	0.32715574
10245.P21605	9606.O95793	0.32715574
10245.P21605	9606.P19525	0.46669525
10245.P21605	9606.Q08211	0.32715574
10245.P21605	9606.Q6P0Q8	0.32715574
10245.P21605	9606.Q9NUL3	0.32715574
10245.P21605	9606.Q9Y2H9	0.32715574
10245.P23372	9606.A0A1B0GTL5	0.32715574
10245.P23372	9606.A0A2R8Y5A3	0.32715574
10245.P23372	9606.K7EQ78	0.32715574
10245.P23372	9606.O95400	0.33655286
10245.P23372	9606.P02511	0.33655286
10245.P23372	9606.P06748	0.32715574
10245.P23372	9606.P14923	0.32715574
10245.P23372	9606.P27449	0.32715574
10245.P23372	9606.P55327	0.33655286
10245.P23372	9606.Q05086	0.32715574
10245.P23372	9606.Q05BQ5	0.32715574
10245.P23372	9606.Q07666	0.33655286
10245.P23372	9606.Q15084	0.33655286
10245.P23372	9606.Q4G0J3	0.32715574
10245.P23372	9606.Q53H80	0.32715574
10245.P23372	9606.Q76M96	0.32715574
10245.P23372	9606.Q8IXT5	0.32715574
10245.P23372	9606.Q8TDL5	0.32715574
10245.P23372	9606.Q96AH0	0.32715574
10245.P23372	9606.Q96JA1	0.32715574
10245.P23372	9606.Q99661	0.33655286
10245.P23372	9606.Q9NP98	0.32715574
10245.P23372	9606.Q9Y3C5	0.32715574
10245.P23372	9606.Q9Y5Q9	0.32715574
10245.P24356	9606.O43521	0.41323432
10245.P24356	9606.Q07812	0.41323432
10245.P24356	9606.Q13794	0.42464948
10245.P24356	9606.Q16611	0.5317339
10245.P24356	9606.Q96PG8	0.32715574
10245.P24766	9606.F8VZQ9	0.32715574
10245.P24766	9606.H3BSR6	0.32715574
10245.P24766	9606.O15444	0.32715574
10245.P24766	9606.P02775	0.32715574
10245.P24766	9606.P02776	0.32715574
10245.P24766	9606.P19876	0.32715574
10245.P24766	9606.P22362	0.32715574
10245.P24766	9606.Q92583	0.32715574
10245.P24766	9606.Q9Y258	0.32715574
10245.P24772	9606.O15037	0.32715574
10245.P24772	9606.O75113	0.32715574
10245.P24772	9606.Q01850	0.33655286
10245.P26669	9606.P46939	0.32715574
10245.P26669	9606.Q15643	0.32715574
10245.P26669	9606.Q15797	0.33655286
10245.P26669	9606.Q66GS9	0.32715574
10245.P26669	9606.Q8NFZ5	0.32715574
10245.P26672	9606.O00206	0.32715574
10245.P26672	9606.P58753	0.32715574
10245.P26672	9606.Q8IUC6	0.32715574
10245.P26672	9606.Q99836	0.33655286
10245.P26672	9606.Q9Y3B3	0.32715574
10245.P68446	9606.Q8IUR0	0.32715574
10245.P68466	9606.A0A0D9SG04	0.32715574
10245.P68466	9606.A0A669KBF4	0.32715574
10245.P68466	9606.E9PDI4	0.32715574
10245.P68466	9606.O75376	0.32715574
10245.P68466	9606.P46776	0.32715574
10245.P68466	9606.Q9H2G4	0.32715574
10245.P68466	9606.Q9Y5X3	0.32715574
10245.P68563	9606.K7ERV3	0.32715574
10245.P68563	9606.O00151	0.32715574
10245.P68563	9606.Q9C0F3	0.32715574
10245.P68600	9606.Q8IY57	0.32715574
10245.P68619	9606.G3V5R9	0.50321954
10245.P68710	9606.P20700	0.32715574
10245.P68710	9606.Q03252	0.32715574
10245.P68716	9606.P13861	0.32715574
10245.Q01220	9606.O43187	0.32715574
10245.Q01220	9606.Q9Y4K3	0.32715574
10245.Q49PX0	9606.A0A494C045	0.42464948
10245.Q49PX0	9606.O14920	0.32715574
10245.Q49PX0	9606.O43521	0.32715574
10245.Q49PX0	9606.O75477	0.32715574
10245.Q49PX0	9606.P55957	0.41323432
10245.Q49PX0	9606.Q16611	0.32715574
10245.Q49PX0	9606.Q92844	0.32715574
10245.Q49PX0	9606.Q92934	0.42464948
10245.Q6RZE7	9606.P16333	0.18369399
10245.Q805H7	9606.O75152	0.32715574
10245.Q805H7	9606.P0CG48	0.32715574
10245.Q805H7	9606.P19013	0.33655286
10245.Q805H7	9606.P20042	0.32715574
10245.Q805H7	9606.P46778	0.32715574
10245.Q805H7	9606.Q13427	0.32715574
10245.Q805H7	9606.Q8WV24	0.32715574
10245.Q805H7	9606.Q99729	0.32715574
10245.Q805P6	9606.A0A0J9YX62	0.32715574
10245.Q805P6	9606.A0A6Q8PGK1	0.32715574
10245.Q805P6	9606.P02511	0.32715574
10245.Q80HT9	9606.O00499	0.32715574
10245.Q80HV3	9606.A6NFX8	0.32715574
10245.Q80HW9	9606.F8WBV6	0.32715574
10245.Q80HW9	9606.O00339	0.32715574
10245.Q80HW9	9606.O00391	0.32715574
10245.Q80HW9	9606.P01903	0.32715574
10245.Q80HW9	9606.P18583	0.32715574
10245.Q80HW9	9606.P19237	0.32715574
10245.Q80HW9	9606.P28562	0.32715574
10245.Q80HW9	9606.P28838	0.32715574
10245.Q80HW9	9606.P31025	0.32715574
10245.Q80HW9	9606.P31151	0.32715574
10245.Q80HW9	9606.P62266	0.32715574
10245.Q80HW9	9606.Q01955	0.32715574
10245.Q80HW9	9606.Q06481	0.32715574
10245.Q80HW9	9606.Q2TBE0	0.32715574
10245.Q80HW9	9606.Q6UWP8	0.32715574
10245.Q80HW9	9606.Q8WWI1	0.32715574
10245.Q80HW9	9606.Q92187	0.32715574
10245.Q80HW9	9606.Q96E22	0.32715574
10245.Q80HW9	9606.Q9BT92	0.32715574
10245.Q89121	9606.A0A096LPC5	0.32715574
10245.Q8UYL3	9606.P01375	0.41323432
10255.P0DOT5	9606.P98179	0.32715574
10255.P0DSV8	9606.P49069	0.32715574
10255.P0DSV8	9606.Q92504	0.32715574
10255.P0DSV8	9606.Q9HC84	0.32715574
10255.Q07041	9606.P19838	0.32715574
10255.Q07041	9606.P63208	0.32715574
10255.Q0NJW0	9606.P23508	0.32715574
10255.Q0NJW0	9606.Q96SB3	0.32715574
10255.Q0NJW0	9606.Q9H4B4	0.32715574
10258.Q6TVI8	9606.P35968	0.32715574
10261.Q9J5G4	9606.Q16611	0.32715574
10273.Q77PA8	9606.Q16611	0.18369399
10273.Q83730	9606.P31749	0.32715574
10279.Q98184	9606.A0A5K1VW50	0.41948158
10279.Q98184	9606.P04150	0.41948158
10279.Q98325	9606.Q12933	0.32715574
10279.Q98325	9606.Q13077	0.32715574
10279.Q98325	9606.Q13114	0.42464948
10279.Q98325	9606.Q13158	0.51072806
10279.Q98325	9606.Q14790	0.32715574
10298.L0N4F0	9606.O95295	0.32715574
10298.L0N4F0	9606.P00846	0.32715574
10298.L0N4F0	9606.P48201	0.32715574
10298.P04288	9606.O43865	0.41323432
10298.P04288	9606.P21673	0.32715574
10298.P04288	9606.P41240	0.32715574
10298.P04288	9606.Q86SE5	0.32715574
10298.P04288	9606.Q8N5R6	0.32715574
10298.P04288	9606.Q969E8	0.32715574
10298.P04288	9606.Q969F0	0.32715574
10298.P04288	9606.Q96BA8	0.32715574
10298.P04288	9606.Q96IT1	0.32715574
10298.P04288	9606.Q99750	0.32715574
10298.P04288	9606.Q9BRK4	0.32715574
10298.P04294	9606.Q9Y4E8	0.32715574
10298.P04295	9606.Q13137	0.32715574
10298.P04296	9606.A0A087WYF9	0.32715574
10298.P04296	9606.A0A2R8YG02	0.32715574
10298.P04296	9606.A0A669KBJ7	0.32715574
10298.P04296	9606.A0A669KBL1	0.32715574
10298.P04296	9606.A0A6Q8PFJ0	0.32715574
10298.P04296	9606.B7ZLQ5	0.32715574
10298.P04296	9606.O14686	0.32715574
10298.P04296	9606.O14981	0.32715574
10298.P04296	9606.O60264	0.32715574
10298.P04296	9606.O60437	0.32715574
10298.P04296	9606.O60506	0.32715574
10298.P04296	9606.O75533	0.32715574
10298.P04296	9606.O95153	0.32715574
10298.P04296	9606.O95602	0.32715574
10298.P04296	9606.P09874	0.32715574
10298.P04296	9606.P12004	0.32715574
10298.P04296	9606.P12268	0.32715574
10298.P04296	9606.P12956	0.32715574
10298.P04296	9606.P49736	0.32715574
10298.P04296	9606.P49959	0.32715574
10298.P04296	9606.P50402	0.32715574
10298.P04296	9606.P54132	0.32715574
10298.P04296	9606.P55209	0.32715574
10298.P04296	9606.P62136	0.32715574
10298.P04296	9606.Q12873	0.32715574
10298.P04296	9606.Q13426	0.32715574
10298.P04296	9606.Q14191	0.32715574
10298.P04296	9606.Q14683	0.32715574
10298.P04296	9606.Q15393	0.32715574
10298.P04296	9606.Q86XP3	0.32715574
10298.P04296	9606.Q92769	0.32715574
10298.P04296	9606.Q92922	0.32715574
10298.P04296	9606.Q969G3	0.32715574
10298.P04296	9606.Q96GM5	0.32715574
10298.P04296	9606.Q9NPF5	0.32715574
10298.P04296	9606.Q9Y2M0	0.32715574
10298.P04296	9606.Q9Y5B9	0.32715574
10298.P04485	9606.P17028	0.32715574
10298.P04485	9606.Q8N8U2	0.32715574
10298.P04485	9606.Q96EZ8	0.41948158
10298.P04485	9606.Q9NVV9	0.32715574
10298.P04485	9606.Q9NZM5	0.33655286
10298.P04487	9606.Q9H2X6	0.32715574
10298.P04488	9606.Q8N5R6	0.32715574
10298.P04488	9606.Q96EY1	0.32715574
10298.P04488	9606.Q9GZV8	0.32715574
10298.P04488	9606.Q9NQZ6	0.32715574
10298.P06477	9606.O14933	0.32715574
10298.P06477	9606.O15392	0.32715574
10298.P06477	9606.O75177	0.32715574
10298.P06477	9606.O76095	0.32715574
10298.P06477	9606.O95639	0.32715574
10298.P06477	9606.P05408	0.32715574
10298.P06477	9606.P08567	0.32715574
10298.P06477	9606.P0DJI8	0.32715574
10298.P06477	9606.P15328	0.32715574
10298.P06477	9606.P25398	0.32715574
10298.P06477	9606.P35914	0.41323432
10298.P06477	9606.P36955	0.32715574
10298.P06477	9606.P46779	0.32715574
10298.P06477	9606.P49763	0.32715574
10298.P06477	9606.P52789	0.32715574
10298.P06477	9606.P54920	0.32715574
10298.P06477	9606.P55774	0.41323432
10298.P06477	9606.P56181	0.32715574
10298.P06477	9606.P82980	0.32715574
10298.P06477	9606.Q15382	0.32715574
10298.P06477	9606.Q15772	0.32715574
10298.P06477	9606.Q16394	0.41323432
10298.P06477	9606.Q53RE8	0.32715574
10298.P06477	9606.Q5JUX0	0.32715574
10298.P06477	9606.Q6PDB4	0.32715574
10298.P06477	9606.Q7L5A8	0.32715574
10298.P06477	9606.Q8N998	0.32715574
10298.P06477	9606.Q8TBF5	0.32715574
10298.P06477	9606.Q8WUH6	0.32715574
10298.P06477	9606.Q8WVF5	0.32715574
10298.P06477	9606.Q92552	0.32715574
10298.P06477	9606.Q96A35	0.32715574
10298.P06477	9606.Q96BM0	0.32715574
10298.P06477	9606.Q96FQ6	0.32715574
10298.P06477	9606.Q9BUL8	0.32715574
10298.P06477	9606.Q9BX68	0.32715574
10298.P06477	9606.Q9BXS6	0.32715574
10298.P06477	9606.Q9H159	0.32715574
10298.P06477	9606.Q9NRP0	0.32715574
10298.P06477	9606.Q9NRS6	0.32715574
10298.P06477	9606.Q9NV23	0.32715574
10298.P06477	9606.Q9NZL4	0.41323432
10298.P06477	9606.Q9UBQ5	0.32715574
10298.P06481	9606.P62857	0.32715574
10298.P06481	9606.Q71SY5	0.32715574
10298.P06481	9606.Q9NQZ6	0.32715574
10298.P06485	9606.P17980	0.32715574
10298.P06486	9606.O96006	0.32715574
10298.P06486	9606.Q9GZV8	0.32715574
10298.P06491	9606.Q15427	0.32715574
10298.P08393	9606.A0A669KBF4	0.33655286
10298.P08393	9606.A0A669KBL1	0.60038257
10298.P08393	9606.E9PRY8	0.33655286
10298.P08393	9606.P18859	0.32715574
10298.P08393	9606.P22681	0.18369399
10298.P08393	9606.P30281	0.41948158
10298.P08393	9606.P56524	0.33655286
10298.P08393	9606.Q13404	0.32715574
10298.P08393	9606.Q5VSY0	0.32715574
10298.P08393	9606.Q7L190	0.32715574
10298.P08393	9606.Q7Z7J5	0.32715574
10298.P08393	9606.Q8N5R6	0.32715574
10298.P08393	9606.Q96B97	0.18369399
10298.P08393	9606.Q96GY0	0.32715574
10298.P08393	9606.Q9BWF2	0.32715574
10298.P08393	9606.Q9GZV8	0.32715574
10298.P08393	9606.Q9NZM5	0.33655286
10298.P08393	9606.Q9UKV0	0.33655286
10298.P08393	9606.Q9UQL6	0.33655286
10298.P08393	9606.Q9Y5A6	0.32715574
10298.P08543	9606.P43360	0.32715574
10298.P08543	9606.P63167	0.32715574
10298.P08543	9606.Q96FJ2	0.41323432
10298.P10186	9606.P56545	0.32715574
10298.P10186	9606.Q13363	0.32715574
10298.P10186	9606.Q9Y5F6	0.32715574
10298.P10191	9606.O00459	0.32715574
10298.P10191	9606.O14770	0.41323432
10298.P10191	9606.O14964	0.42464948
10298.P10191	9606.O60341	0.32715574
10298.P10191	9606.P02511	0.32715574
10298.P10191	9606.P04259	0.41323432
10298.P10191	9606.P07339	0.41323432
10298.P10191	9606.P09914	0.32715574
10298.P10191	9606.P10398	0.32715574
10298.P10191	9606.P19419	0.32715574
10298.P10191	9606.P25101	0.32715574
10298.P10191	9606.P29992	0.32715574
10298.P10191	9606.P34903	0.32715574
10298.P10191	9606.P48454	0.41323432
10298.P10191	9606.P62736	0.41323432
10298.P10191	9606.Q01081	0.32715574
10298.P10191	9606.Q01850	0.41323432
10298.P10191	9606.Q5T7M9	0.32715574
10298.P10191	9606.Q68DY1	0.32715574
10298.P10191	9606.Q86VW0	0.32715574
10298.P10191	9606.Q8NEY4	0.32715574
10298.P10191	9606.Q8WXF8	0.32715574
10298.P10191	9606.Q92478	0.32715574
10298.P10191	9606.Q9BUJ2	0.32715574
10298.P10191	9606.Q9HD23	0.32715574
10298.P10191	9606.Q9NRA8	0.32715574
10298.P10191	9606.Q9NS71	0.32715574
10298.P10191	9606.Q9Y4K3	0.32715574
10298.P10191	9606.Q9Y6H6	0.32715574
10298.P10193	9606.A6NMQ1	0.46669525
10298.P10193	9606.Q14203	0.32715574
10298.P10193	9606.Q96EY1	0.41323432
10298.P10193	9606.Q9UK22	0.41323432
10298.P10201	9606.O14770	0.32715574
10298.P10201	9606.Q15427	0.32715574
10298.P10201	9606.Q8IZ63	0.32715574
10298.P10201	9606.Q9UKT9	0.32715574
10298.P10204	9606.O00585	0.32715574
10298.P10204	9606.O14807	0.32715574
10298.P10204	9606.O15503	0.32715574
10298.P10204	9606.O43557	0.32715574
10298.P10204	9606.O43739	0.32715574
10298.P10204	9606.O75828	0.32715574
10298.P10204	9606.O75909	0.32715574
10298.P10204	9606.O95989	0.32715574
10298.P10204	9606.O95990	0.32715574
10298.P10204	9606.P05114	0.32715574
10298.P10204	9606.P06028	0.32715574
10298.P10204	9606.P08708	0.32715574
10298.P10204	9606.P0DPB6	0.32715574
10298.P10204	9606.P13164	0.41323432
10298.P10204	9606.P14210	0.32715574
10298.P10204	9606.P14555	0.41323432
10298.P10204	9606.P14770	0.32715574
10298.P10204	9606.P15328	0.41323432
10298.P10204	9606.P16152	0.32715574
10298.P10204	9606.P19652	0.32715574
10298.P10204	9606.P26641	0.32715574
10298.P10204	9606.P30536	0.32715574
10298.P10204	9606.P31151	0.32715574
10298.P10204	9606.P31260	0.32715574
10298.P10204	9606.P35372	0.32715574
10298.P10204	9606.P36382	0.32715574
10298.P10204	9606.P40616	0.32715574
10298.P10204	9606.P49458	0.32715574
10298.P10204	9606.P56378	0.32715574
10298.P10204	9606.P61769	0.32715574
10298.P10204	9606.P62263	0.32715574
10298.P10204	9606.P63241	0.32715574
10298.P10204	9606.P69892	0.32715574
10298.P10204	9606.Q01844	0.32715574
10298.P10204	9606.Q02750	0.32715574
10298.P10204	9606.Q12893	0.32715574
10298.P10204	9606.Q13432	0.32715574
10298.P10204	9606.Q14512	0.32715574
10298.P10204	9606.Q15661	0.32715574
10298.P10204	9606.Q16774	0.32715574
10298.P10204	9606.Q16864	0.32715574
10298.P10204	9606.Q4J6C6	0.32715574
10298.P10204	9606.Q53RE8	0.32715574
10298.P10204	9606.Q5SW96	0.32715574
10298.P10204	9606.Q6UWN8	0.32715574
10298.P10204	9606.Q6ZP80	0.32715574
10298.P10204	9606.Q7L8A9	0.32715574
10298.P10204	9606.Q8N682	0.32715574
10298.P10204	9606.Q8TBM7	0.32715574
10298.P10204	9606.Q8TBQ9	0.32715574
10298.P10204	9606.Q8TC12	0.32715574
10298.P10204	9606.Q8WVX3	0.32715574
10298.P10204	9606.Q92882	0.32715574
10298.P10204	9606.Q96MD7	0.32715574
10298.P10204	9606.Q99541	0.32715574
10298.P10204	9606.Q99731	0.32715574
10298.P10204	9606.Q9BWG6	0.32715574
10298.P10204	9606.Q9C005	0.32715574
10298.P10204	9606.Q9H813	0.32715574
10298.P10204	9606.Q9NRW1	0.32715574
10298.P10204	9606.Q9NXF8	0.32715574
10298.P10204	9606.Q9Y4P9	0.32715574
10298.P10205	9606.P13056	0.32715574
10298.P10205	9606.Q12926	0.32715574
10298.P10205	9606.Q14576	0.32715574
10298.P10205	9606.Q8NFH5	0.32715574
10298.P10205	9606.Q9NWS9	0.32715574
10298.P10209	9606.Q7Z4H7	0.32715574
10298.P10210	9606.Q6P1W5	0.32715574
10298.P10210	9606.Q7Z4H7	0.32715574
10298.P10210	9606.Q8N9W6	0.32715574
10298.P10211	9606.Q7Z4H7	0.32715574
10298.P10212	9606.Q16633	0.41323432
10298.P10212	9606.Q8ND90	0.32715574
10298.P10215	9606.A0A6Q8PFJ0	0.32715574
10298.P10215	9606.Q06609	0.32715574
10298.P10215	9606.Q15654	0.32715574
10298.P10215	9606.Q68G74	0.32715574
10298.P10217	9606.P0C7W6	0.32715574
10298.P10217	9606.Q8N6Y0	0.32715574
10298.P10217	9606.Q96IJ6	0.32715574
10298.P10217	9606.Q9H0A8	0.32715574
10298.P10218	9606.A0A6Q8PFJ0	0.32715574
10298.P10218	9606.O15162	0.32715574
10298.P10218	9606.O95273	0.32715574
10298.P10218	9606.P50402	0.33655286
10298.P10218	9606.Q08379	0.32715574
10298.P10218	9606.Q13137	0.32715574
10298.P10218	9606.Q14525	0.32715574
10298.P10218	9606.Q7L4P6	0.32715574
10298.P10218	9606.Q8ND90	0.32715574
10298.P10218	9606.Q8NHQ1	0.32715574
10298.P10218	9606.Q969F0	0.32715574
10298.P10219	9606.P43355	0.32715574
10298.P10219	9606.P51808	0.41323432
10298.P10219	9606.P63172	0.32715574
10298.P10219	9606.Q9UPY8	0.33655286
10298.P10220	9606.O14964	0.32715574
10298.P10220	9606.O95273	0.32715574
10298.P10220	9606.Q9BQ66	0.32715574
10298.P10224	9606.O60262	0.32715574
10298.P10224	9606.O60519	0.32715574
10298.P10224	9606.O60760	0.32715574
10298.P10224	9606.O75558	0.32715574
10298.P10224	9606.P60022	0.32715574
10298.P10224	9606.Q7L2Z9	0.32715574
10298.P10224	9606.Q7L4P6	0.32715574
10298.P10224	9606.Q8IYN2	0.32715574
10298.P10224	9606.Q8NHQ1	0.32715574
10298.P10224	9606.Q8TF71	0.32715574
10298.P10224	9606.Q8WYH8	0.32715574
10298.P10224	9606.Q96EZ8	0.32715574
10298.P10224	9606.Q9Y2G8	0.32715574
10298.P10225	9606.Q14240	0.33655286
10298.P10225	9606.Q15056	0.57325816
10298.P10227	9606.O15162	0.41323432
10298.P10227	9606.P07307	0.32715574
10298.P10227	9606.Q9BQ66	0.32715574
10298.P10227	9606.Q9NRY6	0.32715574
10298.P10228	9606.P10914	0.41323432
10298.P10228	9606.P15531	0.32715574
10298.P10228	9606.Q12926	0.32715574
10298.P10228	9606.Q14576	0.32715574
10298.P10228	9606.Q99962	0.41323432
10298.P10228	9606.Q9BQ66	0.32715574
10298.P10228	9606.Q9HCD5	0.32715574
10298.P10228	9606.Q9Y3Q8	0.32715574
10298.P10229	9606.Q96F46	0.32715574
10298.P10230	9606.O43805	0.32715574
10298.P10230	9606.P01100	0.32715574
10298.P10230	9606.P55198	0.32715574
10298.P10230	9606.P63172	0.32715574
10298.P10230	9606.P98066	0.32715574
10298.P10230	9606.Q12933	0.32715574
10298.P10230	9606.Q15233	0.32715574
10298.P10230	9606.Q15427	0.32715574
10298.P10230	9606.Q16621	0.32715574
10298.P10230	9606.Q5D1E8	0.32715574
10298.P10230	9606.Q5JR59	0.32715574
10298.P10230	9606.Q8IUH3	0.32715574
10298.P10230	9606.Q96S65	0.32715574
10298.P10230	9606.Q9BUZ4	0.32715574
10298.P10230	9606.Q9H000	0.32715574
10298.P10230	9606.Q9H9H4	0.32715574
10298.P10230	9606.Q9NX57	0.32715574
10298.P10230	9606.Q9UPY8	0.32715574
10298.P10230	9606.Q9Y2W2	0.32715574
10298.P10230	9606.Q9Y6K9	0.32715574
10298.P10231	9606.P57105	0.32715574
10298.P10231	9606.Q15427	0.32715574
10298.P10231	9606.Q5VSY0	0.32715574
10298.P10231	9606.Q96S65	0.32715574
10298.P10231	9606.Q9BYM8	0.32715574
10298.P10233	9606.O43559	0.32715574
10298.P10233	9606.P08237	0.32715574
10298.P10233	9606.Q5VTL8	0.32715574
10298.P10233	9606.Q6NXP0	0.32715574
10298.P10233	9606.Q96B97	0.32715574
10298.P10238	9606.H3BLV9	0.32715574
10298.P10238	9606.P61978	0.41948158
10298.P10238	9606.P84103	0.41948158
10298.P10238	9606.Q07021	0.41323432
10298.P10238	9606.Q5SRQ6	0.33655286
10298.P10238	9606.Q8IYA8	0.32715574
10298.P10238	9606.Q9GZV8	0.32715574
10298.P10239	9606.Q96JM7	0.32715574
10298.P10240	9606.O00308	0.32715574
10298.P10240	9606.O95273	0.32715574
10298.P10240	9606.P62304	0.32715574
10298.P10240	9606.Q15007	0.32715574
10298.P10240	9606.Q15427	0.32715574
10298.P10240	9606.Q8N4H5	0.32715574
10298.P10240	9606.Q8N9W6	0.32715574
10298.P10240	9606.Q8WW12	0.32715574
10298.P10240	9606.Q9BSJ6	0.32715574
10298.P10240	9606.Q9BYM8	0.32715574
10298.P10240	9606.Q9HD26	0.32715574
10298.P10240	9606.Q9NQZ6	0.32715574
10298.P10240	9606.Q9P1W9	0.32715574
10298.P10240	9606.Q9UKT9	0.32715574
10298.P32888	9606.O95273	0.32715574
10298.P32888	9606.Q08379	0.32715574
10298.P32888	9606.Q14576	0.32715574
10298.P32888	9606.Q5JR59	0.32715574
10298.P32888	9606.Q8ND90	0.32715574
10298.P32888	9606.Q9GZV8	0.32715574
10298.P32888	9606.Q9Y6K9	0.32715574
10298.P36313	9606.A0A494C045	0.32715574
10298.P36313	9606.P62136	0.41323432
10298.P36313	9606.Q14457	0.51072806
10298.P68331	9606.O95251	0.32715574
10298.P68331	9606.P04637	0.32715574
10298.P68331	9606.Q49A26	0.32715574
10298.P68331	9606.Q8N5R6	0.32715574
10298.P68331	9606.Q9BRK4	0.32715574
10298.P68331	9606.Q9H0U9	0.32715574
10298.P68331	9606.Q9UKT9	0.32715574
10298.Q69091	9606.Q15223	0.579901
10298.Q69091	9606.Q92956	0.32715574
10298.Q9J0X9	9606.P25963	0.46669525
10310.A0A2H4PJV3	9606.A0A3B3ITW6	0.33655286
10310.A0A2H4PJV3	9606.P46934	0.32715574
10310.G9I284	9606.P05783	0.41323432
10310.P68336	9606.A0A087WYL7	0.32715574
10310.P68336	9606.A0A1W2PS27	0.32715574
10310.P68336	9606.B4DUA7	0.32715574
10310.P68336	9606.P49336	0.32715574
10310.P68336	9606.Q96G25	0.32715574
10310.P68336	9606.Q9NPJ6	0.32715574
10310.P68336	9606.Q9NWA0	0.32715574
10320.P29128	9606.Q5SQ11	0.32715574
10320.UPI00015A3560	9606.A6NEM2	0.32715574
10326.P28939	9606.P20226	0.18369399
10335.Q6QCM6	9606.P52292	0.18369399
10335.Q6QCP6	9606.P08047	0.33655286
10359.F5H8Q3	9606.O43306	0.32715574
10359.F5H8Q3	9606.P16885	0.32715574
10359.F5H8Q3	9606.P19256	0.32715574
10359.F5H8Q3	9606.Q8IWB1	0.32715574
10359.F5H8Q3	9606.Q8TEB9	0.32715574
10359.F5H8R0	9606.A0FGR8	0.32715574
10359.F5H8R0	9606.O43301	0.32715574
10359.F5H8R0	9606.P16885	0.32715574
10359.F5H8R0	9606.P32189	0.32715574
10359.F5H8R0	9606.P57105	0.32715574
10359.F5H8R0	9606.Q13637	0.32715574
10359.F5H8R0	9606.Q96TC7	0.32715574
10359.F5H8R0	9606.Q9H6X2	0.32715574
10359.F5H8R0	9606.Q9NUI1	0.32715574
10359.F5H8R0	9606.Q9P291	0.32715574
10359.F5H8R0	9606.Q9UJ14	0.32715574
10359.F5H8S6	9606.Q14155	0.32715574
10359.F5H8S6	9606.Q15052	0.32715574
10359.F5H8S6	9606.Q9UKB1	0.32715574
10359.F5H8S6	9606.Q9Y297	0.32715574
10359.F5H8S6	9606.Q9Y2X7	0.32715574
10359.F5H991	9606.A2RUS2	0.32715574
10359.F5H991	9606.A8CG34	0.32715574
10359.F5H991	9606.O15234	0.32715574
10359.F5H991	9606.O15379	0.32715574
10359.F5H991	9606.O43474	0.32715574
10359.F5H991	9606.O60292	0.32715574
10359.F5H991	9606.O60293	0.32715574
10359.F5H991	9606.O60907	0.32715574
10359.F5H991	9606.O75376	0.32715574
10359.F5H991	9606.O75420	0.32715574
10359.F5H991	9606.O94964	0.32715574
10359.F5H991	9606.O95071	0.32715574
10359.F5H991	9606.O95365	0.32715574
10359.F5H991	9606.O95391	0.32715574
10359.F5H991	9606.P19883	0.32715574
10359.F5H991	9606.P42285	0.32715574
10359.F5H991	9606.P46736	0.32715574
10359.F5H991	9606.P48634	0.32715574
10359.F5H991	9606.P51532	0.32715574
10359.F5H991	9606.P57682	0.32715574
10359.F5H991	9606.P78332	0.32715574
10359.F5H991	9606.P78524	0.32715574
10359.F5H991	9606.Q02241	0.32715574
10359.F5H991	9606.Q12774	0.32715574
10359.F5H991	9606.Q13573	0.32715574
10359.F5H991	9606.Q13796	0.32715574
10359.F5H991	9606.Q14493	0.32715574
10359.F5H991	9606.Q15018	0.32715574
10359.F5H991	9606.Q15637	0.32715574
10359.F5H991	9606.Q2M1Z3	0.32715574
10359.F5H991	9606.Q3KQU3	0.32715574
10359.F5H991	9606.Q5JSZ5	0.32715574
10359.F5H991	9606.Q5SW79	0.32715574
10359.F5H991	9606.Q5VSY0	0.32715574
10359.F5H991	9606.Q5VYS8	0.32715574
10359.F5H991	9606.Q69YH5	0.32715574
10359.F5H991	9606.Q6AI12	0.32715574
10359.F5H991	9606.Q6NZY4	0.32715574
10359.F5H991	9606.Q6UY14	0.32715574
10359.F5H991	9606.Q7RTP6	0.32715574
10359.F5H991	9606.Q7Z591	0.32715574
10359.F5H991	9606.Q86US8	0.32715574
10359.F5H991	9606.Q8IY92	0.32715574
10359.F5H991	9606.Q8N3E9	0.32715574
10359.F5H991	9606.Q8N3V7	0.32715574
10359.F5H991	9606.Q8N554	0.32715574
10359.F5H991	9606.Q8TDY4	0.32715574
10359.F5H991	9606.Q8TF72	0.32715574
10359.F5H991	9606.Q8WWI1	0.32715574
10359.F5H991	9606.Q92576	0.32715574
10359.F5H991	9606.Q92620	0.32715574
10359.F5H991	9606.Q92888	0.32715574
10359.F5H991	9606.Q92889	0.32715574
10359.F5H991	9606.Q93073	0.32715574
10359.F5H991	9606.Q969G5	0.32715574
10359.F5H991	9606.Q96HA1	0.32715574
10359.F5H991	9606.Q96K58	0.32715574
10359.F5H991	9606.Q96PE2	0.32715574
10359.F5H991	9606.Q96RS6	0.32715574
10359.F5H991	9606.Q99590	0.32715574
10359.F5H991	9606.Q9BVJ6	0.32715574
10359.F5H991	9606.Q9BXF6	0.32715574
10359.F5H991	9606.Q9BY12	0.32715574
10359.F5H991	9606.Q9C0J8	0.32715574
10359.F5H991	9606.Q9H0D6	0.32715574
10359.F5H991	9606.Q9H0H5	0.32715574
10359.F5H991	9606.Q9H0W5	0.32715574
10359.F5H991	9606.Q9H2H8	0.32715574
10359.F5H991	9606.Q9H2Y7	0.32715574
10359.F5H991	9606.Q9H4P4	0.32715574
10359.F5H991	9606.Q9H7U1	0.32715574
10359.F5H991	9606.Q9HC44	0.32715574
10359.F5H991	9606.Q9NWH9	0.32715574
10359.F5H991	9606.Q9NWV8	0.32715574
10359.F5H991	9606.Q9NXR1	0.32715574
10359.F5H991	9606.Q9NYL2	0.32715574
10359.F5H991	9606.Q9P266	0.32715574
10359.F5H991	9606.Q9P2N5	0.32715574
10359.F5H991	9606.Q9P2P5	0.32715574
10359.F5H991	9606.Q9P2Q2	0.32715574
10359.F5H991	9606.Q9UMS6	0.32715574
10359.F5H991	9606.Q9UMX5	0.32715574
10359.F5H991	9606.Q9Y3C6	0.32715574
10359.F5H991	9606.Q9Y3X0	0.32715574
10359.F5H991	9606.Q9Y4X4	0.32715574
10359.F5H991	9606.Q9Y520	0.32715574
10359.F5H991	9606.Q9Y580	0.32715574
10359.F5H991	9606.Q9Y618	0.32715574
10359.F5H9F9	9606.O60437	0.32715574
10359.F5H9F9	9606.P00734	0.32715574
10359.F5H9F9	9606.P00738	0.32715574
10359.F5H9F9	9606.P00747	0.32715574
10359.F5H9F9	9606.P01009	0.32715574
10359.F5H9F9	9606.P01042	0.32715574
10359.F5H9F9	9606.P01871	0.32715574
10359.F5H9F9	9606.P02647	0.32715574
10359.F5H9F9	9606.P02649	0.32715574
10359.F5H9F9	9606.P02671	0.32715574
10359.F5H9F9	9606.P02675	0.32715574
10359.F5H9F9	9606.P02679	0.32715574
10359.F5H9F9	9606.P02747	0.32715574
10359.F5H9F9	9606.P02748	0.32715574
10359.F5H9F9	9606.P02787	0.32715574
10359.F5H9F9	9606.P04004	0.32715574
10359.F5H9F9	9606.P08311	0.32715574
10359.F5H9F9	9606.P08697	0.32715574
10359.F5H9F9	9606.P10909	0.32715574
10359.F5H9F9	9606.P13796	0.32715574
10359.F5H9F9	9606.P30838	0.32715574
10359.F5H9F9	9606.P36952	0.32715574
10359.F5H9F9	9606.Q13630	0.32715574
10359.F5H9F9	9606.Q14134	0.32715574
10359.F5H9F9	9606.Q6ZRV2	0.32715574
10359.F5H9F9	9606.Q92817	0.32715574
10359.F5H9F9	9606.Q9Y446	0.32715574
10359.F5H9I4	9606.P00533	0.32715574
10359.F5H9I4	9606.P02461	0.32715574
10359.F5H9I4	9606.P04626	0.32715574
10359.F5H9I4	9606.P46013	0.32715574
10359.F5H9I4	9606.P48382	0.32715574
10359.F5H9I4	9606.P49354	0.32715574
10359.F5H9I4	9606.Q15006	0.32715574
10359.F5H9I4	9606.Q15650	0.32715574
10359.F5H9I4	9606.Q5RKV6	0.32715574
10359.F5H9I4	9606.Q8IYS0	0.32715574
10359.F5H9I4	9606.Q8N2G8	0.32715574
10359.F5H9I4	9606.Q8N474	0.32715574
10359.F5H9I4	9606.Q8N9Q2	0.32715574
10359.F5H9I4	9606.Q8WWI1	0.32715574
10359.F5H9I4	9606.Q92545	0.32715574
10359.F5H9I4	9606.Q96A33	0.32715574
10359.F5H9I4	9606.Q96NT0	0.32715574
10359.F5H9I4	9606.Q9HBR0	0.32715574
10359.F5H9I4	9606.Q9HD20	0.32715574
10359.F5H9I4	9606.Q9NW15	0.32715574
10359.F5H9I4	9606.Q9P0I2	0.32715574
10359.F5H9I4	9606.Q9Y3P9	0.32715574
10359.F5H9N4	9606.O14737	0.32715574
10359.F5H9N4	9606.Q14289	0.32715574
10359.F5H9N4	9606.Q5JRX3	0.32715574
10359.F5H9N4	9606.Q5SYE7	0.32715574
10359.F5H9N4	9606.Q9H2J4	0.32715574
10359.F5H9N9	9606.O75342	0.32715574
10359.F5H9N9	9606.Q32P28	0.32715574
10359.F5H9N9	9606.Q5BJH2	0.32715574
10359.F5H9N9	9606.Q8N1S5	0.32715574
10359.F5H9N9	9606.Q8N5G2	0.32715574
10359.F5H9N9	9606.Q9NRC1	0.32715574
10359.F5H9T4	9606.O60264	0.32715574
10359.F5H9T4	9606.O75530	0.32715574
10359.F5H9T4	9606.O76021	0.32715574
10359.F5H9T4	9606.O94880	0.32715574
10359.F5H9T4	9606.O95671	0.32715574
10359.F5H9T4	9606.P00736	0.32715574
10359.F5H9T4	9606.P08579	0.32715574
10359.F5H9T4	9606.P11388	0.32715574
10359.F5H9T4	9606.P46013	0.32715574
10359.F5H9T4	9606.P51608	0.32715574
10359.F5H9T4	9606.P55265	0.32715574
10359.F5H9T4	9606.P82930	0.32715574
10359.F5H9T4	9606.P85037	0.32715574
10359.F5H9T4	9606.Q01780	0.32715574
10359.F5H9T4	9606.Q02388	0.32715574
10359.F5H9T4	9606.Q02880	0.32715574
10359.F5H9T4	9606.Q03468	0.32715574
10359.F5H9T4	9606.Q13112	0.32715574
10359.F5H9T4	9606.Q13136	0.32715574
10359.F5H9T4	9606.Q14684	0.32715574
10359.F5H9T4	9606.Q14690	0.32715574
10359.F5H9T4	9606.Q15003	0.32715574
10359.F5H9T4	9606.Q15021	0.32715574
10359.F5H9T4	9606.Q15022	0.32715574
10359.F5H9T4	9606.Q15646	0.32715574
10359.F5H9T4	9606.Q2NL82	0.32715574
10359.F5H9T4	9606.Q2TAC2	0.32715574
10359.F5H9T4	9606.Q460N5	0.32715574
10359.F5H9T4	9606.Q5JTH9	0.32715574
10359.F5H9T4	9606.Q6NSI3	0.32715574
10359.F5H9T4	9606.Q6ZSJ8	0.32715574
10359.F5H9T4	9606.Q86YP4	0.32715574
10359.F5H9T4	9606.Q8IXQ6	0.32715574
10359.F5H9T4	9606.Q8IY67	0.32715574
10359.F5H9T4	9606.Q8N201	0.32715574
10359.F5H9T4	9606.Q8TER5	0.32715574
10359.F5H9T4	9606.Q8WTT2	0.32715574
10359.F5H9T4	9606.Q8WYP5	0.32715574
10359.F5H9T4	9606.Q96JG6	0.32715574
10359.F5H9T4	9606.Q96JN0	0.32715574
10359.F5H9T4	9606.Q96KR1	0.32715574
10359.F5H9T4	9606.Q96SY0	0.32715574
10359.F5H9T4	9606.Q9BQ39	0.32715574
10359.F5H9T4	9606.Q9BQG0	0.32715574
10359.F5H9T4	9606.Q9BVP2	0.32715574
10359.F5H9T4	9606.Q9BYK8	0.32715574
10359.F5H9T4	9606.Q9H160	0.32715574
10359.F5H9T4	9606.Q9H307	0.32715574
10359.F5H9T4	9606.Q9H4M7	0.32715574
10359.F5H9T4	9606.Q9H6R4	0.32715574
10359.F5H9T4	9606.Q9H9F9	0.32715574
10359.F5H9T4	9606.Q9HCE1	0.32715574
10359.F5H9T4	9606.Q9NNW5	0.32715574
10359.F5H9T4	9606.Q9NUQ6	0.32715574
10359.F5H9T4	9606.Q9NXF1	0.32715574
10359.F5H9T4	9606.Q9UGU0	0.32715574
10359.F5H9T4	9606.Q9UIG0	0.32715574
10359.F5H9T4	9606.Q9UPU5	0.32715574
10359.F5H9T4	9606.Q9UPU9	0.32715574
10359.F5H9T4	9606.Q9Y4B5	0.32715574
10359.F5H9T4	9606.Q9Y5B6	0.32715574
10359.F5H9T4	9606.Q9Y5W8	0.32715574
10359.F5H9Z4	9606.A8MVW0	0.32715574
10359.F5H9Z4	9606.B2RTY4	0.32715574
10359.F5H9Z4	9606.O00165	0.32715574
10359.F5H9Z4	9606.O15031	0.32715574
10359.F5H9Z4	9606.O15230	0.32715574
10359.F5H9Z4	9606.O43286	0.32715574
10359.F5H9Z4	9606.O43301	0.32715574
10359.F5H9Z4	9606.O43556	0.32715574
10359.F5H9Z4	9606.O43567	0.32715574
10359.F5H9Z4	9606.O43683	0.32715574
10359.F5H9Z4	9606.O60507	0.32715574
10359.F5H9Z4	9606.O75354	0.32715574
10359.F5H9Z4	9606.O75600	0.32715574
10359.F5H9Z4	9606.O75976	0.32715574
10359.F5H9Z4	9606.O95671	0.32715574
10359.F5H9Z4	9606.P05067	0.32715574
10359.F5H9Z4	9606.P07947	0.32715574
10359.F5H9Z4	9606.P07948	0.32715574
10359.F5H9Z4	9606.P08581	0.32715574
10359.F5H9Z4	9606.P09619	0.32715574
10359.F5H9Z4	9606.P0C1Z6	0.32715574
10359.F5H9Z4	9606.P10586	0.32715574
10359.F5H9Z4	9606.P11172	0.32715574
10359.F5H9Z4	9606.P11362	0.32715574
10359.F5H9Z4	9606.P11388	0.32715574
10359.F5H9Z4	9606.P11441	0.32715574
10359.F5H9Z4	9606.P13747	0.32715574
10359.F5H9Z4	9606.P15260	0.32715574
10359.F5H9Z4	9606.P15291	0.32715574
10359.F5H9Z4	9606.P16234	0.32715574
10359.F5H9Z4	9606.P18074	0.32715574
10359.F5H9Z4	9606.P19438	0.32715574
10359.F5H9Z4	9606.P21589	0.32715574
10359.F5H9Z4	9606.P22413	0.32715574
10359.F5H9Z4	9606.P23458	0.32715574
10359.F5H9Z4	9606.P26572	0.32715574
10359.F5H9Z4	9606.P29317	0.32715574
10359.F5H9Z4	9606.P29992	0.32715574
10359.F5H9Z4	9606.P36897	0.32715574
10359.F5H9Z4	9606.P37173	0.32715574
10359.F5H9Z4	9606.P40189	0.32715574
10359.F5H9Z4	9606.P41273	0.32715574
10359.F5H9Z4	9606.P42356	0.32715574
10359.F5H9Z4	9606.P45954	0.32715574
10359.F5H9Z4	9606.P46013	0.32715574
10359.F5H9Z4	9606.P46379	0.32715574
10359.F5H9Z4	9606.P48723	0.32715574
10359.F5H9Z4	9606.P48740	0.32715574
10359.F5H9Z4	9606.P51617	0.32715574
10359.F5H9Z4	9606.P51809	0.32715574
10359.F5H9Z4	9606.P52735	0.32715574
10359.F5H9Z4	9606.P55011	0.32715574
10359.F5H9Z4	9606.P55899	0.32715574
10359.F5H9Z4	9606.P58335	0.32715574
10359.F5H9Z4	9606.P98173	0.32715574
10359.F5H9Z4	9606.Q01628	0.32715574
10359.F5H9Z4	9606.Q02241	0.32715574
10359.F5H9Z4	9606.Q02338	0.32715574
10359.F5H9Z4	9606.Q03001	0.32715574
10359.F5H9Z4	9606.Q04721	0.32715574
10359.F5H9Z4	9606.Q13330	0.32715574
10359.F5H9Z4	9606.Q13332	0.32715574
10359.F5H9Z4	9606.Q14517	0.32715574
10359.F5H9Z4	9606.Q15012	0.32715574
10359.F5H9Z4	9606.Q15021	0.32715574
10359.F5H9Z4	9606.Q15645	0.32715574
10359.F5H9Z4	9606.Q15648	0.32715574
10359.F5H9Z4	9606.Q16739	0.32715574
10359.F5H9Z4	9606.Q16832	0.32715574
10359.F5H9Z4	9606.Q4LDE5	0.32715574
10359.F5H9Z4	9606.Q53EP0	0.32715574
10359.F5H9Z4	9606.Q5T011	0.32715574
10359.F5H9Z4	9606.Q5T160	0.32715574
10359.F5H9Z4	9606.Q5T7M9	0.32715574
10359.F5H9Z4	9606.Q5XKP0	0.32715574
10359.F5H9Z4	9606.Q643R3	0.32715574
10359.F5H9Z4	9606.Q68CQ7	0.32715574
10359.F5H9Z4	9606.Q69YZ2	0.32715574
10359.F5H9Z4	9606.Q6DN90	0.32715574
10359.F5H9Z4	9606.Q6NXE6	0.32715574
10359.F5H9Z4	9606.Q6ZMZ3	0.32715574
10359.F5H9Z4	9606.Q6ZVM7	0.32715574
10359.F5H9Z4	9606.Q7L5D6	0.32715574
10359.F5H9Z4	9606.Q7Z4F1	0.32715574
10359.F5H9Z4	9606.Q86V15	0.32715574
10359.F5H9Z4	9606.Q86YP4	0.32715574
10359.F5H9Z4	9606.Q8IWB1	0.32715574
10359.F5H9Z4	9606.Q8IZ07	0.32715574
10359.F5H9Z4	9606.Q8N2K0	0.32715574
10359.F5H9Z4	9606.Q8NC42	0.32715574
10359.F5H9Z4	9606.Q8NE01	0.32715574
10359.F5H9Z4	9606.Q8TB96	0.32715574
10359.F5H9Z4	9606.Q8TED1	0.32715574
10359.F5H9Z4	9606.Q8TER5	0.32715574
10359.F5H9Z4	9606.Q8WUA8	0.32715574
10359.F5H9Z4	9606.Q8WUY1	0.32715574
10359.F5H9Z4	9606.Q8WVN6	0.32715574
10359.F5H9Z4	9606.Q969H0	0.32715574
10359.F5H9Z4	9606.Q96PU5	0.32715574
10359.F5H9Z4	9606.Q96RD7	0.32715574
10359.F5H9Z4	9606.Q99650	0.32715574
10359.F5H9Z4	9606.Q9BQG0	0.32715574
10359.F5H9Z4	9606.Q9BTU6	0.32715574
10359.F5H9Z4	9606.Q9BUJ0	0.32715574
10359.F5H9Z4	9606.Q9BVX2	0.32715574
10359.F5H9Z4	9606.Q9BXP2	0.32715574
10359.F5H9Z4	9606.Q9BXS4	0.32715574
10359.F5H9Z4	9606.Q9GZT4	0.32715574
10359.F5H9Z4	9606.Q9H813	0.32715574
10359.F5H9Z4	9606.Q9H8M5	0.32715574
10359.F5H9Z4	9606.Q9H936	0.32715574
10359.F5H9Z4	9606.Q9NP58	0.32715574
10359.F5H9Z4	9606.Q9NQX7	0.32715574
10359.F5H9Z4	9606.Q9NRD1	0.32715574
10359.F5H9Z4	9606.Q9NRU3	0.32715574
10359.F5H9Z4	9606.Q9NUM4	0.32715574
10359.F5H9Z4	9606.Q9NYQ7	0.32715574
10359.F5H9Z4	9606.Q9UI26	0.32715574
10359.F5H9Z4	9606.Q9UIW2	0.32715574
10359.F5H9Z4	9606.Q9UKM7	0.32715574
10359.F5H9Z4	9606.Q9UN66	0.32715574
10359.F5H9Z4	9606.Q9UN70	0.32715574
10359.F5H9Z4	9606.Q9Y287	0.32715574
10359.F5H9Z4	9606.Q9Y3R5	0.32715574
10359.F5H9Z4	9606.Q9Y519	0.32715574
10359.F5H9Z4	9606.Q9Y5B6	0.32715574
10359.F5H9Z4	9606.Q9Y5F6	0.32715574
10359.F5H9Z4	9606.Q9Y5S1	0.32715574
10359.F5H9Z4	9606.Q9Y5W8	0.32715574
10359.F5H9Z4	9606.Q9Y6M7	0.32715574
10359.F5H9Z4	9606.Q9Y6N7	0.32715574
10359.F5HA06	9606.O95352	0.32715574
10359.F5HA06	9606.P98170	0.32715574
10359.F5HA06	9606.Q92930	0.32715574
10359.F5HA06	9606.Q96JQ0	0.32715574
10359.F5HA06	9606.Q9H4A4	0.32715574
10359.F5HA10	9606.Q68DQ2	0.32715574
10359.F5HA10	9606.Q96BY7	0.32715574
10359.F5HA10	9606.Q96RQ3	0.32715574
10359.F5HA10	9606.Q9Y2X9	0.32715574
10359.F5HA93	9606.Q8TBM8	0.32715574
10359.F5HA93	9606.Q9BU02	0.32715574
10359.F5HA93	9606.Q9UL15	0.32715574
10359.F5HAC7	9606.A7E2V4	0.32715574
10359.F5HAC7	9606.O00268	0.32715574
10359.F5HAC7	9606.O00418	0.32715574
10359.F5HAC7	9606.O15379	0.32715574
10359.F5HAC7	9606.O43150	0.32715574
10359.F5HAC7	9606.O60907	0.32715574
10359.F5HAC7	9606.O75376	0.32715574
10359.F5HAC7	9606.P25054	0.32715574
10359.F5HAC7	9606.P30414	0.32715574
10359.F5HAC7	9606.P42566	0.32715574
10359.F5HAC7	9606.P49790	0.32715574
10359.F5HAC7	9606.P50750	0.32715574
10359.F5HAC7	9606.P61244	0.32715574
10359.F5HAC7	9606.P82914	0.32715574
10359.F5HAC7	9606.Q01968	0.32715574
10359.F5HAC7	9606.Q15369	0.32715574
10359.F5HAC7	9606.Q5JU85	0.32715574
10359.F5HAC7	9606.Q5JWF2	0.32715574
10359.F5HAC7	9606.Q6DN90	0.32715574
10359.F5HAC7	9606.Q6PCT2	0.32715574
10359.F5HAC7	9606.Q6R327	0.32715574
10359.F5HAC7	9606.Q6ZNA4	0.32715574
10359.F5HAC7	9606.Q6ZW76	0.32715574
10359.F5HAC7	9606.Q7Z5K2	0.32715574
10359.F5HAC7	9606.Q8IVL1	0.32715574
10359.F5HAC7	9606.Q8ND30	0.32715574
10359.F5HAC7	9606.Q8TDX7	0.32715574
10359.F5HAC7	9606.Q8TF01	0.32715574
10359.F5HAC7	9606.Q8WVZ9	0.32715574
10359.F5HAC7	9606.Q92574	0.32715574
10359.F5HAC7	9606.Q92997	0.32715574
10359.F5HAC7	9606.Q93073	0.32715574
10359.F5HAC7	9606.Q96B36	0.32715574
10359.F5HAC7	9606.Q96DT7	0.32715574
10359.F5HAC7	9606.Q96EB6	0.32715574
10359.F5HAC7	9606.Q96HH9	0.32715574
10359.F5HAC7	9606.Q99767	0.32715574
10359.F5HAC7	9606.Q9BPZ7	0.32715574
10359.F5HAC7	9606.Q9BQS8	0.32715574
10359.F5HAC7	9606.Q9GZM8	0.32715574
10359.F5HAC7	9606.Q9H792	0.32715574
10359.F5HAC7	9606.Q9H7U1	0.32715574
10359.F5HAC7	9606.Q9H944	0.32715574
10359.F5HAC7	9606.Q9HC98	0.32715574
10359.F5HAC7	9606.Q9NPJ6	0.32715574
10359.F5HAC7	9606.Q9NR09	0.32715574
10359.F5HAC7	9606.Q9NVN3	0.32715574
10359.F5HAC7	9606.Q9NXC5	0.32715574
10359.F5HAC7	9606.Q9NXR1	0.32715574
10359.F5HAC7	9606.Q9P0N9	0.32715574
10359.F5HAC7	9606.Q9P265	0.32715574
10359.F5HAC7	9606.Q9UH92	0.32715574
10359.F5HAC7	9606.Q9UHV7	0.32715574
10359.F5HAC7	9606.Q9ULE0	0.32715574
10359.F5HAC7	9606.Q9ULK4	0.32715574
10359.F5HAC7	9606.Q9UQ35	0.32715574
10359.F5HAC7	9606.Q9Y618	0.32715574
10359.F5HAC7	9606.Q9Y6R4	0.32715574
10359.F5HAE6	9606.P01009	0.32715574
10359.F5HAE6	9606.P14735	0.32715574
10359.F5HAK6	9606.P22413	0.32715574
10359.F5HAK6	9606.Q9NVM1	0.32715574
10359.F5HAM0	9606.P10606	0.32715574
10359.F5HAM0	9606.P14406	0.32715574
10359.F5HAM0	9606.P20674	0.32715574
10359.F5HAM0	9606.P41227	0.41323432
10359.F5HAM0	9606.Q6UW68	0.32715574
10359.F5HAM0	9606.Q9UK22	0.32715574
10359.F5HAM4	9606.Q0D2K2	0.32715574
10359.F5HAM4	9606.Q14997	0.32715574
10359.F5HAM4	9606.Q99593	0.32715574
10359.F5HAQ7	9606.A6NCN2	0.32715574
10359.F5HAQ7	9606.B7ZAQ6	0.32715574
10359.F5HAQ7	9606.O43236	0.32715574
10359.F5HAQ7	9606.O95202	0.32715574
10359.F5HAQ7	9606.O96000	0.32715574
10359.F5HAQ7	9606.P19784	0.32715574
10359.F5HAQ7	9606.P33121	0.32715574
10359.F5HAQ7	9606.P82930	0.32715574
10359.F5HAQ7	9606.P98161	0.32715574
10359.F5HAQ7	9606.Q13619	0.32715574
10359.F5HAQ7	9606.Q14746	0.32715574
10359.F5HAQ7	9606.Q14BN4	0.32715574
10359.F5HAQ7	9606.Q8IZP0	0.32715574
10359.F5HAQ7	9606.Q8N3U4	0.32715574
10359.F5HAQ7	9606.Q92556	0.32715574
10359.F5HAQ7	9606.Q9GZY8	0.32715574
10359.F5HAQ7	9606.Q9H0U9	0.32715574
10359.F5HAQ7	9606.Q9H0X9	0.32715574
10359.F5HAQ7	9606.Q9H7D0	0.32715574
10359.F5HAQ7	9606.Q9NTJ5	0.32715574
10359.F5HAQ7	9606.Q9NX20	0.32715574
10359.F5HAQ7	9606.Q9P2E3	0.32715574
10359.F5HAQ7	9606.Q9ULK4	0.32715574
10359.F5HAQ7	9606.Q9UPU5	0.32715574
10359.F5HAQ7	9606.Q9Y2V7	0.32715574
10359.F5HAR3	9606.O00221	0.32715574
10359.F5HAR3	9606.O60704	0.32715574
10359.F5HAR3	9606.O95361	0.32715574
10359.F5HAR3	9606.P10070	0.32715574
10359.F5HAR3	9606.P11137	0.32715574
10359.F5HAR3	9606.P22694	0.32715574
10359.F5HAR3	9606.P53365	0.32715574
10359.F5HAR3	9606.Q00973	0.32715574
10359.F5HAR3	9606.Q10469	0.32715574
10359.F5HAR3	9606.Q5VTQ0	0.32715574
10359.F5HAR3	9606.Q6QNY0	0.32715574
10359.F5HAR3	9606.Q6ZS17	0.32715574
10359.F5HAR3	9606.Q8IZP0	0.32715574
10359.F5HAR3	9606.Q8N584	0.32715574
10359.F5HAR3	9606.Q8WVQ1	0.32715574
10359.F5HAR3	9606.Q92520	0.32715574
10359.F5HAR3	9606.Q92544	0.32715574
10359.F5HAR3	9606.Q96NB3	0.32715574
10359.F5HAR3	9606.Q9H000	0.32715574
10359.F5HAR3	9606.Q9H2J4	0.32715574
10359.F5HAR3	9606.Q9NX62	0.32715574
10359.F5HAR3	9606.Q9UKJ3	0.32715574
10359.F5HAR3	9606.Q9UKV3	0.32715574
10359.F5HAR3	9606.Q9UM11	0.32715574
10359.F5HAR3	9606.Q9UQ53	0.32715574
10359.F5HAR3	9606.Q9Y5B0	0.32715574
10359.F5HAS7	9606.P51572	0.32715574
10359.F5HAY6	9606.O95071	0.32715574
10359.F5HAY6	9606.P39060	0.32715574
10359.F5HAY6	9606.P50395	0.32715574
10359.F5HAY6	9606.P57768	0.32715574
10359.F5HAY6	9606.Q13616	0.32715574
10359.F5HAY6	9606.Q96JM2	0.32715574
10359.F5HAY6	9606.Q9NUL7	0.32715574
10359.F5HAY6	9606.Q9UK99	0.32715574
10359.F5HAZ3	9606.A8K2U0	0.32715574
10359.F5HAZ3	9606.O00391	0.32715574
10359.F5HAZ3	9606.O75635	0.32715574
10359.F5HAZ3	9606.P00352	0.32715574
10359.F5HAZ3	9606.P00568	0.32715574
10359.F5HAZ3	9606.P01834	0.32715574
10359.F5HAZ3	9606.P01859	0.32715574
10359.F5HAZ3	9606.P01860	0.32715574
10359.F5HAZ3	9606.P02750	0.32715574
10359.F5HAZ3	9606.P05120	0.32715574
10359.F5HAZ3	9606.P12429	0.32715574
10359.F5HAZ3	9606.P12532	0.32715574
10359.F5HAZ3	9606.P19971	0.32715574
10359.F5HAZ3	9606.P29034	0.32715574
10359.F5HAZ3	9606.P30740	0.32715574
10359.F5HAZ3	9606.P31949	0.32715574
10359.F5HAZ3	9606.P33121	0.32715574
10359.F5HAZ3	9606.P36952	0.32715574
10359.F5HAZ3	9606.P80188	0.32715574
10359.F5HAZ3	9606.Q02487	0.32715574
10359.F5HAZ3	9606.Q15052	0.32715574
10359.F5HAZ3	9606.Q15166	0.32715574
10359.F5HAZ3	9606.Q15828	0.32715574
10359.F5HAZ3	9606.Q5VT79	0.32715574
10359.F5HAZ3	9606.Q6YN16	0.32715574
10359.F5HAZ3	9606.Q6ZNF0	0.32715574
10359.F5HAZ3	9606.Q8NCW5	0.32715574
10359.F5HAZ3	9606.Q8NEX9	0.32715574
10359.F5HAZ3	9606.Q8WTS1	0.32715574
10359.F5HAZ3	9606.Q92817	0.32715574
10359.F5HAZ3	9606.Q92874	0.32715574
10359.F5HAZ3	9606.Q92876	0.32715574
10359.F5HAZ3	9606.Q9UIV8	0.32715574
10359.F5HAZ3	9606.Q9UKR3	0.32715574
10359.F5HAZ3	9606.Q9Y297	0.32715574
10359.F5HAZ3	9606.Q9Y2T3	0.32715574
10359.F5HAZ3	9606.Q9Y3R4	0.32715574
10359.F5HAZ3	9606.Q9Y446	0.32715574
10359.F5HB40	9606.P15822	0.32715574
10359.F5HB40	9606.P19784	0.32715574
10359.F5HB40	9606.P67870	0.32715574
10359.F5HB40	9606.P68400	0.32715574
10359.F5HB40	9606.Q07812	0.32715574
10359.F5HB40	9606.Q8N5N7	0.32715574
10359.F5HB40	9606.Q8NEV1	0.32715574
10359.F5HB40	9606.Q9BYD1	0.32715574
10359.F5HB40	9606.Q9C0J8	0.32715574
10359.F5HB41	9606.A6NCN2	0.32715574
10359.F5HB41	9606.B7ZAQ6	0.32715574
10359.F5HB41	9606.O00308	0.32715574
10359.F5HB41	9606.O75110	0.32715574
10359.F5HB41	9606.P15260	0.32715574
10359.F5HB41	9606.P19438	0.32715574
10359.F5HB41	9606.P35052	0.32715574
10359.F5HB41	9606.P46934	0.32715574
10359.F5HB41	9606.P55072	0.32715574
10359.F5HB41	9606.P57105	0.32715574
10359.F5HB41	9606.Q07021	0.32715574
10359.F5HB41	9606.Q12899	0.32715574
10359.F5HB41	9606.Q13445	0.32715574
10359.F5HB41	9606.Q15262	0.32715574
10359.F5HB41	9606.Q6ZMZ3	0.32715574
10359.F5HB41	9606.Q6ZVM7	0.32715574
10359.F5HB41	9606.Q8IWT3	0.32715574
10359.F5HB41	9606.Q8IZ07	0.32715574
10359.F5HB41	9606.Q8N6R0	0.32715574
10359.F5HB41	9606.Q8NBM4	0.32715574
10359.F5HB41	9606.Q8NBP0	0.32715574
10359.F5HB41	9606.Q8NE01	0.32715574
10359.F5HB41	9606.Q8TAT6	0.32715574
10359.F5HB41	9606.Q92890	0.32715574
10359.F5HB41	9606.Q96CS3	0.32715574
10359.F5HB41	9606.Q96HW7	0.32715574
10359.F5HB41	9606.Q96PU5	0.32715574
10359.F5HB41	9606.Q96TA2	0.32715574
10359.F5HB41	9606.Q9BVK6	0.32715574
10359.F5HB41	9606.Q9H0M0	0.32715574
10359.F5HB41	9606.Q9NUJ3	0.32715574
10359.F5HB41	9606.Q9NZJ5	0.32715574
10359.F5HB41	9606.Q9P2P5	0.32715574
10359.F5HB41	9606.Q9UGP8	0.32715574
10359.F5HB41	9606.Q9Y4B6	0.32715574
10359.F5HB41	9606.Q9Y6H1	0.32715574
10359.F5HB52	9606.O14562	0.32715574
10359.F5HB52	9606.O60476	0.32715574
10359.F5HB52	9606.O60503	0.32715574
10359.F5HB52	9606.O75368	0.32715574
10359.F5HB52	9606.O75635	0.32715574
10359.F5HB52	9606.O76003	0.32715574
10359.F5HB52	9606.P00352	0.32715574
10359.F5HB52	9606.P01036	0.32715574
10359.F5HB52	9606.P01037	0.32715574
10359.F5HB52	9606.P02814	0.32715574
10359.F5HB52	9606.P07197	0.32715574
10359.F5HB52	9606.P13747	0.32715574
10359.F5HB52	9606.P22307	0.32715574
10359.F5HB52	9606.P30085	0.32715574
10359.F5HB52	9606.P30533	0.32715574
10359.F5HB52	9606.P43897	0.32715574
10359.F5HB52	9606.P51798	0.32715574
10359.F5HB52	9606.P53634	0.32715574
10359.F5HB52	9606.P68036	0.32715574
10359.F5HB52	9606.Q13404	0.32715574
10359.F5HB52	9606.Q13409	0.32715574
10359.F5HB52	9606.Q8IWV8	0.32715574
10359.F5HB52	9606.Q8NEX9	0.32715574
10359.F5HB52	9606.Q8TDQ7	0.32715574
10359.F5HB52	9606.Q96RS6	0.32715574
10359.F5HB52	9606.Q9BXS4	0.32715574
10359.F5HB52	9606.Q9C0B1	0.32715574
10359.F5HB52	9606.Q9H7D7	0.32715574
10359.F5HB52	9606.Q9NQ88	0.32715574
10359.F5HB52	9606.Q9UGV2	0.32715574
10359.F5HB52	9606.Q9Y3B8	0.32715574
10359.F5HB53	9606.O00165	0.32715574
10359.F5HB53	9606.O00308	0.32715574
10359.F5HB53	9606.O75376	0.32715574
10359.F5HB53	9606.P00966	0.32715574
10359.F5HB53	9606.P46934	0.32715574
10359.F5HB53	9606.P49916	0.32715574
10359.F5HB53	9606.P78357	0.32715574
10359.F5HB53	9606.Q02388	0.32715574
10359.F5HB53	9606.Q05707	0.32715574
10359.F5HB53	9606.Q460N5	0.32715574
10359.F5HB53	9606.Q52LW3	0.32715574
10359.F5HB53	9606.Q6ZVM7	0.32715574
10359.F5HB53	9606.Q7Z5L9	0.32715574
10359.F5HB53	9606.Q86TC9	0.32715574
10359.F5HB53	9606.Q8IY17	0.32715574
10359.F5HB53	9606.Q8IYS1	0.32715574
10359.F5HB53	9606.Q8IZ07	0.32715574
10359.F5HB53	9606.Q8N4C8	0.32715574
10359.F5HB53	9606.Q8NEX9	0.32715574
10359.F5HB53	9606.Q8NFH3	0.32715574
10359.F5HB53	9606.Q8WZ42	0.32715574
10359.F5HB53	9606.Q92466	0.32715574
10359.F5HB53	9606.Q969V6	0.32715574
10359.F5HB53	9606.Q96J02	0.32715574
10359.F5HB53	9606.Q96PU5	0.32715574
10359.F5HB53	9606.Q99996	0.32715574
10359.F5HB53	9606.Q9H0M0	0.32715574
10359.F5HB53	9606.Q9HCU0	0.32715574
10359.F5HB53	9606.Q9NRD1	0.32715574
10359.F5HB53	9606.Q9NRX4	0.32715574
10359.F5HB53	9606.Q9UEE9	0.32715574
10359.F5HB53	9606.Q9UK22	0.32715574
10359.F5HB53	9606.Q9ULH1	0.32715574
10359.F5HB53	9606.Q9UPU5	0.32715574
10359.F5HBC6	9606.O15294	0.32715574
10359.F5HBC6	9606.P27448	0.32715574
10359.F5HBC6	9606.Q14814	0.32715574
10359.F5HBC6	9606.Q8WUU5	0.32715574
10359.F5HBC6	9606.Q8WV41	0.32715574
10359.F5HBC6	9606.Q96TC7	0.32715574
10359.F5HBC6	9606.Q9BXS6	0.32715574
10359.F5HBC6	9606.Q9H267	0.32715574
10359.F5HBC6	9606.Q9H9C1	0.32715574
10359.F5HBC6	9606.Q9P1Y6	0.32715574
10359.F5HBC6	9606.Q9UER7	0.32715574
10359.F5HBC6	9606.Q9UI30	0.32715574
10359.F5HBR4	9606.O60220	0.32715574
10359.F5HBR4	9606.Q86XK2	0.32715574
10359.F5HBR4	9606.Q9Y5J9	0.32715574
10359.F5HBR4	9606.Q9Y5L4	0.32715574
10359.F5HC16	9606.P55290	0.32715574
10359.F5HC16	9606.P60510	0.32715574
10359.F5HC16	9606.Q14517	0.32715574
10359.F5HC16	9606.Q15262	0.32715574
10359.F5HC16	9606.Q5MIZ7	0.32715574
10359.F5HC16	9606.Q6IN85	0.32715574
10359.F5HC16	9606.Q6V0I7	0.32715574
10359.F5HC16	9606.Q96JQ0	0.32715574
10359.F5HC16	9606.Q9HCL0	0.32715574
10359.F5HC16	9606.Q9NY27	0.32715574
10359.F5HC16	9606.Q9UN70	0.32715574
10359.F5HC33	9606.O00165	0.32715574
10359.F5HC33	9606.O14787	0.32715574
10359.F5HC33	9606.O43149	0.32715574
10359.F5HC33	9606.O43815	0.32715574
10359.F5HC33	9606.O76071	0.32715574
10359.F5HC33	9606.O95786	0.32715574
10359.F5HC33	9606.P00736	0.32715574
10359.F5HC33	9606.P00966	0.32715574
10359.F5HC33	9606.P04183	0.32715574
10359.F5HC33	9606.P08579	0.32715574
10359.F5HC33	9606.P10321	0.32715574
10359.F5HC33	9606.P11172	0.32715574
10359.F5HC33	9606.P18074	0.32715574
10359.F5HC33	9606.P22694	0.32715574
10359.F5HC33	9606.P42892	0.32715574
10359.F5HC33	9606.P48449	0.32715574
10359.F5HC33	9606.P48740	0.32715574
10359.F5HC33	9606.P51617	0.32715574
10359.F5HC33	9606.P62736	0.32715574
10359.F5HC33	9606.P78357	0.32715574
10359.F5HC33	9606.Q00765	0.32715574
10359.F5HC33	9606.Q01105	0.32715574
10359.F5HC33	9606.Q01804	0.32715574
10359.F5HC33	9606.Q05707	0.32715574
10359.F5HC33	9606.Q0IIM8	0.32715574
10359.F5HC33	9606.Q13033	0.32715574
10359.F5HC33	9606.Q13136	0.32715574
10359.F5HC33	9606.Q14185	0.32715574
10359.F5HC33	9606.Q14746	0.32715574
10359.F5HC33	9606.Q14BN4	0.32715574
10359.F5HC33	9606.Q15645	0.32715574
10359.F5HC33	9606.Q460N5	0.32715574
10359.F5HC33	9606.Q5BJH7	0.32715574
10359.F5HC33	9606.Q5VSL9	0.32715574
10359.F5HC33	9606.Q5VWQ8	0.32715574
10359.F5HC33	9606.Q5VZ89	0.32715574
10359.F5HC33	9606.Q6IBS0	0.32715574
10359.F5HC33	9606.Q6NXE6	0.32715574
10359.F5HC33	9606.Q6P3X3	0.32715574
10359.F5HC33	9606.Q6PKC3	0.32715574
10359.F5HC33	9606.Q6ZVM7	0.32715574
10359.F5HC33	9606.Q7Z5K2	0.32715574
10359.F5HC33	9606.Q86XA9	0.32715574
10359.F5HC33	9606.Q8N2K0	0.32715574
10359.F5HC33	9606.Q8NC51	0.32715574
10359.F5HC33	9606.Q8TER5	0.32715574
10359.F5HC33	9606.Q8WX92	0.32715574
10359.F5HC33	9606.Q8WXA3	0.32715574
10359.F5HC33	9606.Q92466	0.32715574
10359.F5HC33	9606.Q969N2	0.32715574
10359.F5HC33	9606.Q96D53	0.32715574
10359.F5HC33	9606.Q96ER3	0.32715574
10359.F5HC33	9606.Q96HR9	0.32715574
10359.F5HC33	9606.Q96HW7	0.32715574
10359.F5HC33	9606.Q96JG6	0.32715574
10359.F5HC33	9606.Q96KA5	0.32715574
10359.F5HC33	9606.Q99470	0.32715574
10359.F5HC33	9606.Q99720	0.32715574
10359.F5HC33	9606.Q9BQE5	0.32715574
10359.F5HC33	9606.Q9BRP8	0.32715574
10359.F5HC33	9606.Q9BRV8	0.32715574
10359.F5HC33	9606.Q9BYD1	0.32715574
10359.F5HC33	9606.Q9BZI7	0.32715574
10359.F5HC33	9606.Q9BZL6	0.32715574
10359.F5HC33	9606.Q9BZQ6	0.32715574
10359.F5HC33	9606.Q9H583	0.32715574
10359.F5HC33	9606.Q9H936	0.32715574
10359.F5HC33	9606.Q9HB40	0.32715574
10359.F5HC33	9606.Q9HCK4	0.32715574
10359.F5HC33	9606.Q9HCN8	0.32715574
10359.F5HC33	9606.Q9NRH3	0.32715574
10359.F5HC33	9606.Q9NRL3	0.32715574
10359.F5HC33	9606.Q9NUJ3	0.32715574
10359.F5HC33	9606.Q9NVK5	0.32715574
10359.F5HC33	9606.Q9NXG2	0.32715574
10359.F5HC33	9606.Q9P206	0.32715574
10359.F5HC33	9606.Q9UBS4	0.32715574
10359.F5HC33	9606.Q9UBU6	0.32715574
10359.F5HC33	9606.Q9UFG5	0.32715574
10359.F5HC33	9606.Q9UI26	0.32715574
10359.F5HC33	9606.Q9UIQ6	0.32715574
10359.F5HC33	9606.Q9ULH1	0.32715574
10359.F5HC33	9606.Q9ULQ0	0.32715574
10359.F5HC33	9606.Q9Y618	0.32715574
10359.F5HC33	9606.Q9Y6E0	0.32715574
10359.F5HC33	9606.Q9Y6N7	0.32715574
10359.F5HC71	9606.Q13651	0.32715574
10359.F5HC79	9606.A8K2U0	0.32715574
10359.F5HC79	9606.B3EWG3	0.32715574
10359.F5HC79	9606.C9JRZ8	0.32715574
10359.F5HC79	9606.O00204	0.32715574
10359.F5HC79	9606.O00391	0.32715574
10359.F5HC79	9606.O00515	0.32715574
10359.F5HC79	9606.O14745	0.32715574
10359.F5HC79	9606.O14907	0.32715574
10359.F5HC79	9606.O14933	0.32715574
10359.F5HC79	9606.O15020	0.32715574
10359.F5HC79	9606.O15212	0.32715574
10359.F5HC79	9606.O15231	0.32715574
10359.F5HC79	9606.O43240	0.32715574
10359.F5HC79	9606.O60218	0.32715574
10359.F5HC79	9606.O60437	0.32715574
10359.F5HC79	9606.O60493	0.32715574
10359.F5HC79	9606.O75367	0.32715574
10359.F5HC79	9606.O75635	0.32715574
10359.F5HC79	9606.O76003	0.32715574
10359.F5HC79	9606.O95336	0.32715574
10359.F5HC79	9606.O95786	0.32715574
10359.F5HC79	9606.O95833	0.32715574
10359.F5HC79	9606.P00450	0.32715574
10359.F5HC79	9606.P00738	0.32715574
10359.F5HC79	9606.P00747	0.32715574
10359.F5HC79	9606.P00751	0.32715574
10359.F5HC79	9606.P00915	0.32715574
10359.F5HC79	9606.P00966	0.32715574
10359.F5HC79	9606.P01009	0.32715574
10359.F5HC79	9606.P01023	0.32715574
10359.F5HC79	9606.P01024	0.32715574
10359.F5HC79	9606.P01857	0.32715574
10359.F5HC79	9606.P01859	0.32715574
10359.F5HC79	9606.P01860	0.32715574
10359.F5HC79	9606.P01871	0.32715574
10359.F5HC79	9606.P02042	0.32715574
10359.F5HC79	9606.P02647	0.32715574
10359.F5HC79	9606.P02671	0.32715574
10359.F5HC79	9606.P02675	0.32715574
10359.F5HC79	9606.P02679	0.32715574
10359.F5HC79	9606.P02747	0.32715574
10359.F5HC79	9606.P02787	0.32715574
10359.F5HC79	9606.P04080	0.32715574
10359.F5HC79	9606.P04083	0.32715574
10359.F5HC79	9606.P04114	0.32715574
10359.F5HC79	9606.P04196	0.32715574
10359.F5HC79	9606.P05120	0.32715574
10359.F5HC79	9606.P07741	0.32715574
10359.F5HC79	9606.P09110	0.32715574
10359.F5HC79	9606.P09601	0.32715574
10359.F5HC79	9606.P0C0L5	0.32715574
10359.F5HC79	9606.P0C869	0.32715574
10359.F5HC79	9606.P12532	0.32715574
10359.F5HC79	9606.P13693	0.32715574
10359.F5HC79	9606.P13796	0.32715574
10359.F5HC79	9606.P15374	0.32715574
10359.F5HC79	9606.P16104	0.32715574
10359.F5HC79	9606.P18510	0.32715574
10359.F5HC79	9606.P18669	0.32715574
10359.F5HC79	9606.P19971	0.32715574
10359.F5HC79	9606.P20591	0.32715574
10359.F5HC79	9606.P23497	0.32715574
10359.F5HC79	9606.P26651	0.32715574
10359.F5HC79	9606.P27482	0.32715574
10359.F5HC79	9606.P29034	0.32715574
10359.F5HC79	9606.P29373	0.32715574
10359.F5HC79	9606.P30038	0.32715574
10359.F5HC79	9606.P30043	0.32715574
10359.F5HC79	9606.P30085	0.32715574
10359.F5HC79	9606.P30740	0.32715574
10359.F5HC79	9606.P31947	0.32715574
10359.F5HC79	9606.P32926	0.32715574
10359.F5HC79	9606.P35228	0.32715574
10359.F5HC79	9606.P35754	0.32715574
10359.F5HC79	9606.P36543	0.32715574
10359.F5HC79	9606.P36952	0.32715574
10359.F5HC79	9606.P40763	0.32715574
10359.F5HC79	9606.P42357	0.32715574
10359.F5HC79	9606.P43490	0.32715574
10359.F5HC79	9606.P48729	0.32715574
10359.F5HC79	9606.P52789	0.32715574
10359.F5HC79	9606.P54920	0.32715574
10359.F5HC79	9606.P55145	0.32715574
10359.F5HC79	9606.P55327	0.32715574
10359.F5HC79	9606.P55809	0.32715574
10359.F5HC79	9606.P57735	0.32715574
10359.F5HC79	9606.P58107	0.32715574
10359.F5HC79	9606.P60985	0.32715574
10359.F5HC79	9606.P61088	0.32715574
10359.F5HC79	9606.P62805	0.32715574
10359.F5HC79	9606.P68036	0.32715574
10359.F5HC79	9606.P68871	0.32715574
10359.F5HC79	9606.P69891	0.32715574
10359.F5HC79	9606.P80188	0.32715574
10359.F5HC79	9606.P99999	0.32715574
10359.F5HC79	9606.Q01581	0.32715574
10359.F5HC79	9606.Q02487	0.32715574
10359.F5HC79	9606.Q07960	0.32715574
10359.F5HC79	9606.Q08AI8	0.32715574
10359.F5HC79	9606.Q12792	0.32715574
10359.F5HC79	9606.Q13057	0.32715574
10359.F5HC79	9606.Q13404	0.32715574
10359.F5HC79	9606.Q14134	0.32715574
10359.F5HC79	9606.Q14624	0.32715574
10359.F5HC79	9606.Q15067	0.32715574
10359.F5HC79	9606.Q15646	0.32715574
10359.F5HC79	9606.Q16719	0.32715574
10359.F5HC79	9606.Q3MJ16	0.32715574
10359.F5HC79	9606.Q5K651	0.32715574
10359.F5HC79	9606.Q5QNW6	0.32715574
10359.F5HC79	9606.Q5VT79	0.32715574
10359.F5HC79	9606.Q5VVQ6	0.32715574
10359.F5HC79	9606.Q6IBS0	0.32715574
10359.F5HC79	9606.Q6MZM0	0.32715574
10359.F5HC79	9606.Q6NT55	0.32715574
10359.F5HC79	9606.Q6P4A8	0.32715574
10359.F5HC79	9606.Q6UWP8	0.32715574
10359.F5HC79	9606.Q6XQN6	0.32715574
10359.F5HC79	9606.Q6ZNF0	0.32715574
10359.F5HC79	9606.Q6ZRV2	0.32715574
10359.F5HC79	9606.Q6ZVX7	0.32715574
10359.F5HC79	9606.Q86SG5	0.32715574
10359.F5HC79	9606.Q86WN1	0.32715574
10359.F5HC79	9606.Q86XP0	0.32715574
10359.F5HC79	9606.Q86Y82	0.32715574
10359.F5HC79	9606.Q8IUL8	0.32715574
10359.F5HC79	9606.Q8IY21	0.32715574
10359.F5HC79	9606.Q8N4C8	0.32715574
10359.F5HC79	9606.Q8NEX9	0.32715574
10359.F5HC79	9606.Q8TE68	0.32715574
10359.F5HC79	9606.Q8WVV4	0.32715574
10359.F5HC79	9606.Q92747	0.32715574
10359.F5HC79	9606.Q92817	0.32715574
10359.F5HC79	9606.Q92876	0.32715574
10359.F5HC79	9606.Q96C19	0.32715574
10359.F5HC79	9606.Q96FW1	0.32715574
10359.F5HC79	9606.Q96G03	0.32715574
10359.F5HC79	9606.Q96JG6	0.32715574
10359.F5HC79	9606.Q96L46	0.32715574
10359.F5HC79	9606.Q96LJ7	0.32715574
10359.F5HC79	9606.Q96NR8	0.32715574
10359.F5HC79	9606.Q9BQ50	0.32715574
10359.F5HC79	9606.Q9BQL6	0.32715574
10359.F5HC79	9606.Q9BRA2	0.32715574
10359.F5HC79	9606.Q9BU89	0.32715574
10359.F5HC79	9606.Q9BYK8	0.32715574
10359.F5HC79	9606.Q9GZN4	0.32715574
10359.F5HC79	9606.Q9H0P0	0.32715574
10359.F5HC79	9606.Q9H115	0.32715574
10359.F5HC79	9606.Q9NR46	0.32715574
10359.F5HC79	9606.Q9NSA3	0.32715574
10359.F5HC79	9606.Q9NZH8	0.32715574
10359.F5HC79	9606.Q9UBD6	0.32715574
10359.F5HC79	9606.Q9UBH0	0.32715574
10359.F5HC79	9606.Q9UDY2	0.32715574
10359.F5HC79	9606.Q9UHA7	0.32715574
10359.F5HC79	9606.Q9UIV8	0.32715574
10359.F5HC79	9606.Q9UKM9	0.32715574
10359.F5HC79	9606.Q9UKQ9	0.32715574
10359.F5HC79	9606.Q9UKR3	0.32715574
10359.F5HC79	9606.Q9ULH1	0.32715574
10359.F5HC79	9606.Q9ULZ3	0.32715574
10359.F5HC79	9606.Q9UMY4	0.32715574
10359.F5HC79	9606.Q9UN36	0.32715574
10359.F5HC79	9606.Q9UQ80	0.32715574
10359.F5HC79	9606.Q9Y251	0.32715574
10359.F5HC79	9606.Q9Y2V2	0.32715574
10359.F5HC79	9606.Q9Y376	0.32715574
10359.F5HC79	9606.Q9Y3R4	0.32715574
10359.F5HC79	9606.Q9Y446	0.32715574
10359.F5HC79	9606.Q9Y617	0.32715574
10359.F5HC97	9606.O60832	0.32715574
10359.F5HC97	9606.O75569	0.32715574
10359.F5HC97	9606.O95793	0.32715574
10359.F5HC97	9606.P05090	0.32715574
10359.F5HC97	9606.P18077	0.32715574
10359.F5HC97	9606.P25311	0.32715574
10359.F5HC97	9606.P46087	0.32715574
10359.F5HC97	9606.P51151	0.32715574
10359.F5HC97	9606.P51398	0.32715574
10359.F5HC97	9606.P61353	0.32715574
10359.F5HC97	9606.P62910	0.32715574
10359.F5HC97	9606.P82650	0.32715574
10359.F5HC97	9606.P82663	0.32715574
10359.F5HC97	9606.P82673	0.32715574
10359.F5HC97	9606.P82930	0.32715574
10359.F5HC97	9606.P82933	0.32715574
10359.F5HC97	9606.P84098	0.32715574
10359.F5HC97	9606.Q01831	0.32715574
10359.F5HC97	9606.Q08170	0.32715574
10359.F5HC97	9606.Q12849	0.32715574
10359.F5HC97	9606.Q12899	0.32715574
10359.F5HC97	9606.Q13242	0.32715574
10359.F5HC97	9606.Q13243	0.32715574
10359.F5HC97	9606.Q13610	0.32715574
10359.F5HC97	9606.Q15050	0.32715574
10359.F5HC97	9606.Q15646	0.32715574
10359.F5HC97	9606.Q4G0J3	0.32715574
10359.F5HC97	9606.Q5SSJ5	0.32715574
10359.F5HC97	9606.Q7L2E3	0.32715574
10359.F5HC97	9606.Q8IXM3	0.32715574
10359.F5HC97	9606.Q8IY81	0.32715574
10359.F5HC97	9606.Q8WXX5	0.32715574
10359.F5HC97	9606.Q92522	0.32715574
10359.F5HC97	9606.Q92665	0.32715574
10359.F5HC97	9606.Q969Q0	0.32715574
10359.F5HC97	9606.Q96DR8	0.32715574
10359.F5HC97	9606.Q96DV4	0.32715574
10359.F5HC97	9606.Q96EY7	0.32715574
10359.F5HC97	9606.Q96GQ7	0.32715574
10359.F5HC97	9606.Q96ME7	0.32715574
10359.F5HC97	9606.Q99575	0.32715574
10359.F5HC97	9606.Q9BRJ6	0.32715574
10359.F5HC97	9606.Q9BVP2	0.32715574
10359.F5HC97	9606.Q9BYD2	0.32715574
10359.F5HC97	9606.Q9BYN8	0.32715574
10359.F5HC97	9606.Q9H0U6	0.32715574
10359.F5HC97	9606.Q9H3K6	0.32715574
10359.F5HC97	9606.Q9H4A4	0.32715574
10359.F5HC97	9606.Q9H7E9	0.32715574
10359.F5HC97	9606.Q9HCE1	0.32715574
10359.F5HC97	9606.Q9HD33	0.32715574
10359.F5HC97	9606.Q9NUL3	0.32715574
10359.F5HC97	9606.Q9NUQ6	0.32715574
10359.F5HC97	9606.Q9NX24	0.32715574
10359.F5HC97	9606.Q9NX58	0.32715574
10359.F5HC97	9606.Q9NZI8	0.32715574
10359.F5HC97	9606.Q9NZM5	0.32715574
10359.F5HC97	9606.Q9P2K5	0.32715574
10359.F5HC97	9606.Q9UPY3	0.32715574
10359.F5HC97	9606.Q9Y2R5	0.32715574
10359.F5HC97	9606.Q9Y2R9	0.32715574
10359.F5HC97	9606.Q9Y3B9	0.32715574
10359.F5HC97	9606.Q9Y3U8	0.32715574
10359.F5HC97	9606.Q9Y676	0.32715574
10359.F5HCH8	9606.P16234	0.32715574
10359.F5HCK7	9606.O00231	0.32715574
10359.F5HCK7	9606.O00560	0.32715574
10359.F5HCK7	9606.O14763	0.32715574
10359.F5HCK7	9606.P11233	0.32715574
10359.F5HCK7	9606.P15260	0.32715574
10359.F5HCK7	9606.P16234	0.32715574
10359.F5HCK7	9606.P37173	0.32715574
10359.F5HCK7	9606.P60520	0.32715574
10359.F5HCK7	9606.P85037	0.32715574
10359.F5HCK7	9606.Q01167	0.32715574
10359.F5HCK7	9606.Q13393	0.32715574
10359.F5HCK7	9606.Q15012	0.32715574
10359.F5HCK7	9606.Q86Y82	0.32715574
10359.F5HCK7	9606.Q8IY17	0.32715574
10359.F5HCK7	9606.Q8N183	0.32715574
10359.F5HCK7	9606.Q8NC42	0.32715574
10359.F5HCK7	9606.Q96CW1	0.32715574
10359.F5HCK7	9606.Q9BTE3	0.32715574
10359.F5HCK7	9606.Q9GZQ8	0.32715574
10359.F5HCK7	9606.Q9H0R8	0.32715574
10359.F5HCK7	9606.Q9Y5Q0	0.32715574
10359.F5HCK7	9606.Q9Y6R0	0.32715574
10359.F5HCM1	9606.O00268	0.32715574
10359.F5HCM1	9606.O15400	0.32715574
10359.F5HCM1	9606.O43292	0.32715574
10359.F5HCM1	9606.P05026	0.32715574
10359.F5HCM1	9606.P16234	0.32715574
10359.F5HCM1	9606.P22413	0.32715574
10359.F5HCM1	9606.P29590	0.41948158
10359.F5HCM1	9606.P51572	0.32715574
10359.F5HCM1	9606.P52630	0.32715574
10359.F5HCM1	9606.P54920	0.32715574
10359.F5HCM1	9606.P67812	0.32715574
10359.F5HCM1	9606.P84157	0.32715574
10359.F5HCM1	9606.P85037	0.32715574
10359.F5HCM1	9606.Q01167	0.32715574
10359.F5HCM1	9606.Q14BN4	0.32715574
10359.F5HCM1	9606.Q2KJY2	0.32715574
10359.F5HCM1	9606.Q6P4E1	0.32715574
10359.F5HCM1	9606.Q7LGA3	0.32715574
10359.F5HCM1	9606.Q8N2K0	0.32715574
10359.F5HCM1	9606.Q99584	0.32715574
10359.F5HCM1	9606.Q9BR39	0.32715574
10359.F5HCM1	9606.Q9C0E8	0.32715574
10359.F5HCM1	9606.Q9HCM4	0.32715574
10359.F5HCM1	9606.Q9NW15	0.32715574
10359.F5HCM1	9606.Q9NX40	0.32715574
10359.F5HCM1	9606.Q9NZ43	0.32715574
10359.F5HCM1	9606.Q9Y5S1	0.32715574
10359.F5HCP3	9606.A6NCN2	0.32715574
10359.F5HCP3	9606.P01008	0.32715574
10359.F5HCP3	9606.P01036	0.32715574
10359.F5HCP3	9606.P01037	0.32715574
10359.F5HCP3	9606.P11233	0.32715574
10359.F5HCP3	9606.P18850	0.32715574
10359.F5HCP3	9606.P61916	0.32715574
10359.F5HCP3	9606.Q09161	0.32715574
10359.F5HCP3	9606.Q14517	0.32715574
10359.F5HCP3	9606.Q5VZ89	0.32715574
10359.F5HCP3	9606.Q6ZMC9	0.32715574
10359.F5HCP3	9606.Q8N6R0	0.32715574
10359.F5HCP3	9606.Q96JQ0	0.32715574
10359.F5HCP3	9606.Q9NUJ3	0.32715574
10359.F5HCP3	9606.Q9NYU1	0.32715574
10359.F5HCU8	9606.Q12756	0.32715574
10359.F5HD03	9606.P0DPA3	0.32715574
10359.F5HD03	9606.Q3LI83	0.32715574
10359.F5HD03	9606.Q7Z6Z7	0.32715574
10359.F5HD03	9606.Q8TF66	0.32715574
10359.F5HD27	9606.O60437	0.32715574
10359.F5HD27	9606.P01036	0.32715574
10359.F5HD27	9606.P01037	0.32715574
10359.F5HD27	9606.P15260	0.32715574
10359.F5HD27	9606.P53602	0.32715574
10359.F5HD27	9606.Q13228	0.32715574
10359.F5HD27	9606.Q8NE01	0.32715574
10359.F5HD27	9606.Q9BQI5	0.32715574
10359.F5HD27	9606.Q9Y446	0.32715574
10359.F5HD27	9606.Q9Y676	0.32715574
10359.F5HD92	9606.O15116	0.32715574
10359.F5HD92	9606.O60333	0.32715574
10359.F5HD92	9606.O60512	0.32715574
10359.F5HD92	9606.O60566	0.32715574
10359.F5HD92	9606.O75063	0.32715574
10359.F5HD92	9606.O75351	0.32715574
10359.F5HD92	9606.P00325	0.32715574
10359.F5HD92	9606.P06132	0.32715574
10359.F5HD92	9606.P15927	0.32715574
10359.F5HD92	9606.P18827	0.32715574
10359.F5HD92	9606.P22413	0.32715574
10359.F5HD92	9606.P35221	0.32715574
10359.F5HD92	9606.P49593	0.32715574
10359.F5HD92	9606.P49756	0.32715574
10359.F5HD92	9606.P52429	0.32715574
10359.F5HD92	9606.P54760	0.32715574
10359.F5HD92	9606.P60604	0.32715574
10359.F5HD92	9606.Q04721	0.32715574
10359.F5HD92	9606.Q09028	0.32715574
10359.F5HD92	9606.Q13308	0.32715574
10359.F5HD92	9606.Q13740	0.32715574
10359.F5HD92	9606.Q15006	0.32715574
10359.F5HD92	9606.Q16795	0.32715574
10359.F5HD92	9606.Q16832	0.32715574
10359.F5HD92	9606.Q29983	0.32715574
10359.F5HD92	9606.Q5GLZ8	0.32715574
10359.F5HD92	9606.Q68D85	0.32715574
10359.F5HD92	9606.Q6EMK4	0.32715574
10359.F5HD92	9606.Q6PKC3	0.32715574
10359.F5HD92	9606.Q6UXD5	0.32715574
10359.F5HD92	9606.Q8N4V1	0.32715574
10359.F5HD92	9606.Q96AX1	0.32715574
10359.F5HD92	9606.Q9BYM8	0.32715574
10359.F5HD92	9606.Q9BZQ6	0.32715574
10359.F5HD92	9606.Q9GZP9	0.32715574
10359.F5HD92	9606.Q9H0U3	0.32715574
10359.F5HD92	9606.Q9H857	0.32715574
10359.F5HD92	9606.Q9NZV5	0.32715574
10359.F5HD92	9606.Q9P0I2	0.32715574
10359.F5HD92	9606.Q9UBP0	0.32715574
10359.F5HD92	9606.Q9UHQ9	0.32715574
10359.F5HD92	9606.Q9UNS2	0.32715574
10359.F5HD92	9606.Q9Y3B6	0.32715574
10359.F5HD92	9606.Q9Y697	0.32715574
10359.F5HDC7	9606.O14647	0.32715574
10359.F5HDC7	9606.O43474	0.32715574
10359.F5HDC7	9606.O43823	0.32715574
10359.F5HDC7	9606.O75526	0.32715574
10359.F5HDC7	9606.O94913	0.32715574
10359.F5HDC7	9606.P08047	0.32715574
10359.F5HDC7	9606.P27635	0.32715574
10359.F5HDC7	9606.P29353	0.32715574
10359.F5HDC7	9606.P38159	0.32715574
10359.F5HDC7	9606.P48436	0.32715574
10359.F5HDC7	9606.P49840	0.32715574
10359.F5HDC7	9606.P49841	0.32715574
10359.F5HDC7	9606.P50995	0.32715574
10359.F5HDC7	9606.P62910	0.32715574
10359.F5HDC7	9606.P78332	0.32715574
10359.F5HDC7	9606.P82914	0.32715574
10359.F5HDC7	9606.Q00839	0.32715574
10359.F5HDC7	9606.Q01804	0.32715574
10359.F5HDC7	9606.Q02447	0.32715574
10359.F5HDC7	9606.Q02543	0.32715574
10359.F5HDC7	9606.Q06587	0.32715574
10359.F5HDC7	9606.Q14151	0.32715574
10359.F5HDC7	9606.Q15424	0.32715574
10359.F5HDC7	9606.Q1KMD3	0.32715574
10359.F5HDC7	9606.Q5BKZ1	0.32715574
10359.F5HDC7	9606.Q5T9A4	0.32715574
10359.F5HDC7	9606.Q6DD87	0.32715574
10359.F5HDC7	9606.Q7RTP6	0.32715574
10359.F5HDC7	9606.Q7Z589	0.32715574
10359.F5HDC7	9606.Q8IXT5	0.32715574
10359.F5HDC7	9606.Q8IY57	0.32715574
10359.F5HDC7	9606.Q8N488	0.32715574
10359.F5HDC7	9606.Q8NDT2	0.32715574
10359.F5HDC7	9606.Q8NEY8	0.32715574
10359.F5HDC7	9606.Q8TB40	0.32715574
10359.F5HDC7	9606.Q8WXX7	0.32715574
10359.F5HDC7	9606.Q8WYQ5	0.32715574
10359.F5HDC7	9606.Q969H0	0.32715574
10359.F5HDC7	9606.Q96E39	0.32715574
10359.F5HDC7	9606.Q96EK4	0.32715574
10359.F5HDC7	9606.Q96L21	0.32715574
10359.F5HDC7	9606.Q96P11	0.32715574
10359.F5HDC7	9606.Q96PK6	0.32715574
10359.F5HDC7	9606.Q96T37	0.32715574
10359.F5HDC7	9606.Q9H0U9	0.32715574
10359.F5HDC7	9606.Q9H5H4	0.32715574
10359.F5HDC7	9606.Q9HAH7	0.32715574
10359.F5HDC7	9606.Q9HBE1	0.32715574
10359.F5HDC7	9606.Q9NVI7	0.32715574
10359.F5HDC7	9606.Q9NWH9	0.32715574
10359.F5HDC7	9606.Q9NX05	0.32715574
10359.F5HDC7	9606.Q9UJ04	0.32715574
10359.F5HDC7	9606.Q9UK61	0.32715574
10359.F5HDC7	9606.Q9UKB1	0.32715574
10359.F5HDC7	9606.Q9ULX6	0.32715574
10359.F5HDC7	9606.Q9Y580	0.32715574
10359.F5HDD3	9606.A5D8V6	0.32715574
10359.F5HDD3	9606.B7ZAQ6	0.32715574
10359.F5HDD3	9606.O00330	0.32715574
10359.F5HDD3	9606.O15031	0.32715574
10359.F5HDD3	9606.O43395	0.32715574
10359.F5HDD3	9606.O75368	0.32715574
10359.F5HDD3	9606.O75844	0.32715574
10359.F5HDD3	9606.O94804	0.32715574
10359.F5HDD3	9606.O94903	0.32715574
10359.F5HDD3	9606.O94979	0.32715574
10359.F5HDD3	9606.P00352	0.32715574
10359.F5HDD3	9606.P05026	0.32715574
10359.F5HDD3	9606.P13747	0.32715574
10359.F5HDD3	9606.P15151	0.32715574
10359.F5HDD3	9606.P15260	0.32715574
10359.F5HDD3	9606.P16234	0.32715574
10359.F5HDD3	9606.P19784	0.32715574
10359.F5HDD3	9606.P22413	0.32715574
10359.F5HDD3	9606.P30043	0.32715574
10359.F5HDD3	9606.P32780	0.32715574
10359.F5HDD3	9606.P35659	0.32715574
10359.F5HDD3	9606.P40189	0.32715574
10359.F5HDD3	9606.P40818	0.32715574
10359.F5HDD3	9606.P54802	0.32715574
10359.F5HDD3	9606.P55899	0.32715574
10359.F5HDD3	9606.P61009	0.32715574
10359.F5HDD3	9606.P68036	0.32715574
10359.F5HDD3	9606.P78559	0.32715574
10359.F5HDD3	9606.Q01543	0.32715574
10359.F5HDD3	9606.Q12846	0.32715574
10359.F5HDD3	9606.Q13404	0.32715574
10359.F5HDD3	9606.Q13619	0.32715574
10359.F5HDD3	9606.Q14137	0.32715574
10359.F5HDD3	9606.Q14571	0.32715574
10359.F5HDD3	9606.Q14669	0.32715574
10359.F5HDD3	9606.Q14696	0.32715574
10359.F5HDD3	9606.Q14978	0.32715574
10359.F5HDD3	9606.Q16706	0.32715574
10359.F5HDD3	9606.Q2KJY2	0.32715574
10359.F5HDD3	9606.Q5JRX3	0.32715574
10359.F5HDD3	9606.Q5VSL9	0.32715574
10359.F5HDD3	9606.Q6GQQ9	0.32715574
10359.F5HDD3	9606.Q6Y288	0.32715574
10359.F5HDD3	9606.Q6ZVM7	0.32715574
10359.F5HDD3	9606.Q7Z4F1	0.32715574
10359.F5HDD3	9606.Q86YR5	0.32715574
10359.F5HDD3	9606.Q8IVL5	0.32715574
10359.F5HDD3	9606.Q8IXQ6	0.32715574
10359.F5HDD3	9606.Q8IY67	0.32715574
10359.F5HDD3	9606.Q8N183	0.32715574
10359.F5HDD3	9606.Q8N3U4	0.32715574
10359.F5HDD3	9606.Q8WXA9	0.32715574
10359.F5HDD3	9606.Q92558	0.32715574
10359.F5HDD3	9606.Q92793	0.32715574
10359.F5HDD3	9606.Q92930	0.32715574
10359.F5HDD3	9606.Q96JB5	0.32715574
10359.F5HDD3	9606.Q96MG8	0.32715574
10359.F5HDD3	9606.Q96PU8	0.32715574
10359.F5HDD3	9606.Q96Q15	0.32715574
10359.F5HDD3	9606.Q96RP9	0.32715574
10359.F5HDD3	9606.Q9BTD8	0.32715574
10359.F5HDD3	9606.Q9BXJ8	0.32715574
10359.F5HDD3	9606.Q9BXS4	0.32715574
10359.F5HDD3	9606.Q9C0B1	0.32715574
10359.F5HDD3	9606.Q9C0J8	0.32715574
10359.F5HDD3	9606.Q9H0U9	0.32715574
10359.F5HDD3	9606.Q9H7D0	0.32715574
10359.F5HDD3	9606.Q9HB07	0.32715574
10359.F5HDD3	9606.Q9HD26	0.32715574
10359.F5HDD3	9606.Q9NUM4	0.32715574
10359.F5HDD3	9606.Q9NX40	0.32715574
10359.F5HDD3	9606.Q9UGV2	0.32715574
10359.F5HDD3	9606.Q9UHV7	0.32715574
10359.F5HDD3	9606.Q9UPU5	0.32715574
10359.F5HDD3	9606.Q9Y4C2	0.32715574
10359.F5HDD3	9606.Q9Y5S1	0.32715574
10359.F5HDE7	9606.O15427	0.32715574
10359.F5HDE7	9606.O43292	0.32715574
10359.F5HDE7	9606.O60503	0.32715574
10359.F5HDE7	9606.O60936	0.32715574
10359.F5HDE7	9606.O75084	0.32715574
10359.F5HDE7	9606.O75326	0.32715574
10359.F5HDE7	9606.O75387	0.32715574
10359.F5HDE7	9606.O75787	0.32715574
10359.F5HDE7	9606.P01834	0.32715574
10359.F5HDE7	9606.P01857	0.32715574
10359.F5HDE7	9606.P04035	0.32715574
10359.F5HDE7	9606.P04920	0.32715574
10359.F5HDE7	9606.P17302	0.32715574
10359.F5HDE7	9606.P19634	0.32715574
10359.F5HDE7	9606.Q13488	0.32715574
10359.F5HDE7	9606.Q13563	0.32715574
10359.F5HDE7	9606.Q14571	0.32715574
10359.F5HDE7	9606.Q15006	0.32715574
10359.F5HDE7	9606.Q3T906	0.32715574
10359.F5HDE7	9606.Q4KMQ2	0.32715574
10359.F5HDE7	9606.Q4ZIN3	0.32715574
10359.F5HDE7	9606.Q53EP0	0.32715574
10359.F5HDE7	9606.Q5H8A4	0.32715574
10359.F5HDE7	9606.Q5K4L6	0.32715574
10359.F5HDE7	9606.Q5T9L3	0.32715574
10359.F5HDE7	9606.Q5TGY1	0.32715574
10359.F5HDE7	9606.Q6P1M0	0.32715574
10359.F5HDE7	9606.Q6T4P5	0.32715574
10359.F5HDE7	9606.Q6UWJ1	0.32715574
10359.F5HDE7	9606.Q6ZMZ3	0.32715574
10359.F5HDE7	9606.Q71RG4	0.32715574
10359.F5HDE7	9606.Q7L0J3	0.32715574
10359.F5HDE7	9606.Q8IU81	0.32715574
10359.F5HDE7	9606.Q8IWT6	0.32715574
10359.F5HDE7	9606.Q8NBN3	0.32715574
10359.F5HDE7	9606.Q8NHH9	0.32715574
10359.F5HDE7	9606.Q8WVC6	0.32715574
10359.F5HDE7	9606.Q8WY22	0.32715574
10359.F5HDE7	9606.Q92544	0.32715574
10359.F5HDE7	9606.Q96CC6	0.32715574
10359.F5HDE7	9606.Q96GF1	0.32715574
10359.F5HDE7	9606.Q96GQ5	0.32715574
10359.F5HDE7	9606.Q99584	0.32715574
10359.F5HDE7	9606.Q9BV23	0.32715574
10359.F5HDE7	9606.Q9BVT8	0.32715574
10359.F5HDE7	9606.Q9BXP2	0.32715574
10359.F5HDE7	9606.Q9H330	0.32715574
10359.F5HDE7	9606.Q9H6U8	0.32715574
10359.F5HDE7	9606.Q9HBA0	0.32715574
10359.F5HDE7	9606.Q9HBR0	0.32715574
10359.F5HDE7	9606.Q9HD20	0.32715574
10359.F5HDE7	9606.Q9NRU3	0.32715574
10359.F5HDE7	9606.Q9NXG6	0.32715574
10359.F5HDE7	9606.Q9UGV2	0.32715574
10359.F5HDE7	9606.Q9UP95	0.32715574
10359.F5HDE7	9606.Q9Y2G8	0.32715574
10359.F5HDE7	9606.Q9Y487	0.32715574
10359.F5HDE7	9606.Q9Y5Q0	0.32715574
10359.F5HDE7	9606.Q9Y5S1	0.32715574
10359.F5HDE7	9606.Q9Y653	0.32715574
10359.F5HDE7	9606.Q9Y666	0.32715574
10359.F5HDK1	9606.A2RU67	0.32715574
10359.F5HDK1	9606.O00186	0.32715574
10359.F5HDK1	9606.O14662	0.32715574
10359.F5HDK1	9606.O14966	0.32715574
10359.F5HDK1	9606.O15126	0.32715574
10359.F5HDK1	9606.O15400	0.32715574
10359.F5HDK1	9606.O43504	0.32715574
10359.F5HDK1	9606.O43752	0.32715574
10359.F5HDK1	9606.O43861	0.32715574
10359.F5HDK1	9606.O75071	0.32715574
10359.F5HDK1	9606.O75976	0.32715574
10359.F5HDK1	9606.O95786	0.32715574
10359.F5HDK1	9606.P01889	0.32715574
10359.F5HDK1	9606.P09382	0.32715574
10359.F5HDK1	9606.P09958	0.32715574
10359.F5HDK1	9606.P11117	0.32715574
10359.F5HDK1	9606.P18433	0.32715574
10359.F5HDK1	9606.P19021	0.32715574
10359.F5HDK1	9606.P20337	0.32715574
10359.F5HDK1	9606.P20338	0.32715574
10359.F5HDK1	9606.P20340	0.32715574
10359.F5HDK1	9606.P30825	0.32715574
10359.F5HDK1	9606.P46013	0.32715574
10359.F5HDK1	9606.P51809	0.32715574
10359.F5HDK1	9606.P63027	0.32715574
10359.F5HDK1	9606.P78324	0.32715574
10359.F5HDK1	9606.P98194	0.32715574
10359.F5HDK1	9606.Q00653	0.32715574
10359.F5HDK1	9606.Q01968	0.32715574
10359.F5HDK1	9606.Q04656	0.32715574
10359.F5HDK1	9606.Q08722	0.32715574
10359.F5HDK1	9606.Q13308	0.32715574
10359.F5HDK1	9606.Q13393	0.32715574
10359.F5HDK1	9606.Q13439	0.32715574
10359.F5HDK1	9606.Q13873	0.32715574
10359.F5HDK1	9606.Q14344	0.32715574
10359.F5HDK1	9606.Q15771	0.32715574
10359.F5HDK1	9606.Q16832	0.32715574
10359.F5HDK1	9606.Q3B8N2	0.32715574
10359.F5HDK1	9606.Q4V9L6	0.32715574
10359.F5HDK1	9606.Q5W111	0.32715574
10359.F5HDK1	9606.Q5XKK7	0.32715574
10359.F5HDK1	9606.Q63HQ0	0.32715574
10359.F5HDK1	9606.Q68D91	0.32715574
10359.F5HDK1	9606.Q68DH5	0.32715574
[truncated: 26,132 more rows]
