# Supplementary material for: The Landscape of Virus-Host Protein–Protein Interaction Databases
Source: Front Microbiol. 2022 Jul 15;13:827742. doi: 10.3389/fmicb.2022.827742 (PMC9335289; doi:10.3389/fmicb.2022.827742)
Supplement: Supplementary file 1 [file Data_Sheet_1.zip › interactions-Viruses.STRING.csv]

10245.P01136	9913.A0A3S5ZPK8	152
10245.P01136	9913.F1MR49	199
10245.P01136	9913.F1MWF2	154
10245.P01136	9913.F1N3T9	218
10245.P01136	9913.P03968	160
10245.P01136	9913.P03969	218
10245.P01136	9913.Q4JMD7	152
10245.P01136	9913.Q7M304	154
10245.P01136	9913.Q95KV3	199
10245.P03295	9913.A0A140T897	165
10245.P03295	9913.B0JYQ0	165
10245.P03295	9913.F1MR49	199
10245.P03295	9913.Q95KV3	199
10245.P04021	9913.F1MR49	246
10245.P04021	9913.F1MS75	267
10245.P04021	9913.Q3ZBK2	154
10245.P04021	9913.Q95KV3	246
10245.P04195	9913.A0A140T897	156
10245.P04195	9913.B0JYQ0	156
10245.P04195	9913.F1MR49	218
10245.P04195	9913.Q95KV3	218
10245.P04297	9606.H7C3Q8	447
10245.P04297	9606.P12036	447
10245.P04297	9606.Q15057	447
10245.P04297	9913.A2VDX4	287
10245.P04297	9913.A4IFF4	298
10245.P04297	9913.A5PJL4	298
10245.P04297	9913.A7E3C2	368
10245.P04297	9913.A7MB74	298
10245.P04297	9913.E1B7J3	256
10245.P04297	9913.E1B9D1	432
10245.P04297	9913.E1BDA3	256
10245.P04297	9913.E1BFD5	411
10245.P04297	9913.E1BIN5	411
10245.P04297	9913.E1BLQ5	298
10245.P04297	9913.E1BMG4	256
10245.P04297	9913.E1BN61	298
10245.P04297	9913.F1MDC9	256
10245.P04297	9913.F1MFG6	256
10245.P04297	9913.F1MFK1	256
10245.P04297	9913.F1MJA3	287
10245.P04297	9913.F1MJX9	256
10245.P04297	9913.F1MLL2	287
10245.P04297	9913.F1MNP4	298
10245.P04297	9913.F1MNR5	298
10245.P04297	9913.F1MQE1	298
10245.P04297	9913.F1MR49	152
10245.P04297	9913.F1MSV4	298
10245.P04297	9913.F1MU35	256
10245.P04297	9913.F1MUK4	434
10245.P04297	9913.F1MY82	256
10245.P04297	9913.F1MYD0	513
10245.P04297	9913.F1MYJ4	432
10245.P04297	9913.F1MZF7	298
10245.P04297	9913.F1MZX0	256
10245.P04297	9913.F1N3S4	411
10245.P04297	9913.F1N7B5	368
10245.P04297	9913.F6R2C4	170
10245.P04297	9913.G3N0Q3	434
10245.P04297	9913.G3X7B5	432
10245.P04297	9913.G5E5T2	298
10245.P04297	9913.G5E677	287
10245.P04297	9913.P05126	256
10245.P04297	9913.Q08DE9	411
10245.P04297	9913.Q0VD39	298
10245.P04297	9913.Q1KLV9	160
10245.P04297	9913.Q3ZCC3	160
10245.P04297	9913.Q4JF28	153
10245.P04297	9913.Q6QRN4	513
10245.P04297	9913.Q95KV3	152
10245.P04297	9913.Q9MZL8	165
10245.P04297	9913.Q9TU73	165
10245.P04300	9913.E1B755	154
10245.P04300	9913.E1B9Z8	154
10245.P04300	9913.P35705	188
10245.P04302	9913.D5HSW7	165
10245.P04302	9913.P22444	165
10245.P04303	10090.Q9CW02	800
10245.P04303	10090.Q9QZ67	800
10245.P04303	8364.F6TEM0	800
10245.P04303	9606.B2R7A1	800
10245.P04303	9606.O15297	800
10245.P04303	9823.I3LH52	800
10245.P04303	9913.A0A452DJG0	560
10245.P04303	9913.A6QPY6	560
10245.P04303	9913.A6QQK2	560
10245.P04303	9913.E1BD03	681
10245.P04303	9913.E1BEW5	509
10245.P04303	9913.E1BF95	560
10245.P04303	9913.E1BMD4	509
10245.P04303	9913.F1MDF9	560
10245.P04303	9913.F1MG92	509
10245.P04303	9913.F1MYC4	509
10245.P04303	9913.F1N580	560
10245.P04303	9913.F6QID7	560
10245.P04303	9913.G3N1T9	509
10245.P04303	9913.G3N259	560
10245.P04303	9913.G3N2B1	509
10245.P04303	9913.G3N3B3	509
10245.P04303	9913.O62829	509
10245.P04303	9913.O62830	509
10245.P04303	9913.P79126	509
10245.P04303	9913.Q0IIF0	560
10245.P04303	9913.Q2PC20	560
10245.P04303	9913.Q9TS01	509
10245.P04305	9913.A0A3S5ZPH1	170
10245.P04305	9913.A4FV64	170
10245.P04305	9913.O75601	197
10245.P04305	9913.P03898	158
10245.P04305	9913.Q45LU9	158
10245.P04308	9606.B4DSJ8	800
10245.P04308	9606.O60942	800
10245.P04308	9913.E1BCH4	559
10245.P04308	9913.F2Z4C9	164
10245.P04308	9913.Q2KHX7	602
10245.P04310	9913.E1BBE2	178
10245.P04311	9913.Q08DG9	177
10245.P04312	9913.A0A140T890	177
10245.P04312	9913.A6QQQ3	177
10245.P04312	9913.E1BMZ8	171
10245.P04312	9913.F1MTV7	177
10245.P04312	9913.F1MX63	177
10245.P04312	9913.G3MYZ4	177
10245.P04312	9913.O62702	177
10245.P04312	9913.Q3SZJ0	177
10245.P04318	9913.E1BN59	152
10245.P05807	9913.A0A140T897	165
10245.P05807	9913.A0A452DIP8	152
10245.P05807	9913.B0JYQ0	165
10245.P05807	9913.E1B726	151
10245.P05807	9913.F1MTT3	154
10245.P05807	9913.G1K224	154
10245.P05807	9913.Q00194	154
10245.P05807	9913.Q3MHW2	152
10245.P06440	9913.A0A140T897	550
10245.P06440	9913.A0A140T8C0	198
10245.P06440	9913.A0A3S5ZPK8	217
10245.P06440	9913.A0A452DHW6	173
10245.P06440	9913.A0A452DI24	157
10245.P06440	9913.A0A452DI66	183
10245.P06440	9913.A0A452DIM7	171
10245.P06440	9913.A0A452DJ21	171
10245.P06440	9913.A0A452DJ55	171
10245.P06440	9913.A0A452DJ61	280
10245.P06440	9913.A0A452DJK3	268
10245.P06440	9913.A0JNA6	168
10245.P06440	9913.A0JNB0	158
10245.P06440	9913.A1L5B6	218
10245.P06440	9913.A1XC24	165
10245.P06440	9913.A5D7N2	268
10245.P06440	9913.A5H027	177
10245.P06440	9913.A5H631	177
10245.P06440	9913.A6QQ28	268
10245.P06440	9913.A7MAZ7	159
10245.P06440	9913.B0JYQ0	550
10245.P06440	9913.B0JYR0	264
10245.P06440	9913.D1MBJ4	280
10245.P06440	9913.E1B8P9	193
10245.P06440	9913.E1B8Z4	169
10245.P06440	9913.E1BH06	204
10245.P06440	9913.E1BIM8	259
10245.P06440	9913.E1BPP7	261
10245.P06440	9913.F1MB04	220
10245.P06440	9913.F1MBL7	218
10245.P06440	9913.F1MC41	281
10245.P06440	9913.F1MI38	199
10245.P06440	9913.F1MJS9	217
10245.P06440	9913.F1MND1	165
10245.P06440	9913.F1MPH3	165
10245.P06440	9913.F1MR49	598
10245.P06440	9913.F1MS24	150
10245.P06440	9913.F1MS75	216
10245.P06440	9913.F1MSV7	159
10245.P06440	9913.F1MX38	155
10245.P06440	9913.F1MY85	165
10245.P06440	9913.F1N0D6	151
10245.P06440	9913.F1N2I0	150
10245.P06440	9913.F1N4U9	245
10245.P06440	9913.F1N6C0	171
10245.P06440	9913.F1N720	194
10245.P06440	9913.F2Z4E8	268
10245.P06440	9913.F6QVC9	218
10245.P06440	9913.F6R2C4	240
10245.P06440	9913.G3MYD9	240
10245.P06440	9913.I3PWW5	264
10245.P06440	9913.O02741	165
10245.P06440	9913.P00432	178
10245.P06440	9913.P00735	183
10245.P06440	9913.P06526	193
10245.P06440	9913.P10096	344
10245.P06440	9913.P21856	157
10245.P06440	9913.P25930	276
10245.P06440	9913.P30367	344
10245.P06440	9913.P40293	259
10245.P06440	9913.P50397	157
10245.P06440	9913.P61823	171
10245.P06440	9913.P62894	191
10245.P06440	9913.Q05204	178
10245.P06440	9913.Q08DH1	178
10245.P06440	9913.Q0IIC9	151
10245.P06440	9913.Q0QES8	344
10245.P06440	9913.Q0V7N6	177
10245.P06440	9913.Q1A7A4	165
10245.P06440	9913.Q24LN2	240
10245.P06440	9913.Q28203	218
10245.P06440	9913.Q2HJ27	273
10245.P06440	9913.Q2KII5	268
10245.P06440	9913.Q2LEZ0	159
10245.P06440	9913.Q2QJG2	153
10245.P06440	9913.Q32S29	268
10245.P06440	9913.Q45KY6	158
10245.P06440	9913.Q4JF28	219
10245.P06440	9913.Q4JMD7	217
10245.P06440	9913.Q4TU53	177
10245.P06440	9913.Q56GY3	165
10245.P06440	9913.Q56GY6	193
10245.P06440	9913.Q56GY8	194
10245.P06440	9913.Q599T9	173
10245.P06440	9913.Q6JXL2	168
10245.P06440	9913.Q6LBV7	165
10245.P06440	9913.Q6PVY1	220
10245.P06440	9913.Q6WCD5	193
10245.P06440	9913.Q704W7	155
10245.P06440	9913.Q8MII3	198
10245.P06440	9913.Q8MJ66	273
10245.P06440	9913.Q95KV3	598
10245.P06440	9913.Q95MQ1	190
10245.P06440	9913.Q9MZL8	158
10245.P06440	9913.Q9N0T5	171
10245.P06440	9913.Q9TU73	158
10245.P06440	9913.W0UVI3	171
10245.P06856	10090.A8Y5G7	800
10245.P06856	10090.O35654	800
10245.P06856	7227.P08841	800
10245.P06856	7227.Q7M3J9	800
10245.P06856	9606.A0A024RB77	800
10245.P06856	9606.P24941	800
10245.P06856	9913.A0A140T897	460
10245.P06856	9913.A0A452DI48	439
10245.P06856	9913.A0A452DIH7	359
10245.P06856	9913.A0A452DIK7	359
10245.P06856	9913.A0A452DIL8	439
10245.P06856	9913.A0A452DJ66	359
10245.P06856	9913.A6QNT3	415
10245.P06856	9913.B0JYQ0	460
10245.P06856	9913.E1B953	415
10245.P06856	9913.E1BJB1	439
10245.P06856	9913.E1BJK2	415
10245.P06856	9913.F1MNF8	359
10245.P06856	9913.F1MR49	511
10245.P06856	9913.F1MS75	177
10245.P06856	9913.F2Z4C1	359
10245.P06856	9913.F2Z4K0	359
10245.P06856	9913.F6R4K5	359
10245.P06856	9913.F6RP72	359
10245.P06856	9913.G3X7R8	439
10245.P06856	9913.G5E6J5	359
10245.P06856	9913.P06526	159
10245.P06856	9913.P10096	216
10245.P06856	9913.P30367	177
10245.P06856	9913.P40293	170
10245.P06856	9913.P49004	568
10245.P06856	9913.P61823	178
10245.P06856	9913.P81947	359
10245.P06856	9913.P81948	359
10245.P06856	9913.Q0QES8	216
10245.P06856	9913.Q0VC11	359
10245.P06856	9913.Q0VCD2	359
10245.P06856	9913.Q2HJ81	439
10245.P06856	9913.Q2HJ86	359
10245.P06856	9913.Q2HJB8	359
10245.P06856	9913.Q2KJD0	444
10245.P06856	9913.Q2T9S0	439
10245.P06856	9913.Q32KM1	359
10245.P06856	9913.Q3ZBU7	439
10245.P06856	9913.Q3ZBW4	171
10245.P06856	9913.Q3ZCJ7	359
10245.P06856	9913.Q5E9Y0	822
10245.P06856	9913.Q7M2W1	444
10245.P06856	9913.Q7M3B2	439
10245.P06856	9913.Q862I8	359
10245.P06856	9913.Q95KV3	511
10245.P06856	9913.W0UVI3	178
10245.P07239	9606.A5D905	435
10245.P07239	9606.P42224	435
10245.P07239	9913.A0A140T878	367
10245.P07239	9913.A4IFU4	435
10245.P07239	9913.E1B8Z4	316
10245.P07239	9913.E1BL76	191
10245.P07239	9913.E1BPP7	578
10245.P07239	9913.F1MER9	367
10245.P07239	9913.F1MGJ4	377
10245.P07239	9913.F1MI99	165
10245.P07239	9913.F1MX38	478
10245.P07239	9913.Q2KJE3	165
10245.P07239	9913.Q56FL8	367
10245.P07239	9913.Q704W7	478
10245.P07239	9913.Q9N0E5	377
10245.P07240	9606.B5A959	800
10245.P07240	9606.P11362	800
10245.P07240	9913.A0A452DHX3	314
10245.P07240	9913.A4IFL5	585
10245.P07240	9913.A7Z067	314
10245.P07240	9913.F1MDD9	314
10245.P07240	9913.F1MHP5	314
10245.P07240	9913.F1MK62	314
10245.P07240	9913.F1MN51	462
10245.P07240	9913.F1MNW2	462
10245.P07240	9913.F1MQI5	314
10245.P07240	9913.F1MR49	178
10245.P07240	9913.F1MRU0	314
10245.P07240	9913.F1MS00	447
10245.P07240	9913.F1MS75	168
10245.P07240	9913.F1MWF1	321
10245.P07240	9913.F1MX49	314
10245.P07240	9913.F1MX81	314
10245.P07240	9913.F1N1R6	314
10245.P07240	9913.F1N759	314
10245.P07240	9913.F6PVB0	462
10245.P07240	9913.O18904	314
10245.P07240	9913.O77807	585
10245.P07240	9913.Q06807	314
10245.P07240	9913.Q0IIL9	314
10245.P07240	9913.Q0V8C0	314
10245.P07240	9913.Q0VC10	314
10245.P07240	9913.Q1JP72	314
10245.P07240	9913.Q28197	321
10245.P07240	9913.Q28210	314
10245.P07240	9913.Q4VS16	462
10245.P07240	9913.Q95KL3	462
10245.P07240	9913.Q95KV3	178
10245.P07240	9913.Q9BDG2	314
10245.P07242	9606.I6L957	698
10245.P07242	9606.P22626	698
10245.P07396	9913.F1MD86	159
10245.P07610	9913.F2Z4C9	177
10245.P07610	9913.P17697	165
10245.P07611	9913.A0A140T897	152
10245.P07611	9913.B0JYQ0	152
10245.P07611	9913.E1BG62	158
10245.P07611	9913.F1MR49	217
10245.P07611	9913.Q95KV3	217
10245.P07612	9913.A0A140T897	217
10245.P07612	9913.B0JYQ0	217
10245.P07612	9913.F1MR49	297
10245.P07612	9913.F1MS75	200
10245.P07612	9913.P40293	165
10245.P07612	9913.Q95KV3	297
10245.P07613	10090.P63017	800
10245.P07613	10090.Q3TB63	800
10245.P07613	10116.F1LZI1	800
10245.P07613	10116.M0R8M9	800
10245.P07613	9606.P11142	800
10245.P07613	9606.Q53HF2	800
10245.P07613	9913.A6QLJ2	354
10245.P07613	9913.E1B748	286
10245.P07613	9913.E1BBT9	286
10245.P07613	9913.E1BBY7	286
10245.P07613	9913.F1MJ70	354
10245.P07613	9913.F1MMF0	286
10245.P07613	9913.F1MR49	171
10245.P07613	9913.F1MWU9	436
10245.P07613	9913.F1N614	408
10245.P07613	9913.K8FK38	436
10245.P07613	9913.P0CB32	436
10245.P07613	9913.P19120	889
10245.P07613	9913.Q0IIM3	286
10245.P07613	9913.Q0VCX2	408
10245.P07613	9913.Q27975	436
10245.P07613	9913.Q2TBX4	354
10245.P07613	9913.Q2YDD0	354
10245.P07613	9913.Q3ZCH0	286
10245.P07613	9913.Q861V2	889
10245.P07613	9913.Q95KV3	171
10245.P07614	9913.E1B9F9	156
10245.P07614	9913.E1BCH5	156
10245.P07614	9913.F1ML91	153
10245.P07614	9913.F1N5R9	186
10245.P07614	9913.P10881	174
10245.P07617	9913.A0A140T897	164
10245.P07617	9913.B0JYQ0	164
10245.P07617	9913.B0LSH2	165
10245.P07617	9913.E1BIX3	203
10245.P07617	9913.F1MMK0	158
10245.P07617	9913.F1N4M7	152
10245.P07617	9913.F6QIT9	234
10245.P07617	9913.P37980	157
10245.P07617	9913.Q0III8	234
10245.P07617	9913.Q32PI4	152
10245.P07617	9913.Q3ZBJ1	171
10245.P07617	9913.Q5E9S9	165
10245.P07618	9913.F1MMN9	182
10245.P07618	9913.F1MS75	166
10245.P07618	9913.F1MTT7	158
10245.P07618	9913.Q2NL38	158
10245.P08583	9913.A0A452DJK3	165
10245.P08583	9913.A5D7N2	165
10245.P08583	9913.A6QQ28	165
10245.P08583	9913.F1MR49	165
10245.P08583	9913.F1MS75	191
10245.P08583	9913.F2Z4E8	165
10245.P08583	9913.Q2KII5	165
10245.P08583	9913.Q32S29	165
10245.P08583	9913.Q95KV3	165
10245.P08586	9913.F1MNQ8	177
10245.P08586	9913.F1MR49	191
10245.P08586	9913.Q95KV3	191
10245.P0CK21	9913.F1MT17	166
10245.P0CK21	9913.F1MTV3	216
10245.P0CK21	9913.F1N301	218
10245.P0CK21	9913.F1N551	152
10245.P0CK21	9913.F1N622	186
10245.P0CK21	9913.F1N693	166
10245.P0CK21	9913.Q95KV6	152
10245.P11258	9913.A0A140T897	165
10245.P11258	9913.B0JYQ0	165
10245.P11258	9913.F1MR49	219
10245.P11258	9913.F1MS75	234
10245.P11258	9913.Q95KV3	219
10245.P12848	9913.F1MY63	218
10245.P12923	9913.A6H727	152
10245.P12923	9913.F1MR49	152
10245.P12923	9913.P02192	167
10245.P12923	9913.Q865L4	167
10245.P12923	9913.Q95KV3	152
10245.P12924	9913.A0A140T897	152
10245.P12924	9913.B0JYN2	171
10245.P12924	9913.B0JYQ0	152
10245.P12924	9913.E1BJD2	155
10245.P12924	9913.F1MAX1	165
10245.P12924	9913.F1MQI3	177
10245.P12924	9913.F1MR49	204
10245.P12924	9913.F6Q889	175
10245.P12924	9913.G1K1L8	219
10245.P12924	9913.G3MZP2	174
10245.P12924	9913.G5E619	171
10245.P12924	9913.Q08DH1	171
10245.P12924	9913.Q1JPB0	219
10245.P12924	9913.Q29396	175
10245.P12924	9913.Q8MJD5	171
10245.P12924	9913.Q95KV3	204
10245.P12926	9913.A2VDL2	165
10245.P12926	9913.E1BGJ5	165
10245.P12926	9913.E1BIG6	152
10245.P12926	9913.F1MI54	165
10245.P12926	9913.G3MY87	165
10245.P12926	9913.Q0V8A7	165
10245.P12927	9913.A0A140T897	241
10245.P12927	9913.B0JYQ0	241
10245.P12927	9913.B3VTM3	308
10245.P12927	9913.E1BG25	289
10245.P12927	9913.E1BI82	308
10245.P12927	9913.F1MR49	170
10245.P12927	9913.F1MSV1	382
10245.P12927	9913.F1MYS7	181
10245.P12927	9913.G3MXH2	192
10245.P12927	9913.G3MZC6	289
10245.P12927	9913.G3MZZ9	289
10245.P12927	9913.G3N108	289
10245.P12927	9913.G3N1U2	192
10245.P12927	9913.G3X6N3	308
10245.P12927	9913.P24627	308
10245.P12927	9913.Q1RMT1	196
10245.P12927	9913.Q3MHP6	181
10245.P12927	9913.Q3ZBE5	204
10245.P12927	9913.Q95KV3	170
10245.P14356	10090.P17742	800
10245.P14356	10090.Q3UAJ1	800
10245.P14356	9606.A8K486	800
10245.P14356	9606.B6CGU5	800
10245.P14356	9606.P23284	800
10245.P14356	9606.P62937	800
10245.P14356	9606.Q14790	800
10245.P14356	9606.V9HWC6	800
10245.P14356	9913.A0A3S5ZPV3	444
10245.P14356	9913.A0A452DJK1	652
10245.P14356	9913.A6QP53	524
10245.P14356	9913.A8E658	524
10245.P14356	9913.E1B9G4	524
10245.P14356	9913.E1BCG6	444
10245.P14356	9913.E1BJT5	524
10245.P14356	9913.E1BJT6	444
10245.P14356	9913.E1BNU2	482
10245.P14356	9913.F1MB04	444
10245.P14356	9913.F1MBE0	524
10245.P14356	9913.F1MD58	444
10245.P14356	9913.F1MNW5	598
10245.P14356	9913.F1MR49	184
10245.P14356	9913.F1MXS1	609
10245.P14356	9913.F1N1K3	444
10245.P14356	9913.F1N6W2	524
10245.P14356	9913.G3MZS9	585
10245.P14356	9913.G3X702	444
10245.P14356	9913.G3X7H1	444
10245.P14356	9913.G3X8B1	598
10245.P14356	9913.O75601	444
10245.P14356	9913.P26882	524
10245.P14356	9913.P30404	652
10245.P14356	9913.P62935	704
10245.P14356	9913.P80311	690
10245.P14356	9913.Q08E11	654
10245.P14356	9913.Q0P5D0	524
10245.P14356	9913.Q0VCY8	444
10245.P14356	9913.Q1RMP7	524
10245.P14356	9913.Q2LGB8	651
10245.P14356	9913.Q2T9V1	524
10245.P14356	9913.Q3T2L0	444
10245.P14356	9913.Q5E992	524
10245.P14356	9913.Q5FX62	444
10245.P14356	9913.Q6PVY1	444
10245.P14356	9913.Q862P3	690
10245.P14356	9913.Q864S5	704
10245.P14356	9913.Q95KV3	184
10245.P14356	9986.G1T2F2	800
10245.P14356	9986.Q307R1	800
10245.P14357	10090.P52293	800
10245.P14357	10090.Q641N9	800
10245.P14357	9913.A0A059UE90	168
10245.P14357	9913.A0A140T897	171
10245.P14357	9913.A0A3Q1MHG9	168
10245.P14357	9913.A0A3S5ZPE0	329
10245.P14357	9913.A0A3S5ZPG7	168
10245.P14357	9913.A0A3S5ZPR2	168
10245.P14357	9913.A0A452DHX3	226
10245.P14357	9913.A0A452DI56	160
10245.P14357	9913.A0JNB0	225
10245.P14357	9913.A2VDU3	168
10245.P14357	9913.A2VE08	247
10245.P14357	9913.A3KN21	168
10245.P14357	9913.A4IFL5	234
10245.P14357	9913.A5D7K8	160
10245.P14357	9913.A5PKG9	225
10245.P14357	9913.A6QLB8	168
10245.P14357	9913.A6QLF4	168
10245.P14357	9913.A6QQU8	168
10245.P14357	9913.A6QQX0	168
10245.P14357	9913.A7MB57	225
10245.P14357	9913.A7YW25	168
10245.P14357	9913.A7Z039	227
10245.P14357	9913.A7Z067	226
10245.P14357	9913.A9Q1J5	168
10245.P14357	9913.B0JYQ0	171
10245.P14357	9913.B3FXL2	554
10245.P14357	9913.B3FXL5	428
10245.P14357	9913.B3FXL6	428
10245.P14357	9913.C0L633	418
10245.P14357	9913.C1JZ66	375
10245.P14357	9913.C1JZ67	329
10245.P14357	9913.D6RVQ8	168
10245.P14357	9913.E1B7H4	168
10245.P14357	9913.E1B8J7	168
10245.P14357	9913.E1B8N9	168
10245.P14357	9913.E1B9H4	428
10245.P14357	9913.E1BAR9	160
10245.P14357	9913.E1BC64	168
10245.P14357	9913.E1BCP6	168
10245.P14357	9913.E1BCU9	168
10245.P14357	9913.E1BEL4	168
10245.P14357	9913.E1BER5	168
10245.P14357	9913.E1BFV2	168
10245.P14357	9913.E1BGC6	168
10245.P14357	9913.E1BIE4	168
10245.P14357	9913.E1BIM8	236
10245.P14357	9913.E1BJ31	168
10245.P14357	9913.E1BJM5	168
10245.P14357	9913.E1BJS9	225
10245.P14357	9913.E1BKA8	168
10245.P14357	9913.E1BKU2	160
10245.P14357	9913.E1BM29	160
10245.P14357	9913.E1BMP9	168
10245.P14357	9913.E1BN72	168
10245.P14357	9913.E1BNA8	168
10245.P14357	9913.E1BPB5	168
10245.P14357	9913.E1BPI3	225
10245.P14357	9913.F1MC23	228
10245.P14357	9913.F1MC61	168
10245.P14357	9913.F1MCX4	168
10245.P14357	9913.F1MD57	168
10245.P14357	9913.F1MDD9	226
10245.P14357	9913.F1MFF6	160
10245.P14357	9913.F1MFH7	168
10245.P14357	9913.F1MG29	168
10245.P14357	9913.F1MGL9	168
10245.P14357	9913.F1MHP5	226
10245.P14357	9913.F1MHW6	168
10245.P14357	9913.F1MIC3	168
10245.P14357	9913.F1MII5	168
10245.P14357	9913.F1MIZ9	329
10245.P14357	9913.F1MK62	226
10245.P14357	9913.F1MKH4	168
10245.P14357	9913.F1MKR1	168
10245.P14357	9913.F1ML02	168
10245.P14357	9913.F1MM00	168
10245.P14357	9913.F1MN51	230
10245.P14357	9913.F1MNW2	230
10245.P14357	9913.F1MQA9	224
10245.P14357	9913.F1MQH2	168
10245.P14357	9913.F1MQI5	226
10245.P14357	9913.F1MR49	196
10245.P14357	9913.F1MRL5	160
10245.P14357	9913.F1MRU0	226
10245.P14357	9913.F1MS00	229
10245.P14357	9913.F1MSH3	225
10245.P14357	9913.F1MV64	225
10245.P14357	9913.F1MWF1	226
10245.P14357	9913.F1MWH8	228
10245.P14357	9913.F1MWN2	168
10245.P14357	9913.F1MX49	226
10245.P14357	9913.F1MX81	226
10245.P14357	9913.F1MXG8	226
10245.P14357	9913.F1MYC6	392
10245.P14357	9913.F1MZ64	168
10245.P14357	9913.F1N0D3	168
10245.P14357	9913.F1N0D6	168
10245.P14357	9913.F1N0S6	160
10245.P14357	9913.F1N1K5	247
10245.P14357	9913.F1N1N4	168
10245.P14357	9913.F1N1Q0	168
10245.P14357	9913.F1N1R6	226
10245.P14357	9913.F1N261	168
10245.P14357	9913.F1N2S7	168
10245.P14357	9913.F1N381	168
10245.P14357	9913.F1N3K4	168
10245.P14357	9913.F1N3R6	168
10245.P14357	9913.F1N4J5	168
10245.P14357	9913.F1N593	428
10245.P14357	9913.F1N5D4	168
10245.P14357	9913.F1N5L4	168
10245.P14357	9913.F1N6H6	168
10245.P14357	9913.F1N759	226
10245.P14357	9913.F1N780	168
10245.P14357	9913.F1N781	168
10245.P14357	9913.F6PVB0	230
10245.P14357	9913.F6RCH9	168
10245.P14357	9913.F6RLA2	168
10245.P14357	9913.F6RP02	168
10245.P14357	9913.G1K218	225
10245.P14357	9913.G3MWJ8	418
10245.P14357	9913.G3MX89	168
10245.P14357	9913.G3N136	168
10245.P14357	9913.G3N1T2	168
10245.P14357	9913.G3N2D2	168
10245.P14357	9913.G3N2F6	168
10245.P14357	9913.G3N302	168
10245.P14357	9913.G3X680	224
10245.P14357	9913.G5E536	247
10245.P14357	9913.G5E631	462
10245.P14357	9913.I3PGL2	225
10245.P14357	9913.K0FD10	392
10245.P14357	9913.O18904	226
10245.P14357	9913.O77626	168
10245.P14357	9913.O77807	234
10245.P14357	9913.Q06807	226
10245.P14357	9913.Q08DU6	168
10245.P14357	9913.Q0IIC9	168
10245.P14357	9913.Q0IIL9	226
10245.P14357	9913.Q0P5I2	554
10245.P14357	9913.Q0V8C0	226
10245.P14357	9913.Q0VBZ0	168
10245.P14357	9913.Q0VC10	226
10245.P14357	9913.Q0VCE3	168
10245.P14357	9913.Q17QV9	168
10245.P14357	9913.Q1JP72	226
10245.P14357	9913.Q1KLV9	497
10245.P14357	9913.Q1RMT8	428
10245.P14357	9913.Q28197	226
10245.P14357	9913.Q28210	226
10245.P14357	9913.Q2KIG6	160
10245.P14357	9913.Q2KIG7	160
10245.P14357	9913.Q2KIL3	160
10245.P14357	9913.Q2LGB3	428
10245.P14357	9913.Q2NKY7	160
10245.P14357	9913.Q32L54	238
10245.P14357	9913.Q32LC0	168
10245.P14357	9913.Q32PK0	168
10245.P14357	9913.Q3SYV6	375
10245.P14357	9913.Q3SZK6	168
10245.P14357	9913.Q3T170	224
10245.P14357	9913.Q3ZC95	225
10245.P14357	9913.Q3ZCC3	497
10245.P14357	9913.Q3ZCM0	168
10245.P14357	9913.Q45KY6	225
10245.P14357	9913.Q4TVR5	168
10245.P14357	9913.Q4VS14	224
10245.P14357	9913.Q4VS16	230
10245.P14357	9913.Q58DK5	160
10245.P14357	9913.Q5GLH2	168
10245.P14357	9913.Q95KL3	230
10245.P14357	9913.Q95KV3	196
10245.P14357	9913.Q95M43	225
10245.P14357	9913.Q9BDG2	226
10245.P14357	9913.Q9N0P9	168
10245.P14357	9913.Z4YHD9	224
10245.P15059	9606.A0A024R017	437
10245.P15059	9606.A0A024RCJ9	447
10245.P15059	9606.A0A024RCL8	447
10245.P15059	9606.A3KPC7	437
10245.P15059	9606.A8K4Y7	447
10245.P15059	9606.A8K9J7	447
10245.P15059	9606.B2R5B3	437
10245.P15059	9606.B2R5B6	437
10245.P15059	9606.B4DMJ5	435
10245.P15059	9606.B4DR52	447
10245.P15059	9606.H0YFX9	437
10245.P15059	9606.H3BTC1	437
10245.P15059	9606.I6L9F7	447
10245.P15059	9606.O60814	447
10245.P15059	9606.O75961	437
10245.P15059	9606.P04908	437
10245.P15059	9606.P05141	437
10245.P15059	9606.P07437	435
10245.P15059	9606.P0C0S8	437
10245.P15059	9606.P0C1H6	447
10245.P15059	9606.P12236	437
10245.P15059	9606.P20671	437
10245.P15059	9606.P35268	437
10245.P15059	9606.P58876	447
10245.P15059	9606.P62807	447
10245.P15059	9606.P68104	437
10245.P15059	9606.P68431	447
10245.P15059	9606.P84243	447
10245.P15059	9606.Q05639	437
10245.P15059	9606.Q08AJ9	437
10245.P15059	9606.Q0D2M2	447
10245.P15059	9606.Q0VAS5	437
10245.P15059	9606.Q16695	447
10245.P15059	9606.Q16777	437
10245.P15059	9606.Q2NL95	447
10245.P15059	9606.Q3BDU4	437
10245.P15059	9606.Q59FQ9	447
10245.P15059	9606.Q5QNW6	447
10245.P15059	9606.Q6FI13	437
10245.P15059	9606.Q6NS35	437
10245.P15059	9606.Q6NVC0	437
10245.P15059	9606.Q71DI3	447
10245.P15059	9606.Q7L7L0	437
10245.P15059	9606.Q7Z5W8	435
10245.P15059	9606.Q8N532	435
10245.P15059	9606.Q93077	437
10245.P15059	9606.Q93079	447
10245.P15059	9606.Q96KK5	437
10245.P15059	9606.Q99878	437
10245.P15059	9606.Q99880	447
10245.P15059	9606.Q9BQE3	435
10245.P15059	9606.Q9BTM1	437
10245.P15059	9606.Q9BYF5	437
10245.P15059	9606.Q9NUU7	447
10245.P15059	9606.Q9UMR2	447
10245.P15059	9606.V9H1G0	447
10245.P15059	9606.W0TYI6	447
10245.P15059	9913.A4IFP3	152
10245.P15059	9913.C3SAH8	156
10245.P15059	9913.Q5E9V3	156
10245.P15059	9913.Q7YRQ8	151
10245.P16272	9913.A0A140T897	297
10245.P16272	9913.B0JYQ0	297
10245.P16272	9913.F1MR49	323
10245.P16272	9913.Q05B81	159
10245.P16272	9913.Q95KV3	323
10245.P16710	9913.F1MS75	166
10245.P16712	9913.B3VTM3	308
10245.P16712	9913.E1BG25	289
10245.P16712	9913.E1BI82	308
10245.P16712	9913.F1MR49	152
10245.P16712	9913.F1MSV1	382
10245.P16712	9913.G3MZC6	289
10245.P16712	9913.G3MZZ9	289
10245.P16712	9913.G3N108	289
10245.P16712	9913.G3X6N3	308
10245.P16712	9913.P24627	308
10245.P16712	9913.Q08DZ8	164
10245.P16712	9913.Q1RMT1	213
10245.P16712	9913.Q95KV3	152
10245.P16715	9913.A0A140T897	155
10245.P16715	9913.B0JYQ0	155
10245.P16715	9913.F1MR49	203
10245.P16715	9913.F1MS75	178
10245.P16715	9913.Q95KV3	203
10245.P16913	9913.A0A452DHV4	466
10245.P16913	9913.A0A452DIF5	378
10245.P16913	9913.A0A452DIM3	157
10245.P16913	9913.A0A452DJ09	524
10245.P16913	9913.A1A4K3	524
10245.P16913	9913.A3KN50	474
10245.P16913	9913.A4FUD9	466
10245.P16913	9913.A4FV00	481
10245.P16913	9913.A4IFH7	497
10245.P16913	9913.A5PJP8	567
10245.P16913	9913.A5PK20	378
10245.P16913	9913.A5PKM2	391
10245.P16913	9913.A6H711	378
10245.P16913	9913.A6H7F8	466
10245.P16913	9913.A6QLS3	526
10245.P16913	9913.A6QR30	157
10245.P16913	9913.A7E390	474
10245.P16913	9913.A7MAZ5	378
10245.P16913	9913.A7YY47	467
10245.P16913	9913.E1B8N6	467
10245.P16913	9913.E1BEB3	474
10245.P16913	9913.E1BFZ9	572
10245.P16913	9913.E1BH89	476
10245.P16913	9913.E1BIY0	472
10245.P16913	9913.E1BLY2	614
10245.P16913	9913.E1BMS5	542
10245.P16913	9913.E1BPX4	472
10245.P16913	9913.F1MFX5	474
10245.P16913	9913.F1MJI7	464
10245.P16913	9913.F1MM73	481
10245.P16913	9913.F1MMU4	378
10245.P16913	9913.F1MN42	150
10245.P16913	9913.F1MP98	474
10245.P16913	9913.F1MRA0	432
10245.P16913	9913.F1MYG5	531
10245.P16913	9913.F1N2H1	378
10245.P16913	9913.F1N2W9	466
10245.P16913	9913.F1N506	466
10245.P16913	9913.F1N664	570
10245.P16913	9913.F1N786	439
10245.P16913	9913.F6S1D0	497
10245.P16913	9913.G3MWV5	378
10245.P16913	9913.G3MX93	432
10245.P16913	9913.G3N131	378
10245.P16913	9913.L7R4Y6	157
10245.P16913	9913.P02253	378
10245.P16913	9913.P48734	152
10245.P16913	9913.P79118	497
10245.P16913	9913.Q05B47	481
10245.P16913	9913.Q08DH1	575
10245.P16913	9913.Q08DP5	474
10245.P16913	9913.Q08DU9	378
10245.P16913	9913.Q0II38	378
10245.P16913	9913.Q0IIJ2	527
10245.P16913	9913.Q0VBZ5	528
10245.P16913	9913.Q148N1	614
10245.P16913	9913.Q28018	391
10245.P16913	9913.Q2HJM8	439
10245.P16913	9913.Q2KI72	455
10245.P16913	9913.Q2VT23	153
10245.P16913	9913.Q32P97	532
10245.P16913	9913.Q3ZBH9	469
10245.P16913	9913.Q4JF28	631
10245.P16913	9913.Q56JY6	469
10245.P16913	9913.Q58DB3	466
10245.P16913	9913.Q5E983	150
10245.P16913	9913.Q5E9X2	497
10245.P16913	9913.Q862T1	531
10245.P17356	9913.A0A452DJC8	181
10245.P17356	9913.A6QLQ8	181
10245.P17356	9913.B3VHN0	181
10245.P17356	9913.E1B8P2	218
10245.P17356	9913.E1BLF5	181
10245.P17356	9913.F1MNN7	160
10245.P17356	9913.I6L9I4	170
10245.P17356	9913.J9JH87	170
10245.P17356	9913.P25068	181
10245.P17356	9913.P33046	181
10245.P17356	9913.Q08E11	160
10245.P17357	9913.Q9MZL8	729
10245.P17357	9913.Q9TU73	729
10245.P17358	9606.B3KN51	800
10245.P17358	9606.O95786	800
10245.P17358	9913.G8JKW1	160
10245.P17358	9913.Q1JQB2	159
10245.P17359	9913.E1BH19	198
10245.P17359	9913.H7BWV9	198
10245.P17359	9913.P12344	165
10245.P17359	9913.P56451	178
10245.P17359	9913.Q17QM4	178
10245.P17359	9913.Q2KHU4	154
10245.P17359	9913.Q3SZG2	198
10245.P17359	9913.Q862R2	165
10245.P17360	9913.A2VDX4	287
10245.P17360	9913.A4IFF4	298
10245.P17360	9913.A5PJL4	298
10245.P17360	9913.A7E3C2	368
10245.P17360	9913.A7MB74	298
10245.P17360	9913.E1B7J3	256
10245.P17360	9913.E1B9D1	432
10245.P17360	9913.E1BDA3	256
10245.P17360	9913.E1BFD5	411
10245.P17360	9913.E1BIN5	411
10245.P17360	9913.E1BLQ5	298
10245.P17360	9913.E1BMG4	256
10245.P17360	9913.E1BN61	298
10245.P17360	9913.F1MDC9	256
10245.P17360	9913.F1MFG6	256
10245.P17360	9913.F1MFK1	256
10245.P17360	9913.F1MJA3	287
10245.P17360	9913.F1MJX9	256
10245.P17360	9913.F1MLL2	287
10245.P17360	9913.F1MNP4	298
10245.P17360	9913.F1MNR5	298
10245.P17360	9913.F1MQE1	298
10245.P17360	9913.F1MSV4	298
10245.P17360	9913.F1MU35	256
10245.P17360	9913.F1MUK4	434
10245.P17360	9913.F1MY82	256
10245.P17360	9913.F1MYD0	508
10245.P17360	9913.F1MYJ4	432
10245.P17360	9913.F1MZF7	298
10245.P17360	9913.F1MZX0	256
10245.P17360	9913.F1N3S4	411
10245.P17360	9913.F1N7B5	368
10245.P17360	9913.G3N0Q3	434
10245.P17360	9913.G3X7B5	432
10245.P17360	9913.G5E5T2	298
10245.P17360	9913.G5E677	287
10245.P17360	9913.N0E637	152
10245.P17360	9913.P05126	256
10245.P17360	9913.P67868	152
10245.P17360	9913.Q08DE9	411
10245.P17360	9913.Q0VD39	298
10245.P17360	9913.Q2KJ48	152
10245.P17360	9913.Q2TA06	177
10245.P17360	9913.Q6QRN4	508
10245.P17361	10090.A0A075DC90	800
10245.P17361	10090.P00405	800
10245.P17361	10090.Q3THP3	800
10245.P17361	10090.Q9WUN2	800
10245.P17361	9031.K9JV31	800
10245.P17361	9606.A0A068BST3	800
10245.P17361	9606.B3KT21	435
10245.P17361	9606.B4DZQ9	435
10245.P17361	9606.B4E164	800
10245.P17361	9606.O43521	435
10245.P17361	9606.P00403	800
10245.P17361	9606.P55957	435
10245.P17361	9606.Q07812	435
10245.P17361	9606.Q6JTU4	435
10245.P17361	9606.Q92934	435
10245.P17361	9606.Q9UEI8	435
10245.P17361	9606.Q9UHD2	800
10245.P17361	9913.A0A452DHW6	189
10245.P17361	9913.A0A452DJ61	156
10245.P17361	9913.A0JNJ0	488
10245.P17361	9913.A1XEF2	931
10245.P17361	9913.B3FXL2	181
10245.P17361	9913.D1MBJ4	156
10245.P17361	9913.E1BKP4	622
10245.P17361	9913.F1MQ36	563
10245.P17361	9913.F1MR49	195
10245.P17361	9913.F6R2C4	177
10245.P17361	9913.G3MWZ5	501
10245.P17361	9913.G3N3K7	476
10245.P17361	9913.P01576	501
10245.P17361	9913.P68530	931
10245.P17361	9913.Q0P5I2	181
10245.P17361	9913.Q1KLV9	227
10245.P17361	9913.Q3T0U1	153
10245.P17361	9913.Q3ZCC3	227
10245.P17361	9913.Q4JF28	227
10245.P17361	9913.Q599T9	189
10245.P17361	9913.Q95KV0	488
10245.P17361	9913.Q95KV1	501
10245.P17361	9913.Q95KV3	195
10245.P17361	9913.Q9MZL8	153
10245.P17361	9913.Q9TU73	153
10245.P17361	9986.P98049	800
10245.P17362	10090.P01575	800
10245.P17362	10090.Q0VE17	800
10245.P17362	10090.Q3THP3	800
10245.P17362	10090.Q9WUN2	800
10245.P17362	9606.A7MCY6	435
10245.P17362	9606.B2R7S3	435
10245.P17362	9606.B4E164	800
10245.P17362	9606.C9JGA2	435
10245.P17362	9606.J3KS71	435
10245.P17362	9606.Q92844	435
10245.P17362	9606.Q9H6S1	435
10245.P17362	9606.Q9UHD2	800
10245.P17362	9913.A0A452DHW6	165
10245.P17362	9913.A0JNJ0	488
10245.P17362	9913.A1XEF2	669
10245.P17362	9913.B3FXL2	198
10245.P17362	9913.E1BKP4	612
10245.P17362	9913.F1MKU1	157
10245.P17362	9913.F1MQ36	563
10245.P17362	9913.F1N2K8	159
10245.P17362	9913.G3MWZ5	501
10245.P17362	9913.G3N3K7	476
10245.P17362	9913.M5FKH8	159
10245.P17362	9913.P01576	501
10245.P17362	9913.P68530	669
10245.P17362	9913.Q0P5I2	198
10245.P17362	9913.Q1KLR3	157
10245.P17362	9913.Q1KLV9	190
10245.P17362	9913.Q3ZCC3	190
10245.P17362	9913.Q4JF28	188
10245.P17362	9913.Q599T9	165
10245.P17362	9913.Q95KV0	488
10245.P17362	9913.Q95KV1	484
10245.P17364	9913.A4FV18	158
10245.P17364	9913.F1MI39	195
10245.P17364	9913.F1MX38	178
10245.P17364	9913.F1MY85	152
10245.P17364	9913.F1N1W5	158
10245.P17364	9913.P02526	158
10245.P17364	9913.P25930	202
10245.P17364	9913.Q1A7A4	152
10245.P17364	9913.Q2UVX4	176
10245.P17364	9913.Q704W7	178
10245.P17364	9913.Q7M3C9	176
10245.P17365	9913.A0JN35	177
10245.P17365	9913.F1MK88	177
10245.P17365	9913.P80513	231
10245.P17366	9913.Q3MHR2	152
10245.P17367	9913.E1BNN7	202
10245.P17367	9913.O46522	186
10245.P17368	9913.A0JNJ0	488
10245.P17368	9913.A1XEF2	669
10245.P17368	9913.B3FXL2	178
10245.P17368	9913.E1BI02	152
10245.P17368	9913.E1BKP4	604
10245.P17368	9913.F1MQ36	563
10245.P17368	9913.G3MWZ5	501
10245.P17368	9913.G3N3K7	476
10245.P17368	9913.P01576	501
10245.P17368	9913.P13605	152
10245.P17368	9913.P56451	191
10245.P17368	9913.P68530	669
10245.P17368	9913.Q0P5I2	178
10245.P17368	9913.Q1KLV9	153
10245.P17368	9913.Q3ZCC3	153
10245.P17368	9913.Q95KV0	488
10245.P17368	9913.Q95KV1	484
10245.P17369	9913.F1MKC7	157
10245.P17369	9913.F1N2Q4	177
10245.P17369	9913.F1N7B6	169
10245.P17369	9913.Q2KJH3	157
10245.P17371	9913.A0A0A0MP91	164
10245.P17371	9913.A0A3S5ZPC6	164
10245.P17371	9913.A0JN35	177
10245.P17371	9913.A8WH74	164
10245.P17371	9913.E1BIN5	174
10245.P17371	9913.F1MK88	177
10245.P17371	9913.G3MX68	164
10245.P17372	9913.A2VDX4	287
10245.P17372	9913.A4IFF4	298
10245.P17372	9913.A5PJL4	298
10245.P17372	9913.A6QQ92	191
10245.P17372	9913.A7E3C2	368
10245.P17372	9913.A7MB74	298
10245.P17372	9913.A9ZTK9	165
10245.P17372	9913.E1B7J3	256
10245.P17372	9913.E1B9D1	432
10245.P17372	9913.E1BDA3	256
10245.P17372	9913.E1BFD5	411
10245.P17372	9913.E1BIN5	411
10245.P17372	9913.E1BLQ5	298
10245.P17372	9913.E1BMG4	256
10245.P17372	9913.E1BN61	298
10245.P17372	9913.F1MDC9	256
10245.P17372	9913.F1MFG6	256
10245.P17372	9913.F1MFK1	256
10245.P17372	9913.F1MGR9	165
10245.P17372	9913.F1MJA3	287
10245.P17372	9913.F1MJX9	256
10245.P17372	9913.F1MLL2	287
10245.P17372	9913.F1MNP4	298
10245.P17372	9913.F1MNR5	298
10245.P17372	9913.F1MQE1	298
10245.P17372	9913.F1MSV4	298
10245.P17372	9913.F1MU35	256
10245.P17372	9913.F1MUK4	434
10245.P17372	9913.F1MY82	256
10245.P17372	9913.F1MYD0	508
10245.P17372	9913.F1MYJ4	432
10245.P17372	9913.F1MZF7	298
10245.P17372	9913.F1MZX0	256
10245.P17372	9913.F1N3S4	411
10245.P17372	9913.F1N7B5	368
10245.P17372	9913.G3N0Q3	434
10245.P17372	9913.G3X7B5	432
10245.P17372	9913.G5E5T2	298
10245.P17372	9913.G5E677	287
10245.P17372	9913.P05126	256
10245.P17372	9913.Q08DE9	411
10245.P17372	9913.Q0VD39	298
10245.P17372	9913.Q6QRN4	508
10245.P17373	9913.Q3ZC30	167
10245.P18378	9606.P19525	439
10245.P18378	9606.Q6PK38	439
10245.P18378	9913.A0A140T897	155
10245.P18378	9913.A0A140T8C0	203
10245.P18378	9913.A5H027	262
10245.P18378	9913.A6H7A2	177
10245.P18378	9913.B0JYQ0	155
10245.P18378	9913.E1BPP7	199
10245.P18378	9913.F1MR49	165
10245.P18378	9913.F6R2C4	158
10245.P18378	9913.Q8MII3	203
10245.P18378	9913.Q95KV3	165
10245.P18379	9913.A0A452DIG4	199
10245.P18379	9913.A0A452DIJ2	192
10245.P18379	9913.A0A452DIN3	199
10245.P18379	9913.A0A452DJ01	192
10245.P18379	9913.A0A452DJ23	199
10245.P18379	9913.A0A452DJA9	192
10245.P18379	9913.A0A452DJM0	199
10245.P18379	9913.A1XED5	199
10245.P18379	9913.A4IFJ2	192
10245.P18379	9913.A5D7V3	192
10245.P18379	9913.A5PJV0	165
10245.P18379	9913.A5PK65	199
10245.P18379	9913.A6H761	192
10245.P18379	9913.A6QL81	192
10245.P18379	9913.A7Y463	158
10245.P18379	9913.A8E4Q5	199
10245.P18379	9913.B1GVY5	192
10245.P18379	9913.E1B9F9	192
10245.P18379	9913.E1B9N8	199
10245.P18379	9913.E1BF41	192
10245.P18379	9913.E1BGN6	192
10245.P18379	9913.E1BIL3	192
10245.P18379	9913.E1BJD1	199
10245.P18379	9913.E1BK03	192
10245.P18379	9913.E1BKA6	199
10245.P18379	9913.E1BNJ5	192
10245.P18379	9913.E1BNY8	199
10245.P18379	9913.E1BPW1	192
10245.P18379	9913.F1MCP3	192
10245.P18379	9913.F1MED8	192
10245.P18379	9913.F1MHQ5	192
10245.P18379	9913.F1MI47	192
10245.P18379	9913.F1MIW3	192
10245.P18379	9913.F1MJS3	192
10245.P18379	9913.F1MKI1	158
10245.P18379	9913.F1MM08	192
10245.P18379	9913.F1MM21	165
10245.P18379	9913.F1MN39	192
10245.P18379	9913.F1MPR3	192
10245.P18379	9913.F1MT12	199
10245.P18379	9913.F1MXY9	192
10245.P18379	9913.F1N0M5	192
10245.P18379	9913.F1N162	192
10245.P18379	9913.F1N3Y6	192
10245.P18379	9913.F1N4X8	192
10245.P18379	9913.F1N7K2	192
10245.P18379	9913.G3X755	192
10245.P18379	9913.G3X783	192
10245.P18379	9913.G5E543	199
10245.P18379	9913.G8JKW7	192
10245.P18379	9913.I3PGL5	192
10245.P18379	9913.P02453	165
10245.P18379	9913.P05631	192
10245.P18379	9913.P17694	199
10245.P18379	9913.P46065	192
10245.P18379	9913.P67774	192
10245.P18379	9913.P79342	192
10245.P18379	9913.Q0II26	192
10245.P18379	9913.Q0V8S0	158
10245.P18379	9913.Q0VCA8	199
10245.P18379	9913.Q17QZ0	192
10245.P18379	9913.Q1H8S5	192
10245.P18379	9913.Q1JPA0	192
10245.P18379	9913.Q1JQ91	192
10245.P18379	9913.Q1RMS8	192
10245.P18379	9913.Q27983	192
10245.P18379	9913.Q2HJ57	158
10245.P18379	9913.Q2T9L9	192
10245.P18379	9913.Q2TBV1	199
10245.P18379	9913.Q32KM0	199
10245.P18379	9913.Q32LJ2	192
10245.P18379	9913.Q32PG1	199
10245.P18379	9913.Q3MHG1	192
10245.P18379	9913.Q3MHY2	192
10245.P18379	9913.Q3SZE6	199
10245.P18379	9913.Q3SZM7	199
10245.P18379	9913.Q3SZQ1	199
10245.P18379	9913.Q3T0Z7	192
10245.P18379	9913.Q3ZBY5	192
10245.P18379	9913.Q3ZBZ8	192
10245.P18379	9913.Q58D70	192
10245.P18379	9913.Q58DL9	192
10245.P18379	9913.Q5E988	199
10245.P18379	9913.Q5MA64	192
10245.P18379	9913.Q5MAB2	192
10245.P18379	9913.Q6H8M7	192
10245.P18379	9913.Q6QDT7	192
10245.P18379	9913.Q7YS55	199
10245.P18379	9913.Q7YS61	199
10245.P18379	9913.Q8MI10	192
10245.P18379	9913.Q95142	199
10245.P18379	9913.Q95ND9	165
10245.P18379	9913.Q9TU26	158
10245.P18379	9913.S5G966	199
10245.P18380	9913.A1L509	158
10245.P18380	9913.A2VDP1	158
10245.P18380	9913.A5PKF9	158
10245.P18380	9913.A6QQG6	158
10245.P18380	9913.F1MGJ5	158
10245.P18380	9913.F1MU56	158
10245.P18380	9913.F6QKI1	158
10245.P18380	9913.G3X684	158
10245.P18380	9913.Q1JQE0	158
10245.P18380	9913.Q2HJD0	158
10245.P18380	9913.Q3ZC65	158
10245.P18380	9913.Q5E955	158
10245.P18384	9913.F1MS75	154
10245.P18384	9913.O75601	163
10245.P21603	9913.F1MZ35	165
10245.P21603	9913.Q5E9F8	186
10245.P21604	10090.P35762	800
10245.P21604	10090.Q3UWG5	800
10245.P21604	9483.F6W362	800
10245.P21604	9544.G7NBM1	800
10245.P21604	9598.H2Q2W9	800
10245.P21604	9598.K7AQ03	800
10245.P21604	9606.E9PPF5	800
10245.P21604	9606.P60033	800
10245.P21604	9913.A0A140T897	202
10245.P21604	9913.A0A3Q1LHJ9	239
10245.P21604	9913.A0A452DID7	239
10245.P21604	9913.A0A452DIV0	239
10245.P21604	9913.A0A452DJ81	239
10245.P21604	9913.A0A452DK68	239
10245.P21604	9913.A4IFC6	165
10245.P21604	9913.A5D7E6	252
10245.P21604	9913.A6QR37	239
10245.P21604	9913.A7E3D6	158
10245.P21604	9913.A7E3T1	259
10245.P21604	9913.B0JYM4	259
10245.P21604	9913.B0JYQ0	202
10245.P21604	9913.E1B8Q1	239
10245.P21604	9913.F1MC20	239
10245.P21604	9913.F1MJZ6	239
10245.P21604	9913.F1MP54	239
10245.P21604	9913.F1MP86	239
10245.P21604	9913.F1MR49	294
10245.P21604	9913.F1MWA6	239
10245.P21604	9913.F1MXQ8	239
10245.P21604	9913.F1MXZ1	158
10245.P21604	9913.F1N0X5	239
10245.P21604	9913.F1N7A6	239
10245.P21604	9913.F1N7Y1	239
10245.P21604	9913.F6PZP8	239
10245.P21604	9913.F6QCC9	252
10245.P21604	9913.F6R3W5	239
10245.P21604	9913.G3MYH4	928
10245.P21604	9913.G3N0W7	239
10245.P21604	9913.G3X7F2	239
10245.P21604	9913.G5E5G7	239
10245.P21604	9913.G8JKX6	292
10245.P21604	9913.O18824	165
10245.P21604	9913.P01131	178
10245.P21604	9913.P17810	239
10245.P21604	9913.P30932	292
10245.P21604	9913.P38573	239
10245.P21604	9913.P52205	239
10245.P21604	9913.Q0VBX3	239
10245.P21604	9913.Q0VC33	239
10245.P21604	9913.Q148J1	239
10245.P21604	9913.Q17QJ5	239
10245.P21604	9913.Q1JQA4	239
10245.P21604	9913.Q29RH7	239
10245.P21604	9913.Q2KHY8	239
10245.P21604	9913.Q2KJ41	239
10245.P21604	9913.Q32KP1	239
10245.P21604	9913.Q32KU6	239
10245.P21604	9913.Q3SZR9	239
10245.P21604	9913.Q3T0S3	239
10245.P21604	9913.Q3ZBV0	239
10245.P21604	9913.Q3ZCD0	928
10245.P21604	9913.Q58CY8	239
10245.P21604	9913.Q58CZ7	239
10245.P21604	9913.Q58DM3	239
10245.P21604	9913.Q58DN3	239
10245.P21604	9913.Q865Z1	178
10245.P21604	9913.Q95KV3	294
10245.P21604	9913.Q95M18	162
10245.P21604	9913.Q9XSK2	259
10245.P21605	10090.P63166	800
10245.P21605	10090.Q8BT45	800
10245.P21605	10116.B5DES1	435
10245.P21605	10116.P62752	435
10245.P21605	10116.Q5I0H3	800
10245.P21605	9606.A0A075B735	447
10245.P21605	9606.A0A1X7SBS1	447
10245.P21605	9606.A1L407	445
10245.P21605	9606.A4UCS8	447
10245.P21605	9606.A5D906	447
10245.P21605	9606.A8K1M2	447
10245.P21605	9606.A8K3B0	447
10245.P21605	9606.B2R7W4	447
10245.P21605	9606.B2R8Z8	447
10245.P21605	9606.B3KRG5	447
10245.P21605	9606.B3KX72	447
10245.P21605	9606.B4DFF1	447
10245.P21605	9606.B4DKX6	447
10245.P21605	9606.B4DMJ5	437
10245.P21605	9606.B4DMY3	447
10245.P21605	9606.B4DP35	447
10245.P21605	9606.B4DQQ2	447
10245.P21605	9606.B4DSF8	435
10245.P21605	9606.B4E0W4	447
10245.P21605	9606.B7Z4N1	447
10245.P21605	9606.B7Z8Y3	447
10245.P21605	9606.B8ZZJ0	800
10245.P21605	9606.C9JTX4	447
10245.P21605	9606.E9PQT7	435
10245.P21605	9606.I0CMK4	447
10245.P21605	9606.I6L957	447
10245.P21605	9606.M0R2T4	447
10245.P21605	9606.O14933	435
10245.P21605	9606.O43390	447
10245.P21605	9606.O60506	447
10245.P21605	9606.P06733	447
10245.P21605	9606.P07437	437
10245.P21605	9606.P09104	447
10245.P21605	9606.P09651	447
10245.P21605	9606.P0DP23	447
10245.P21605	9606.P12036	447
10245.P21605	9606.P12273	447
10245.P21605	9606.P12277	447
10245.P21605	9606.P13929	447
10245.P21605	9606.P14923	447
10245.P21605	9606.P15924	447
10245.P21605	9606.P19525	447
10245.P21605	9606.P22492	445
10245.P21605	9606.P22531	447
10245.P21605	9606.P22532	447
10245.P21605	9606.P22626	447
10245.P21605	9606.P35325	447
10245.P21605	9606.P35326	447
10245.P21605	9606.P38159	447
10245.P21605	9606.P55265	447
10245.P21605	9606.P61978	447
10245.P21605	9606.P63165	800
10245.P21605	9606.P67809	447
10245.P21605	9606.P68371	447
10245.P21605	9606.Q02539	445
10245.P21605	9606.Q08211	447
10245.P21605	9606.Q12905	447
10245.P21605	9606.Q12906	447
10245.P21605	9606.Q13885	447
10245.P21605	9606.Q14103	447
10245.P21605	9606.Q14444	435
10245.P21605	9606.Q15905	447
10245.P21605	9606.Q53FG3	447
10245.P21605	9606.Q58F26	447
10245.P21605	9606.Q59GP7	447
10245.P21605	9606.Q5W8V9	447
10245.P21605	9606.Q6PK38	447
10245.P21605	9606.Q86YZ3	447
10245.P21605	9606.Q8N532	437
10245.P21605	9606.Q99729	447
10245.P21605	9606.Q9BQE3	437
10245.P21605	9606.Q9BVA1	447
10245.P21605	9606.Q9BYE4	447
10245.P21605	9606.Q9NPL4	447
10245.P21605	9606.V9HW77	447
10245.P21605	9913.A0A140T897	177
10245.P21605	9913.A0A140T8C0	275
10245.P21605	9913.A0A3S5ZPK8	204
10245.P21605	9913.A0A452DJ61	165
10245.P21605	9913.A5H027	301
10245.P21605	9913.A5PJE5	611
10245.P21605	9913.A6H7A2	292
10245.P21605	9913.B0JYQ0	177
10245.P21605	9913.D1MBJ4	165
10245.P21605	9913.E1B8Z4	193
10245.P21605	9913.E1BBH2	154
10245.P21605	9913.E1BKP4	203
10245.P21605	9913.E1BPP7	281
10245.P21605	9913.F1MBY1	177
10245.P21605	9913.F1MC41	190
10245.P21605	9913.F1MCQ5	186
10245.P21605	9913.F1MK58	177
10245.P21605	9913.F1MR49	270
10245.P21605	9913.F1N0D6	183
10245.P21605	9913.F6R2C4	202
10245.P21605	9913.G3MZL6	611
10245.P21605	9913.G3N0Y3	611
10245.P21605	9913.G5E5Y5	611
10245.P21605	9913.O02741	198
10245.P21605	9913.P10096	217
10245.P21605	9913.Q0IIC9	183
10245.P21605	9913.Q0QES8	217
10245.P21605	9913.Q17QV3	611
10245.P21605	9913.Q4JF28	278
10245.P21605	9913.Q4JMD7	204
10245.P21605	9913.Q5E9D1	939
10245.P21605	9913.Q8MII3	275
10245.P21605	9913.Q95KV3	270
10245.P21605	9913.R9W8J1	186
10245.P21605	9986.G1TG12	800
10245.P21605	9986.G1TLU5	800
10245.P21605	9986.G1TSW1	800
10245.P21606	9913.E1BIW2	198
10245.P21607	10090.P02340	800
10245.P21607	10090.P10649	800
10245.P21607	10090.Q01705	800
10245.P21607	10090.Q8BY39	800
10245.P21607	10090.Q9JLE0	800
10245.P21607	9598.H2QY65	800
10245.P21607	9606.B3KWI8	800
10245.P21607	9606.P04637	800
10245.P21607	9606.Q5K651	800
10245.P21607	9606.U6BHU6	800
10245.P21607	9606.W6FHB5	800
10245.P21607	9685.M3X077	800
10245.P21607	9913.A0A140T897	232
10245.P21607	9913.A0A3S5ZP61	340
10245.P21607	9913.A0A3S5ZPI3	340
10245.P21607	9913.A0A452DHZ6	354
10245.P21607	9913.A0A452DIF7	340
10245.P21607	9913.A0A452DJ03	354
10245.P21607	9913.A0A452DJ71	340
10245.P21607	9913.A0A452DJE0	281
10245.P21607	9913.A0JN59	340
10245.P21607	9913.A0JNG5	340
10245.P21607	9913.A1A4L7	456
10245.P21607	9913.A2VDV1	340
10245.P21607	9913.A4FV83	340
10245.P21607	9913.A4FV93	354
10245.P21607	9913.A4IFG0	456
10245.P21607	9913.A5D7J6	160
10245.P21607	9913.A5D7S8	354
10245.P21607	9913.A5H027	370
10245.P21607	9913.A5PK11	340
10245.P21607	9913.A5PKD3	340
10245.P21607	9913.A6QLD4	340
10245.P21607	9913.A6QLN9	354
10245.P21607	9913.A6QLV0	340
10245.P21607	9913.A6QNQ5	340
10245.P21607	9913.A6QP03	340
10245.P21607	9913.A6QPE7	340
10245.P21607	9913.A6QPI0	340
10245.P21607	9913.A7E380	574
10245.P21607	9913.A7MB89	340
10245.P21607	9913.A7MBB7	340
10245.P21607	9913.A7MBB9	391
10245.P21607	9913.A7MBH6	340
10245.P21607	9913.A7YY60	340
10245.P21607	9913.B0JYQ0	232
10245.P21607	9913.B0JYR0	165
10245.P21607	9913.E1B719	340
10245.P21607	9913.E1B781	354
10245.P21607	9913.E1B7G6	340
10245.P21607	9913.E1B8E3	340
10245.P21607	9913.E1B8P8	340
10245.P21607	9913.E1B8R5	340
10245.P21607	9913.E1B993	340
10245.P21607	9913.E1B9I7	340
10245.P21607	9913.E1B9I8	354
10245.P21607	9913.E1B9K4	354
10245.P21607	9913.E1B9S2	340
10245.P21607	9913.E1BA17	354
10245.P21607	9913.E1BAM1	340
10245.P21607	9913.E1BB00	340
10245.P21607	9913.E1BB89	340
10245.P21607	9913.E1BC59	340
10245.P21607	9913.E1BCE6	340
10245.P21607	9913.E1BD13	340
10245.P21607	9913.E1BDN7	354
10245.P21607	9913.E1BEB4	354
10245.P21607	9913.E1BEH6	340
10245.P21607	9913.E1BEY2	354
10245.P21607	9913.E1BFD6	340
10245.P21607	9913.E1BFT9	340
10245.P21607	9913.E1BFU2	340
10245.P21607	9913.E1BG60	354
10245.P21607	9913.E1BH17	456
10245.P21607	9913.E1BHC8	340
10245.P21607	9913.E1BHZ2	340
10245.P21607	9913.E1BIJ3	340
10245.P21607	9913.E1BIQ7	340
10245.P21607	9913.E1BJ09	340
10245.P21607	9913.E1BJ12	340
10245.P21607	9913.E1BJK1	340
10245.P21607	9913.E1BJX6	354
10245.P21607	9913.E1BKE5	340
10245.P21607	9913.E1BKK6	340
10245.P21607	9913.E1BLC3	340
10245.P21607	9913.E1BMF4	340
10245.P21607	9913.E1BMY0	340
10245.P21607	9913.E1BN43	340
10245.P21607	9913.E1BNC9	340
10245.P21607	9913.E1BNU3	340
10245.P21607	9913.E1BP31	340
10245.P21607	9913.E1BPJ3	340
10245.P21607	9913.E1BPT8	610
10245.P21607	9913.F1MB04	158
10245.P21607	9913.F1MB71	340
10245.P21607	9913.F1MCA3	386
10245.P21607	9913.F1MCR1	340
10245.P21607	9913.F1MCR5	340
10245.P21607	9913.F1MCX6	340
10245.P21607	9913.F1MD79	340
10245.P21607	9913.F1MD94	354
10245.P21607	9913.F1MFJ2	340
10245.P21607	9913.F1MGH2	340
10245.P21607	9913.F1MHL2	340
10245.P21607	9913.F1MI56	340
10245.P21607	9913.F1MIB1	340
10245.P21607	9913.F1MKQ9	340
10245.P21607	9913.F1MKW9	340
10245.P21607	9913.F1MLR7	340
10245.P21607	9913.F1MMZ0	340
10245.P21607	9913.F1MN41	340
10245.P21607	9913.F1MNH3	354
10245.P21607	9913.F1MNU9	340
10245.P21607	9913.F1MPD8	340
10245.P21607	9913.F1MPE9	610
10245.P21607	9913.F1MQK9	340
10245.P21607	9913.F1MQL2	340
10245.P21607	9913.F1MR49	344
10245.P21607	9913.F1MSK0	340
10245.P21607	9913.F1MSM3	671
10245.P21607	9913.F1MTF0	340
10245.P21607	9913.F1MTT3	354
10245.P21607	9913.F1MTZ4	354
10245.P21607	9913.F1MUX5	456
10245.P21607	9913.F1MUX6	456
10245.P21607	9913.F1MVS1	340
10245.P21607	9913.F1MW41	354
10245.P21607	9913.F1MWW0	340
10245.P21607	9913.F1MX12	340
10245.P21607	9913.F1MX15	340
10245.P21607	9913.F1MXB1	340
10245.P21607	9913.F1MXS6	340
10245.P21607	9913.F1MY81	340
10245.P21607	9913.F1MYN5	354
10245.P21607	9913.F1N004	354
10245.P21607	9913.F1N093	340
10245.P21607	9913.F1N0H4	340
10245.P21607	9913.F1N0U2	340
10245.P21607	9913.F1N101	340
10245.P21607	9913.F1N162	340
10245.P21607	9913.F1N1B8	340
10245.P21607	9913.F1N2I4	340
10245.P21607	9913.F1N2S1	340
10245.P21607	9913.F1N2V0	354
10245.P21607	9913.F1N330	340
10245.P21607	9913.F1N340	340
10245.P21607	9913.F1N349	340
10245.P21607	9913.F1N3B1	340
10245.P21607	9913.F1N413	340
10245.P21607	9913.F1N444	354
10245.P21607	9913.F1N642	340
10245.P21607	9913.F1N679	340
10245.P21607	9913.F1N6G5	340
10245.P21607	9913.F1N6K9	340
10245.P21607	9913.F1N768	340
10245.P21607	9913.F1N7N7	340
10245.P21607	9913.F6Q751	456
10245.P21607	9913.F6Q9X9	340
10245.P21607	9913.F6QKN4	340
10245.P21607	9913.F6QMN4	340
10245.P21607	9913.F6QT67	340
10245.P21607	9913.F6R435	340
10245.P21607	9913.G3MWL8	340
10245.P21607	9913.G3MXK5	340
10245.P21607	9913.G3MY56	340
10245.P21607	9913.G3MY95	340
10245.P21607	9913.G3MYC0	340
10245.P21607	9913.G3MYC6	340
10245.P21607	9913.G3MYC9	354
10245.P21607	9913.G3MYP6	340
10245.P21607	9913.G3MZJ0	340
10245.P21607	9913.G3MZX0	340
10245.P21607	9913.G3N204	340
10245.P21607	9913.G3N3S9	354
10245.P21607	9913.G3X683	340
10245.P21607	9913.G3X6E6	340
10245.P21607	9913.G3X6G1	340
10245.P21607	9913.G3X6J9	340
10245.P21607	9913.G3X6N5	354
10245.P21607	9913.G3X7P4	340
10245.P21607	9913.G3X812	592
10245.P21607	9913.G5E505	340
10245.P21607	9913.G5E522	340
10245.P21607	9913.G5E5P0	340
10245.P21607	9913.G5E5T9	340
10245.P21607	9913.G5E618	340
10245.P21607	9913.G5E660	340
10245.P21607	9913.G8JKY1	340
10245.P21607	9913.H7BWV6	340
10245.P21607	9913.H9GW30	340
10245.P21607	9913.I3PWW5	165
10245.P21607	9913.M5AKL7	340
10245.P21607	9913.O46370	354
10245.P21607	9913.P10096	165
10245.P21607	9913.P30367	186
10245.P21607	9913.P40293	171
10245.P21607	9913.P67939	651
10245.P21607	9913.Q08E43	340
10245.P21607	9913.Q0IIB2	340
10245.P21607	9913.Q0P597	340
10245.P21607	9913.Q0P5B9	340
10245.P21607	9913.Q0P5G1	340
10245.P21607	9913.Q0QES8	165
10245.P21607	9913.Q0V7L8	354
10245.P21607	9913.Q0V8G2	340
10245.P21607	9913.Q0VC93	340
10245.P21607	9913.Q0Z9Z4	651
10245.P21607	9913.Q17QS6	340
10245.P21607	9913.Q1JQD8	340
10245.P21607	9913.Q1LZC5	340
10245.P21607	9913.Q1LZH7	340
10245.P21607	9913.Q29RM5	340
10245.P21607	9913.Q29RV0	340
10245.P21607	9913.Q2HJI5	281
10245.P21607	9913.Q2KI33	354
10245.P21607	9913.Q2KI59	340
10245.P21607	9913.Q2KI79	340
10245.P21607	9913.Q2KIV8	456
10245.P21607	9913.Q2T9W8	340
10245.P21607	9913.Q3SWY2	340
10245.P21607	9913.Q3SX00	340
10245.P21607	9913.Q3SYQ9	340
10245.P21607	9913.Q3SZE4	340
10245.P21607	9913.Q3ZBX7	340
10245.P21607	9913.Q58D57	354
10245.P21607	9913.Q5E9Z2	354
10245.P21607	9913.Q5EA33	340
10245.P21607	9913.Q5MAD5	340
10245.P21607	9913.Q6PVY1	158
10245.P21607	9913.Q6UTY0	354
10245.P21607	9913.Q7YR88	340
10245.P21607	9913.Q8HXA6	340
10245.P21607	9913.Q8WMX8	340
10245.P21607	9913.Q8WNW7	340
10245.P21607	9913.Q95KV3	344
10245.P21607	9913.Q95N27	340
10245.P21607	9913.Q9BE45	340
10245.P21607	9913.Q9N0V4	456
10245.P23371	9913.F1MR49	158
10245.P23371	9913.Q95KV3	158
10245.P23372	9913.E1B9W6	178
10245.P23372	9913.L8B2K9	178
10245.P24356	10090.A2AFQ0	435
10245.P24356	10090.A2AV75	435
10245.P24356	10090.F7CUQ1	800
10245.P24356	10090.F7DB15	435
10245.P24356	10090.O08734	800
10245.P24356	10090.O54918	800
10245.P24356	10090.O88597	435
10245.P24356	10090.P62816	435
10245.P24356	10090.Q3TAQ6	435
10245.P24356	10090.Q3U7X3	800
10245.P24356	10090.Q8C0G8	435
10245.P24356	10090.Q9JM54	800
10245.P24356	10116.Q9JK59	800
10245.P24356	9483.F7ICC2	800
10245.P24356	9606.A0A0A0MRG8	882
10245.P24356	9606.B0AZQ4	435
10245.P24356	9606.B3KT21	435
10245.P24356	9606.B4DEB4	882
10245.P24356	9606.B4DZQ9	435
10245.P24356	9606.O43521	882
10245.P24356	9606.P55957	435
10245.P24356	9606.Q07812	435
10245.P24356	9606.Q13794	435
10245.P24356	9606.Q6JTU4	882
10245.P24356	9606.Q92934	435
10245.P24356	9606.Q96PG8	435
10245.P24356	9606.Q9UEI8	435
10245.P24356	9606.Q9UQE7	435
10245.P24356	9913.A5PJR2	612
10245.P24356	9913.A6H6W7	543
10245.P24356	9913.A6H7F3	543
10245.P24356	9913.F1MB04	177
10245.P24356	9913.F1MQX4	543
10245.P24356	9913.F6R2C4	642
10245.P24356	9913.P62894	193
10245.P24356	9913.Q05KI7	691
10245.P24356	9913.Q05KJ0	639
10245.P24356	9913.Q2YDF0	652
10245.P24356	9913.Q3C2I0	543
10245.P24356	9913.Q6PVY1	177
10245.P24356	9913.Q9BDX7	639
10245.P24357	9913.A0JN35	156
10245.P24357	9913.A1A4H5	547
10245.P24357	9913.A4FV00	443
10245.P24357	9913.A5D960	152
10245.P24357	9913.A6QNJ8	216
10245.P24357	9913.E1BP71	216
10245.P24357	9913.F1MGU7	152
10245.P24357	9913.F1MK88	156
10245.P24357	9913.F1MM73	443
10245.P24357	9913.F1MQ51	547
10245.P24357	9913.F1N0Q7	216
10245.P24357	9913.F1N1Z3	438
10245.P24357	9913.F1N6Y1	216
10245.P24357	9913.G3MWM4	216
10245.P24357	9913.G3MX19	152
10245.P24357	9913.G3N1G3	152
10245.P24357	9913.M0QW21	216
10245.P24357	9913.P02453	170
10245.P24357	9913.P48644	165
10245.P24357	9913.Q05B47	443
10245.P24357	9913.Q08DM7	152
10245.P24357	9913.Q08E26	438
10245.P24357	9913.Q2KI72	415
10245.P24357	9913.Q2T9S0	216
10245.P24357	9913.Q2TBN0	216
10245.P24357	9913.Q3ZBD7	171
10245.P24357	9913.Q3ZBU7	216
10245.P24357	9913.Q70E76	152
10245.P24357	9913.Q7M2W1	216
10245.P24357	9913.Q8WMY2	216
10245.P24357	9913.Q95ND9	170
10245.P24357	9913.Q9BEG4	152
10245.P24358	9913.G8JKX7	158
10245.P24757	9913.F1N591	162
10245.P24758	9913.A5PJQ1	166
10245.P24758	9913.F1MS75	154
10245.P24758	9913.F1MW91	158
10245.P24758	9913.Q3MI06	158
10245.P24759	9913.F1MR49	175
10245.P24759	9913.Q95KV3	175
10245.P24761	9913.A0A140T897	153
10245.P24761	9913.B0JYQ0	153
10245.P24761	9913.C9EGT0	150
10245.P24761	9913.E3UM64	150
10245.P24761	9913.F1MBY2	159
10245.P24761	9913.F1MR49	266
10245.P24761	9913.F1MS75	259
10245.P24761	9913.Q95KV3	266
10245.P24762	9913.G3MXF5	165
10245.P24762	9913.O18965	165
10245.P24762	9913.P51122	204
10245.P24762	9913.Q17QS3	158
10245.P24764	9913.A5D7C8	219
10245.P24764	9913.A6H796	200
10245.P24764	9913.E1BE15	244
10245.P24764	9913.E1BNR9	244
10245.P24764	9913.F1MEW1	244
10245.P24764	9913.F1N3W9	177
10245.P24765	9913.A0A452DIK2	164
10245.P24765	9913.A2VE14	170
10245.P24765	9913.A2VE35	164
10245.P24765	9913.A4FV12	170
10245.P24765	9913.A8WH74	176
10245.P24765	9913.C9EGT0	150
10245.P24765	9913.E3UM64	150
10245.P24765	9913.F1MBY2	159
10245.P24765	9913.F1MSE1	177
10245.P24765	9913.F1N616	170
10245.P24765	9913.F6RV66	170
10245.P24765	9913.G3MX68	176
10245.P24765	9913.G5E5Y5	170
10245.P24765	9913.Q1RMV7	170
10245.P24765	9913.Q3T174	170
10245.P24766	10090.D3Z470	435
10245.P24766	10090.F7C0M8	435
10245.P24766	10090.O35903	435
10245.P24766	10090.O55038	435
10245.P24766	10090.P12850	435
10245.P24766	10090.Q5U5W9	435
10245.P24766	10090.Q9QX28	435
10245.P24766	9606.C9JDZ7	435
10245.P24766	9606.O00585	435
10245.P24766	9606.O15444	435
10245.P24766	9606.P02776	435
10245.P24766	9606.Q5VZ73	435
10245.P24766	9913.A0A452DIC7	151
10245.P24766	9913.A0A452DJ61	187
10245.P24766	9913.A9ZTJ9	151
10245.P24766	9913.D1MBJ4	187
10245.P24766	9913.F1MKU1	174
10245.P24766	9913.F1N4S8	178
10245.P24766	9913.G3X743	165
10245.P24766	9913.Q0P5I9	172
10245.P24766	9913.Q1KLR3	174
10245.P24766	9913.Q3SYY1	177
10245.P24766	9913.Q5MD61	178
10245.P24766	9913.Q9MZL8	207
10245.P24766	9913.Q9TU73	207
10245.P24768	10090.Q68ED7	800
10245.P24768	9606.B5BUB8	800
10245.P24768	9606.M0QX46	800
10245.P24768	9606.O75376	447
10245.P24768	9606.P45983	800
10245.P24768	9606.Q6UUV9	800
10245.P24768	9606.Q7Z516	447
10245.P24768	9606.Q9BT61	447
10245.P24768	9606.Q9Y618	447
10245.P24768	9913.A1A4H5	547
10245.P24768	9913.A4FV00	443
10245.P24768	9913.F1MM73	443
10245.P24768	9913.F1MQ51	547
10245.P24768	9913.F1MR49	170
10245.P24768	9913.F1N1Z3	438
10245.P24768	9913.Q05B47	443
10245.P24768	9913.Q08E26	438
10245.P24768	9913.Q2KI72	415
10245.P24768	9913.Q95KV3	170
10245.P24770	9606.P01579	435
10245.P24770	9606.Q14611	435
10245.P24770	9913.A6QQE9	176
10245.P24770	9913.A6QQZ9	154
10245.P24770	9913.A7MB81	154
10245.P24770	9913.F1MHX9	176
10245.P24770	9913.F1ML90	154
10245.P24770	9913.F1MR49	151
10245.P24770	9913.F1MU34	154
10245.P24770	9913.G3LUN8	611
10245.P24770	9913.O97919	611
10245.P24770	9913.P79255	611
10245.P24770	9913.Q95KV3	151
10245.P24772	10090.A3KG38	435
10245.P24772	10090.Q7TSS3	435
10245.P24772	9606.A0A087WWQ9	473
10245.P24772	9606.A1L407	445
10245.P24772	9606.A8K6L5	447
10245.P24772	9606.B3KR24	447
10245.P24772	9606.B3KUS2	447
10245.P24772	9606.B4DGL0	447
10245.P24772	9606.B4E0A7	473
10245.P24772	9606.F8VRZ4	447
10245.P24772	9606.O14920	473
10245.P24772	9606.O15037	447
10245.P24772	9606.O15111	473
10245.P24772	9606.P08238	447
10245.P24772	9606.P22492	445
10245.P24772	9606.P35268	447
10245.P24772	9606.P54652	447
10245.P24772	9606.Q02539	445
10245.P24772	9606.Q16543	447
10245.P24772	9606.Q59GT1	473
10245.P24772	9606.Q6FG59	447
10245.P24772	9606.Q6P468	447
10245.P24772	9606.Q71U36	447
10245.P24772	9606.Q7Z5W8	445
10245.P24772	9606.Q8N532	437
10245.P24772	9606.Q93008	447
10245.P24772	9606.Q9BQE3	437
10245.P24772	9606.Q9BYF5	447
10245.P24772	9606.Q9HCC0	447
10245.P24772	9606.Q9P2P1	447
10245.P24772	9913.A0A059UE90	205
10245.P24772	9913.A0A3Q1MHG9	168
10245.P24772	9913.A0A3S5ZPE0	329
10245.P24772	9913.A0A3S5ZPG7	168
10245.P24772	9913.A0A3S5ZPR2	168
10245.P24772	9913.A0A452DHX3	226
10245.P24772	9913.A0JNB0	225
10245.P24772	9913.A2VDU3	168
10245.P24772	9913.A2VE08	247
10245.P24772	9913.A3KN21	168
10245.P24772	9913.A4IFL5	234
10245.P24772	9913.A5PKG9	225
10245.P24772	9913.A6H767	152
10245.P24772	9913.A6QLB8	168
10245.P24772	9913.A6QLF4	168
10245.P24772	9913.A6QQU8	168
10245.P24772	9913.A6QQX0	168
10245.P24772	9913.A7MB57	225
10245.P24772	9913.A7YW25	168
10245.P24772	9913.A7Z039	227
10245.P24772	9913.A7Z067	226
10245.P24772	9913.A9Q1J5	168
10245.P24772	9913.B3FXL2	602
10245.P24772	9913.B3FXL5	428
10245.P24772	9913.B3FXL6	428
10245.P24772	9913.C0L633	418
10245.P24772	9913.C1JZ66	375
10245.P24772	9913.C1JZ67	329
10245.P24772	9913.D6RVQ8	168
10245.P24772	9913.E1B7H4	168
10245.P24772	9913.E1B8J7	168
10245.P24772	9913.E1B8N9	168
10245.P24772	9913.E1B9H4	428
10245.P24772	9913.E1BC64	168
10245.P24772	9913.E1BCP6	168
10245.P24772	9913.E1BCU9	168
10245.P24772	9913.E1BEL4	168
10245.P24772	9913.E1BER5	168
10245.P24772	9913.E1BFV2	168
10245.P24772	9913.E1BGC6	168
10245.P24772	9913.E1BIE4	168
10245.P24772	9913.E1BIM8	225
10245.P24772	9913.E1BJ31	168
10245.P24772	9913.E1BJM5	168
10245.P24772	9913.E1BJS9	225
10245.P24772	9913.E1BKA8	168
10245.P24772	9913.E1BMP9	168
10245.P24772	9913.E1BN72	168
10245.P24772	9913.E1BNA8	168
10245.P24772	9913.E1BPB5	168
10245.P24772	9913.E1BPI3	225
10245.P24772	9913.F1MBB0	154
10245.P24772	9913.F1MC23	228
10245.P24772	9913.F1MC61	168
10245.P24772	9913.F1MCX4	168
10245.P24772	9913.F1MD57	168
10245.P24772	9913.F1MDD9	226
10245.P24772	9913.F1MFH7	168
10245.P24772	9913.F1MG29	168
10245.P24772	9913.F1MGL9	168
10245.P24772	9913.F1MHP5	226
10245.P24772	9913.F1MHW6	168
10245.P24772	9913.F1MIC3	212
10245.P24772	9913.F1MII5	168
10245.P24772	9913.F1MIZ9	329
10245.P24772	9913.F1MK62	226
10245.P24772	9913.F1MKH4	168
10245.P24772	9913.F1MKR1	168
10245.P24772	9913.F1ML02	168
10245.P24772	9913.F1MM00	168
10245.P24772	9913.F1MN51	230
10245.P24772	9913.F1MNW2	230
10245.P24772	9913.F1MQA9	224
10245.P24772	9913.F1MQH2	168
10245.P24772	9913.F1MQI5	226
10245.P24772	9913.F1MRU0	226
10245.P24772	9913.F1MS00	229
10245.P24772	9913.F1MSH3	225
10245.P24772	9913.F1MV64	225
10245.P24772	9913.F1MWF1	226
10245.P24772	9913.F1MWH8	228
10245.P24772	9913.F1MWN2	168
10245.P24772	9913.F1MX49	226
10245.P24772	9913.F1MX81	226
10245.P24772	9913.F1MXG8	226
10245.P24772	9913.F1MYC6	392
10245.P24772	9913.F1MZ64	168
10245.P24772	9913.F1N0D3	168
10245.P24772	9913.F1N0D6	168
10245.P24772	9913.F1N1K5	247
10245.P24772	9913.F1N1N4	168
10245.P24772	9913.F1N1Q0	168
10245.P24772	9913.F1N1R6	226
10245.P24772	9913.F1N261	168
10245.P24772	9913.F1N2S7	168
10245.P24772	9913.F1N381	168
10245.P24772	9913.F1N3K4	168
10245.P24772	9913.F1N3R6	168
10245.P24772	9913.F1N4J5	168
10245.P24772	9913.F1N593	428
10245.P24772	9913.F1N5D4	168
10245.P24772	9913.F1N5L4	168
10245.P24772	9913.F1N6H6	168
10245.P24772	9913.F1N759	226
10245.P24772	9913.F1N780	168
10245.P24772	9913.F1N781	168
10245.P24772	9913.F6PVB0	230
10245.P24772	9913.F6R2C4	153
10245.P24772	9913.F6RCH9	168
10245.P24772	9913.F6RLA2	168
10245.P24772	9913.F6RP02	168
10245.P24772	9913.G1K218	225
10245.P24772	9913.G3MWJ8	418
10245.P24772	9913.G3MX89	168
10245.P24772	9913.G3N136	168
10245.P24772	9913.G3N1T2	205
10245.P24772	9913.G3N2D2	168
10245.P24772	9913.G3N2F6	168
10245.P24772	9913.G3N302	168
10245.P24772	9913.G3X680	224
10245.P24772	9913.G5E536	247
10245.P24772	9913.G5E631	462
10245.P24772	9913.I3PGL2	225
10245.P24772	9913.K0FD10	392
10245.P24772	9913.O18904	226
10245.P24772	9913.O77626	168
10245.P24772	9913.O77807	234
10245.P24772	9913.Q06807	226
10245.P24772	9913.Q08DU6	168
10245.P24772	9913.Q0IIC9	168
10245.P24772	9913.Q0IIL9	226
10245.P24772	9913.Q0P5I2	602
10245.P24772	9913.Q0V8C0	226
10245.P24772	9913.Q0VBZ0	168
10245.P24772	9913.Q0VC10	226
10245.P24772	9913.Q0VCE3	168
10245.P24772	9913.Q17QV9	168
10245.P24772	9913.Q1JP72	226
10245.P24772	9913.Q1KLV9	560
10245.P24772	9913.Q1RMT8	428
10245.P24772	9913.Q28197	226
10245.P24772	9913.Q28210	226
10245.P24772	9913.Q2LGB3	428
10245.P24772	9913.Q32L54	238
10245.P24772	9913.Q32LC0	168
10245.P24772	9913.Q32PK0	168
10245.P24772	9913.Q3SYV6	375
10245.P24772	9913.Q3SZK6	168
10245.P24772	9913.Q3T170	224
10245.P24772	9913.Q3ZC95	225
10245.P24772	9913.Q3ZCC3	560
10245.P24772	9913.Q3ZCM0	168
10245.P24772	9913.Q45KY6	225
10245.P24772	9913.Q4JF28	167
10245.P24772	9913.Q4TVR5	168
10245.P24772	9913.Q4VS14	224
10245.P24772	9913.Q4VS16	230
10245.P24772	9913.Q5GLH2	168
10245.P24772	9913.Q95KL3	230
10245.P24772	9913.Q95M43	225
10245.P24772	9913.Q9BDG2	226
10245.P24772	9913.Q9N0P9	168
10245.P24772	9913.Z4YHD9	224
10245.P25212	9913.A0A0A0MP91	198
10245.P25212	9913.A0A140T851	197
10245.P25212	9913.A0A3S5ZPC6	198
10245.P25212	9913.A0A452DHT9	198
10245.P25212	9913.A0A452DHV9	159
[truncated: 240,784 more rows]
