# Supplementary material for: The Landscape of Virus-Host Protein–Protein Interaction Databases
Source: Front Microbiol. 2022 Jul 15;13:827742. doi: 10.3389/fmicb.2022.827742 (PMC9335289; doi:10.3389/fmicb.2022.827742)
Supplement: Supplementary file 1 [file Data_Sheet_1.zip › interactions-VirusMentha.csv]

10245.P04297	9606.P12036	0.126
10245.P04297	9606.Q15057	0.126
10245.P07239	9606.P42224	0.236
10245.P07242	9606.P22626	0.309
10245.P15059	9606.O14654	0.126
10245.P15059	9606.O60814	0.126
10245.P15059	9606.P04908	0.126
10245.P15059	9606.P05141	0.126
10245.P15059	9606.P07437	0.126
10245.P15059	9606.P0C0S8	0.126
10245.P15059	9606.P12236	0.126
10245.P15059	9606.P20671	0.126
10245.P15059	9606.P35268	0.126
10245.P15059	9606.P57053	0.126
10245.P15059	9606.P58876	0.126
10245.P15059	9606.P62805	0.126
10245.P15059	9606.P62807	0.126
10245.P15059	9606.P68104	0.126
10245.P15059	9606.P68431	0.126
10245.P15059	9606.P84243	0.126
10245.P15059	9606.Q05639	0.126
10245.P15059	9606.Q13085	0.126
10245.P15059	9606.Q16695	0.126
10245.P15059	9606.Q16777	0.126
10245.P15059	9606.Q5QNW6	0.126
10245.P15059	9606.Q5VTE0	0.126
10245.P15059	9606.Q6FI13	0.126
10245.P15059	9606.Q71DI3	0.126
10245.P15059	9606.Q7L7L0	0.126
10245.P15059	9606.Q93077	0.126
10245.P15059	9606.Q93079	0.126
10245.P15059	9606.Q96KK5	0.126
10245.P15059	9606.Q99877	0.126
10245.P15059	9606.Q99878	0.126
10245.P15059	9606.Q99879	0.126
10245.P15059	9606.Q99880	0.126
10245.P15059	9606.Q9BQE3	0.126
10245.P15059	9606.Q9BTM1	0.126
10245.P15059	9606.Q9NUU7	0.126
10245.P15059	9606.Q9UMR2	0.126
10245.P17361	9606.O43521	0.21
10245.P17361	9606.P55957	0.376
10245.P17361	9606.Q07812	0.507
10245.P17361	9606.Q92934	0.376
10245.P20505	9606.O14733	0.21
10245.P20505	9606.P05412	0.033
10245.P20505	9606.Q9UQF2	0.21
10245.P20639	9606.P19525	0.376
10245.P21605	10090.P63166	0.309
10245.P21605	10116.P62752	0.309
10245.P21605	9606.A6NNZ2	0.126
10245.P21605	9606.O14933	0.309
10245.P21605	9606.O43390	0.126
10245.P21605	9606.O60506	0.126
10245.P21605	9606.P06733	0.126
10245.P21605	9606.P07437	0.126
10245.P21605	9606.P07910	0.126
10245.P21605	9606.P09104	0.126
10245.P21605	9606.P09651	0.126
10245.P21605	9606.P12036	0.126
10245.P21605	9606.P12273	0.126
10245.P21605	9606.P12277	0.126
10245.P21605	9606.P13929	0.126
10245.P21605	9606.P14923	0.126
10245.P21605	9606.P15924	0.126
10245.P21605	9606.P19525	0.065
10245.P21605	9606.P22492	0.126
10245.P21605	9606.P22531	0.126
10245.P21605	9606.P22532	0.126
10245.P21605	9606.P22626	0.126
10245.P21605	9606.P35325	0.126
10245.P21605	9606.P35326	0.126
10245.P21605	9606.P38159	0.126
10245.P21605	9606.P55265	0.126
10245.P21605	9606.P61978	0.126
10245.P21605	9606.P67809	0.126
10245.P21605	9606.P68371	0.126
10245.P21605	9606.Q00839	0.126
10245.P21605	9606.Q02539	0.126
10245.P21605	9606.Q08211	0.126
10245.P21605	9606.Q12905	0.126
10245.P21605	9606.Q12906	0.126
10245.P21605	9606.Q13283	0.126
10245.P21605	9606.Q13885	0.126
10245.P21605	9606.Q14103	0.126
10245.P21605	9606.Q14444	0.126
10245.P21605	9606.Q3ZCM7	0.126
10245.P21605	9606.Q86YZ3	0.126
10245.P21605	9606.Q99729	0.126
10245.P21605	9606.Q9BQE3	0.126
10245.P21605	9606.Q9BVA1	0.126
10245.P21605	9606.Q9BYE4	0.126
10245.P24356	9606.O43521	0.376
10245.P24356	9606.Q07812	0.126
10245.P24356	9606.Q16611	0.61
10245.P24766	10090.O35903	0.21
10245.P24766	10090.O55038	0.21
10245.P24766	10090.P12850	0.21
10245.P24766	10090.Q9JIL2	0.21
10245.P24766	9606.O00585	0.21
10245.P24766	9606.O15444	0.21
10245.P24766	9606.P02776	0.21
10245.P24766	9606.Q9NRJ3	0.21
10245.P24766	9606.Q9Y258	0.21
10245.P24768	9606.O75376	0.033
10245.P24768	9606.Q9Y618	0.033
10245.P24772	9606.O14920	0.126
10245.P24772	9606.O15037	0.126
10245.P24772	9606.O15111	0.126
10245.P24772	9606.P08238	0.126
10245.P24772	9606.P22492	0.126
10245.P24772	9606.P35268	0.126
10245.P24772	9606.P54652	0.126
10245.P24772	9606.Q02539	0.126
10245.P24772	9606.Q13085	0.126
10245.P24772	9606.Q16543	0.126
10245.P24772	9606.Q71U36	0.126
10245.P24772	9606.Q93008	0.126
10245.P24772	9606.Q9BQE3	0.126
10245.P24772	9606.Q9HCC0	0.126
10245.P24772	9606.Q9P2P1	0.126
10245.P24772	9606.Q9Y6K9	0.126
10245.P68318	9606.P22626	0.21
10245.P68318	9606.P98179	0.454
10245.P68451	10090.O88597	0.21
10245.P68451	10090.P62816	0.21
10245.P68451	10090.Q4JG03	0.21
10245.P68451	10090.Q91ZE9	0.21
10245.P68451	9606.O43521	0.454
10245.P68451	9606.P55957	0.21
10245.P68451	9606.Q07812	0.21
10245.P68451	9606.Q13794	0.21
10245.P68451	9606.Q16611	0.21
10245.P68451	9606.Q92934	0.21
10245.P68451	9606.Q9BXH1	0.21
10245.P68466	9606.O00571	0.772
10245.P68466	9606.O14654	0.126
10245.P68466	9606.O15020	0.126
10245.P68466	9606.P04908	0.126
10245.P68466	9606.P05166	0.126
10245.P68466	9606.P07437	0.126
10245.P68466	9606.P0C0S8	0.126
10245.P68466	9606.P11021	0.126
10245.P68466	9606.P13051	0.126
10245.P68466	9606.P20671	0.126
10245.P68466	9606.P62805	0.126
10245.P68466	9606.Q00610	0.126
10245.P68466	9606.Q01082	0.126
10245.P68466	9606.Q08AE8	0.126
10245.P68466	9606.Q13085	0.126
10245.P68466	9606.Q16777	0.126
10245.P68466	9606.Q53SF7	0.126
10245.P68466	9606.Q5EBL4	0.126
10245.P68466	9606.Q6FI13	0.126
10245.P68466	9606.Q7L7L0	0.126
10245.P68466	9606.Q93077	0.126
10245.P68466	9606.Q96KK5	0.126
10245.P68466	9606.Q99878	0.126
10245.P68466	9606.Q9BTM1	0.126
10245.P68466	9606.Q9BYP7	0.126
10245.P68466	9606.Q9H4A3	0.126
10245.P68466	9606.Q9HCC0	0.126
10245.P68466	9606.Q9Y3S1	0.126
10245.P68467	9606.O00571	0.569
10245.P68467	9606.O43187	0.376
10245.P68467	9606.Q9Y4K3	0.21
10245.P68619	10090.O88447	0.21
10245.P68619	10090.O88448	0.21
10245.P68619	10116.P37285	0.569
10245.P68619	9606.P33176	0.21
10245.Q01220	9606.O00459	0.126
10245.Q01220	9606.P05023	0.126
10245.Q01220	9606.P05141	0.126
10245.Q01220	9606.P07437	0.126
10245.Q01220	9606.P12235	0.126
10245.Q01220	9606.P12236	0.126
10245.Q01220	9606.P13637	0.126
10245.Q01220	9606.P22492	0.126
10245.Q01220	9606.P27986	0.126
10245.Q01220	9606.P42336	0.126
10245.Q01220	9606.P42338	0.126
10245.Q01220	9606.P68104	0.126
10245.Q01220	9606.Q00325	0.126
10245.Q01220	9606.Q02539	0.126
10245.Q01220	9606.Q05639	0.126
10245.Q01220	9606.Q5VTE0	0.126
10245.Q01220	9606.Q71U36	0.126
10245.Q01220	9606.Q92569	0.126
10245.Q01220	9606.Q9BQE3	0.126
10245.Q1M1E0	9606.P01375	0.126
10245.Q8BDF8	9606.P25391	0.376
10245.Q8UYL3	9606.P01375	0.454
10258.Q6TVJ1	9606.P62877	0.21
10258.Q6TVJ1	9606.P63208	0.21
10258.Q6TVJ1	9606.Q13616	0.21
10258.Q6TVJ1	9606.Q86VP6	0.21
10258.Q6TVJ2	9606.P62877	0.21
10258.Q6TVJ2	9606.P63208	0.21
10258.Q6TVJ2	9606.Q13616	0.21
10258.Q6TVJ4	9606.P62877	0.21
10258.Q6TVJ4	9606.P63208	0.21
10258.Q6TVJ4	9606.Q13616	0.21
10258.Q6TVJ7	9606.P62877	0.21
10258.Q6TVJ7	9606.P63208	0.21
10258.Q6TVJ7	9606.Q13616	0.21
10258.Q6TVW2	9606.P62877	0.21
10258.Q6TVW2	9606.P63208	0.21
10258.Q6TVW2	9606.Q13616	0.21
10298.A1Z0Q5	9606.Q15223	0.21
10298.P04288	9606.Q16666	0.126
10298.P04290	9606.Q16666	0.126
10298.P04291	9606.Q16666	0.126
10298.P04293	9606.P51610	0.454
10298.P04293	9606.Q16666	0.126
10298.P04293	9606.Q9NVP2	0.21
10298.P04296	9606.O14981	0.126
10298.P04296	9606.O60264	0.249
10298.P04296	9606.O60506	0.126
10298.P04296	9606.O75533	0.126
10298.P04296	9606.O95602	0.126
10298.P04296	9606.P02545	0.126
10298.P04296	9606.P09874	0.126
10298.P04296	9606.P12004	0.126
10298.P04296	9606.P12268	0.126
10298.P04296	9606.P12956	0.21
10298.P04296	9606.P13010	0.249
10298.P04296	9606.P17844	0.126
10298.P04296	9606.P20585	0.126
10298.P04296	9606.P27694	0.126
10298.P04296	9606.P28370	0.126
10298.P04296	9606.P35659	0.126
10298.P04296	9606.P38398	0.196
10298.P04296	9606.P43246	0.196
10298.P04296	9606.P49736	0.126
10298.P04296	9606.P49959	0.126
10298.P04296	9606.P50402	0.126
10298.P04296	9606.P51531	0.274
10298.P04296	9606.P51532	0.249
10298.P04296	9606.P52701	0.126
10298.P04296	9606.P54132	0.196
10298.P04296	9606.P55209	0.126
10298.P04296	9606.P62136	0.126
10298.P04296	9606.P78527	0.249
10298.P04296	9606.Q09028	0.126
10298.P04296	9606.Q13426	0.126
10298.P04296	9606.Q13547	0.21
10298.P04296	9606.Q14191	0.249
10298.P04296	9606.Q14683	0.126
10298.P04296	9606.Q15393	0.126
10298.P04296	9606.Q16666	0.236
10298.P04296	9606.Q8TAQ2	0.126
10298.P04296	9606.Q92769	0.249
10298.P04296	9606.Q92878	0.274
10298.P04296	9606.Q92922	0.249
10298.P04296	9606.Q93009	0.126
10298.P04296	9606.Q969G3	0.21
10298.P04296	9606.Q96GM5	0.126
10298.P04296	9606.Q96ST3	0.196
10298.P04296	9606.Q9H2P0	0.126
10298.P04296	9606.Q9NPF5	0.126
10298.P04296	9606.Q9UKL0	0.126
10298.P04296	9606.Q9UMS4	0.126
10298.P04296	9606.Q9Y265	0.126
10298.P04296	9606.Q9Y5B9	0.126
10298.P04413	9606.O14654	0.21
10298.P04413	9606.O14734	0.21
10298.P04413	9606.O43561	0.21
10298.P04413	9606.P05141	0.21
10298.P04413	9606.P07437	0.21
10298.P04413	9606.P07900	0.21
10298.P04413	9606.P08238	0.21
10298.P04413	9606.P12236	0.21
10298.P04413	9606.P17987	0.21
10298.P04413	9606.P23396	0.21
10298.P04413	9606.P24666	0.21
10298.P04413	9606.P31943	0.21
10298.P04413	9606.P40227	0.21
10298.P04413	9606.P49368	0.21
10298.P04413	9606.P50990	0.21
10298.P04413	9606.P50991	0.21
10298.P04413	9606.P55072	0.21
10298.P04413	9606.P55795	0.21
10298.P04413	9606.P62249	0.21
10298.P04413	9606.P62269	0.21
10298.P04413	9606.P68104	0.21
10298.P04413	9606.P78371	0.21
10298.P04413	9606.Q05639	0.21
10298.P04413	9606.Q06830	0.21
10298.P04413	9606.Q08380	0.21
10298.P04413	9606.Q13162	0.21
10298.P04413	9606.Q16543	0.21
10298.P04413	9606.Q16666	0.126
10298.P04413	9606.Q5VTE0	0.126
10298.P04413	9606.Q6NSJ2	0.21
10298.P04413	9606.Q8NF91	0.21
10298.P04413	9606.Q9BUJ2	0.21
10298.P04485	9606.Q16666	0.126
10298.P04485	9606.Q96EZ8	0.21
10298.P04485	9606.Q9NZM5	0.523
10298.P04487	9606.A5A3E0	0.126
10298.P04487	9606.O43390	0.126
10298.P04487	9606.O60814	0.126
10298.P04487	9606.O95793	0.126
10298.P04487	9606.P00338	0.126
10298.P04487	9606.P04406	0.126
10298.P04487	9606.P04908	0.126
10298.P04487	9606.P05165	0.126
10298.P04487	9606.P05166	0.126
10298.P04487	9606.P05386	0.126
10298.P04487	9606.P05388	0.126
10298.P04487	9606.P06733	0.126
10298.P04487	9606.P06748	0.126
10298.P04487	9606.P06899	0.126
10298.P04487	9606.P07195	0.126
10298.P04487	9606.P08238	0.126
10298.P04487	9606.P08865	0.126
10298.P04487	9606.P09651	0.126
10298.P04487	9606.P0C0S8	0.126
10298.P04487	9606.P10809	0.126
10298.P04487	9606.P11940	0.126
10298.P04487	9606.P12277	0.126
10298.P04487	9606.P15880	0.126
10298.P04487	9606.P16989	0.126
10298.P04487	9606.P18077	0.126
10298.P04487	9606.P18124	0.126
10298.P04487	9606.P18621	0.126
10298.P04487	9606.P19338	0.126
10298.P04487	9606.P20671	0.126
10298.P04487	9606.P22061	0.126
10298.P04487	9606.P23396	0.126
10298.P04487	9606.P23527	0.126
10298.P04487	9606.P25398	0.126
10298.P04487	9606.P25705	0.126
10298.P04487	9606.P26196	0.126
10298.P04487	9606.P30050	0.126
10298.P04487	9606.P31943	0.126
10298.P04487	9606.P32969	0.126
10298.P04487	9606.P33778	0.126
10298.P04487	9606.P35268	0.126
10298.P04487	9606.P36578	0.126
10298.P04487	9606.P39019	0.126
10298.P04487	9606.P39023	0.126
10298.P04487	9606.P40429	0.126
10298.P04487	9606.P42766	0.126
10298.P04487	9606.P46776	0.126
10298.P04487	9606.P46777	0.126
10298.P04487	9606.P46778	0.126
10298.P04487	9606.P46779	0.126
10298.P04487	9606.P46781	0.126
10298.P04487	9606.P46782	0.126
10298.P04487	9606.P46783	0.126
10298.P04487	9606.P49207	0.126
10298.P04487	9606.P49458	0.126
10298.P04487	9606.P50914	0.126
10298.P04487	9606.P52597	0.126
10298.P04487	9606.P55795	0.126
10298.P04487	9606.P57053	0.126
10298.P04487	9606.P58876	0.126
10298.P04487	9606.P60866	0.126
10298.P04487	9606.P61247	0.126
10298.P04487	9606.P61254	0.126
10298.P04487	9606.P61313	0.126
10298.P04487	9606.P61353	0.126
10298.P04487	9606.P61513	0.126
10298.P04487	9606.P62081	0.126
10298.P04487	9606.P62241	0.126
10298.P04487	9606.P62244	0.126
10298.P04487	9606.P62266	0.126
10298.P04487	9606.P62269	0.126
10298.P04487	9606.P62277	0.126
10298.P04487	9606.P62280	0.126
10298.P04487	9606.P62424	0.126
10298.P04487	9606.P62701	0.126
10298.P04487	9606.P62736	0.126
10298.P04487	9606.P62750	0.126
10298.P04487	9606.P62753	0.126
10298.P04487	9606.P62805	0.126
10298.P04487	9606.P62807	0.126
10298.P04487	9606.P62829	0.126
10298.P04487	9606.P62847	0.126
10298.P04487	9606.P62854	0.126
10298.P04487	9606.P62861	0.126
10298.P04487	9606.P62888	0.126
10298.P04487	9606.P62899	0.126
10298.P04487	9606.P62906	0.126
10298.P04487	9606.P62910	0.126
10298.P04487	9606.P62913	0.126
10298.P04487	9606.P62917	0.126
10298.P04487	9606.P62937	0.126
10298.P04487	9606.P63267	0.126
10298.P04487	9606.P67809	0.126
10298.P04487	9606.P68104	0.126
10298.P04487	9606.P68431	0.126
10298.P04487	9606.P83731	0.126
10298.P04487	9606.P83881	0.126
10298.P04487	9606.P84098	0.126
10298.P04487	9606.P84243	0.126
10298.P04487	9606.Q00839	0.126
10298.P04487	9606.Q02543	0.126
10298.P04487	9606.Q02878	0.126
10298.P04487	9606.Q07020	0.126
10298.P04487	9606.Q08170	0.126
10298.P04487	9606.Q08211	0.126
10298.P04487	9606.Q13243	0.126
10298.P04487	9606.Q13247	0.126
10298.P04487	9606.Q16666	0.126
10298.P04487	9606.Q16695	0.126
10298.P04487	9606.Q16777	0.126
10298.P04487	9606.Q16778	0.126
10298.P04487	9606.Q5QNW6	0.126
10298.P04487	9606.Q5VTE0	0.126
10298.P04487	9606.Q6FI13	0.126
10298.P04487	9606.Q6NVV1	0.126
10298.P04487	9606.Q6S8J3	0.126
10298.P04487	9606.Q71DI3	0.126
10298.P04487	9606.Q71U36	0.126
10298.P04487	9606.Q7L7L0	0.126
10298.P04487	9606.Q8N257	0.126
10298.P04487	9606.Q8NCM8	0.126
10298.P04487	9606.Q8WWM7	0.126
10298.P04487	9606.Q92522	0.126
10298.P04487	9606.Q92624	0.523
10298.P04487	9606.Q93077	0.126
10298.P04487	9606.Q93079	0.126
10298.P04487	9606.Q969Q0	0.126
10298.P04487	9606.Q96KK5	0.126
10298.P04487	9606.Q96RQ3	0.126
10298.P04487	9606.Q99623	0.126
10298.P04487	9606.Q99877	0.126
10298.P04487	9606.Q99878	0.126
10298.P04487	9606.Q99879	0.126
10298.P04487	9606.Q99880	0.126
10298.P04487	9606.Q9BQE3	0.126
10298.P04487	9606.Q9BQG0	0.126
10298.P04487	9606.Q9BTM1	0.126
10298.P04487	9606.Q9HAV7	0.126
10298.P04487	9606.Q9HCC0	0.126
10298.P04487	9606.Q9HCE1	0.126
10298.P04487	9606.Q9NR30	0.126
10298.P04487	9606.Q9NZI8	0.126
10298.P04487	9606.Q9UNX3	0.126
10298.P04487	9606.Q9Y3U8	0.126
10298.P04488	9606.P01857	0.523
10298.P06436	9606.Q9UKJ1	0.507
10298.P06485	9606.P55072	0.21
10298.P06485	9606.Q16666	0.126
10298.P06486	9606.Q16666	0.126
10298.P06492	3702.Q7XYY2	0.376
10298.P08393	9606.O15379	0.376
10298.P08393	9606.O76064	0.78
10298.P08393	9606.P06241	0.21
10298.P08393	9606.P07947	0.21
10298.P08393	9606.P0CG48	0.21
10298.P08393	9606.P12036	0.126
10298.P08393	9606.P12931	0.376
10298.P08393	9606.P19838	0.376
10298.P08393	9606.P22681	0.376
10298.P08393	9606.P29590	0.21
10298.P08393	9606.P30281	0.523
10298.P08393	9606.P48730	0.309
10298.P08393	9606.P49427	0.523
10298.P08393	9606.P51668	0.523
10298.P08393	9606.P51965	0.523
10298.P08393	9606.P55854	0.309
10298.P08393	9606.P56524	0.748
10298.P08393	9606.P61956	0.309
10298.P08393	9606.P63165	0.309
10298.P08393	9606.Q04206	0.376
10298.P08393	9606.Q12888	0.126
10298.P08393	9606.Q14676	0.126
10298.P08393	9606.Q16666	0.236
10298.P08393	9606.Q8IUQ4	0.454
10298.P08393	9606.Q8WUI4	0.376
10298.P08393	9606.Q93009	0.992
10298.P08393	9606.Q96B97	0.597
10298.P08393	9606.Q96EZ8	0.21
10298.P08393	9606.Q99856	0.21
10298.P08393	9606.Q9NZM5	0.454
10298.P08393	9606.Q9UKL0	0.21
10298.P08393	9606.Q9UKV0	0.623
10298.P08393	9606.Q9UQL6	0.748
10298.P08543	9606.Q16666	0.126
10298.P10185	9606.Q16666	0.126
10298.P10189	9606.Q16666	0.126
10298.P10193	9606.P09884	0.507
10298.P10205	9606.Q16666	0.126
10298.P10209	9606.Q16666	0.126
10298.P10212	9606.Q13547	0.21
10298.P10215	9606.P02545	0.21
10298.P10215	9606.Q16666	0.126
10298.P10218	9606.P02545	0.21
10298.P10220	9606.P0CG48	0.309
10298.P10220	9606.Q15843	0.309
10298.P10220	9606.Q16666	0.126
10298.P10220	9606.Q99816	0.21
10298.P10225	9606.O14782	0.126
10298.P10225	9606.O95816	0.126
10298.P10225	9606.P07437	0.126
10298.P10225	9606.P19474	0.126
10298.P10225	9606.Q08380	0.126
10298.P10225	9606.Q15056	0.126
10298.P10230	9606.P27348	0.21
10298.P10230	9606.P31946	0.21
10298.P10230	9606.P61981	0.21
10298.P10230	9606.P62258	0.21
10298.P10230	9606.Q04917	0.21
10298.P10230	9606.Q16666	0.126
10298.P10231	9606.Q16666	0.126
10298.P10233	9606.P0DN76	0.309
10298.P10233	9606.Q01081	0.309
10298.P10233	9606.Q14289	0.309
10298.P10233	9606.Q5TAQ9	0.309
10298.P10233	9606.Q7RTU7	0.309
10298.P10233	9606.Q8N5U6	0.309
10298.P10233	9606.Q9H3M7	0.309
10298.P10233	9606.Q9HAU4	0.309
10298.P10234	9606.Q16666	0.126
10298.P10235	9606.Q16666	0.126
10298.P10236	9606.P51610	0.454
10298.P10236	9606.Q9NVP2	0.21
10298.P10240	9606.Q16666	0.126
10298.P32888	9606.O94776	0.21
10298.P32888	9606.Q13547	0.21
10298.P32888	9606.Q16666	0.126
10298.P36313	9606.P07437	0.21
10298.P36313	9606.P12036	0.21
10298.P36313	9606.P18621	0.21
10298.P36313	9606.P42677	0.21
10298.P36313	9606.P62136	0.507
10298.P36313	9606.P62269	0.21
10298.P36313	9606.P62736	0.21
10298.P36313	9606.P62805	0.21
10298.P36313	9606.P62829	0.21
10298.P36313	9606.P63267	0.21
10298.P36313	9606.Q71U36	0.21
10298.P36313	9606.Q71UM5	0.21
10298.P36313	9606.Q9BQE3	0.21
10298.P57083	9606.Q92956	0.309
10298.Q9J0X9	9606.P25963	0.507
10310.P28282	9606.P46934	0.376
10310.P28282	9606.Q96J02	0.21
10310.P68336	9606.O75586	0.126
10310.P68336	9606.P49336	0.126
10310.P68336	9606.Q96G25	0.236
10310.P68336	9606.Q9NPJ6	0.126
10310.P68336	9606.Q9NVC6	0.126
10310.P68336	9606.Q9NWA0	0.126
10310.P68336	9606.Q9NX70	0.126
10310.P89462	10090.F6SEU4	0.21
10320.P30020	9606.P51610	0.309
10335.Q4JR05	9606.P20916	0.21
10335.Q9J3M8	9606.P20916	0.21
10345.Q5PP90	9606.Q13153	0.332
10345.Q5PP90	9606.Q13177	0.332
10359.B9VXK6	9606.B2RTY4	0.126
10359.B9VXK6	9606.O14654	0.126
10359.B9VXK6	9606.O95071	0.126
10359.B9VXK6	9606.P07437	0.126
10359.B9VXK6	9606.P11021	0.126
10359.B9VXK6	9606.P12036	0.126
10359.B9VXK6	9606.P42677	0.126
10359.B9VXK6	9606.P50395	0.126
10359.B9VXK6	9606.P55795	0.126
10359.B9VXK6	9606.P61026	0.126
10359.B9VXK6	9606.P62736	0.126
10359.B9VXK6	9606.P63267	0.126
10359.B9VXK6	9606.Q14790	0.126
10359.B9VXK6	9606.Q70EL1	0.126
10359.B9VXK6	9606.Q71U36	0.126
10359.B9VXK6	9606.Q71UM5	0.126
10359.B9VXK6	9606.Q9BQE3	0.126
10359.B9VXK6	9606.Q9NUL7	0.126
10359.B9VXK6	9606.Q9NVI7	0.126
10359.F5HAM0	9606.P36406	0.21
10359.F5HAM0	9606.Q9Y4K3	0.21
10359.F5HBC6	9606.P46100	0.21
10359.F5HBC6	9606.Q9UER7	0.507
10359.F5HC97	9606.Q12824	0.454
10359.F5HCM1	9606.P29590	0.702
10359.F5HCM1	9606.Q9C035	0.21
10359.F5HCM1	9606.Q9UER7	0.21
10359.F5HE05	9606.Q15629	0.376
10359.F5HE12	9606.O15294	0.21
10359.F5HE12	9606.Q15020	0.21
10359.F5HE12	9606.Q16531	0.21
10359.F5HE12	9606.Q8TEX9	0.21
10359.F5HE12	9606.Q93009	0.21
10359.F5HE12	9606.Q9BW61	0.21
10359.F5HE12	9606.Q9Y4B6	0.376
10359.F5HEU0	9606.O15533	0.21
10359.F5HEU0	9606.Q13087	0.21
10359.F5HH39	9606.P30260	0.376
10359.F5HH39	9606.Q9UJX2	0.21
10359.F5HH39	9606.Q9UJX3	0.21
10359.F5HHZ3	9606.Q96J02	0.21
10359.F5HI85	9606.Q12824	0.671
10359.P09727	9606.Q9BUN8	0.126
10359.P16769	9606.Q12824	0.671
10359.P16815	9606.Q96J02	0.21
10359.P17150	9606.Q13651	0.523
10359.Q6SVZ5	9606.Q15629	0.376
10359.Q6SW29	9606.O00505	0.21
10359.Q6SW29	9606.P06400	0.309
10359.Q6SW29	9606.P08708	0.21
10359.Q6SW29	9606.P11021	0.21
10359.Q6SW29	9606.P63167	0.21
10359.Q6SW29	9606.P67870	0.21
10359.Q6SW29	9606.P68400	0.21
10359.Q6SW29	9606.Q15326	0.21
10359.Q6SW29	9606.Q96FJ2	0.21
10359.Q6SW46	9606.P12830	0.309
10359.Q6SW66	9606.P0CG48	0.309
10359.Q6SW66	9606.P55036	0.569
10359.Q6SWA4	9606.O43242	0.21
10359.Q6SWA4	9606.O43809	0.21
10359.Q6SWA4	9606.O95071	0.21
10359.Q6SWA4	9606.O96019	0.21
10359.Q6SWA4	9606.P13667	0.21
10359.Q6SWA4	9606.P16152	0.21
10359.Q6SWA4	9606.P25788	0.21
10359.Q6SWA4	9606.P28070	0.21
10359.Q6SWA4	9606.P28072	0.21
10359.Q6SWA4	9606.P31942	0.21
10359.Q6SWA4	9606.P40763	0.21
10359.Q6SWA4	9606.P43686	0.21
10359.Q6SWA4	9606.P53396	0.21
10359.Q6SWA4	9606.P61289	0.376
10359.Q6SWA4	9606.P62333	0.21
10359.Q6SWA4	9606.P62820	0.21
10359.Q6SWA4	9606.P62826	0.21
10359.Q6SWA4	9606.Q13200	0.21
10359.Q6SWA4	9606.Q16531	0.21
10359.Q6SWA4	9606.Q92993	0.21
10359.Q6SWA4	9606.Q96AY3	0.21
10359.Q6SWA4	9606.Q96L91	0.21
10359.Q6SWA4	9606.Q9BTV4	0.21
10359.Q6SWA4	9606.Q9H7D7	0.21
10359.Q6SWA4	9606.Q9Y230	0.21
10359.Q6SWA4	9606.Q9Y265	0.21
10359.Q6SWA4	9606.Q9Y4A5	0.376
10359.Q7M6R1	9606.P30260	0.376
10359.Q7M6R1	9606.Q9UJX2	0.21
10359.Q7M6R1	9606.Q9UJX3	0.21
10359.Q8V2D1	9606.Q9Y4K3	0.454
10366.A8E1C4	9606.O14654	0.126
10366.A8E1C4	9606.O60341	0.126
10366.A8E1C4	9606.O94776	0.126
10366.A8E1C4	9606.O95816	0.126
10366.A8E1C4	9606.P07437	0.126
10366.A8E1C4	9606.P07900	0.126
10366.A8E1C4	9606.P11021	0.126
10366.A8E1C4	9606.P31943	0.126
10366.A8E1C4	9606.P34932	0.126
10366.A8E1C4	9606.P49368	0.126
10366.A8E1C4	9606.P49411	0.126
10366.A8E1C4	9606.P52597	0.126
10366.A8E1C4	9606.P55795	0.126
10366.A8E1C4	9606.P56545	0.126
10366.A8E1C4	9606.P68104	0.126
10366.A8E1C4	9606.P68371	0.126
10366.A8E1C4	9606.Q05639	0.126
10366.A8E1C4	9606.Q09028	0.126
10366.A8E1C4	9606.Q13330	0.126
10366.A8E1C4	9606.Q13363	0.126
10366.A8E1C4	9606.Q13547	0.126
10366.A8E1C4	9606.Q16576	0.126
10366.A8E1C4	9606.Q5VTE0	0.126
10366.A8E1C4	9606.Q71U36	0.126
10366.A8E1C4	9606.Q92598	0.126
10366.A8E1C4	9606.Q92618	0.126
10366.A8E1C4	9606.Q92769	0.126
10366.A8E1C4	9606.Q9BQE3	0.126
10366.A8E1C4	9606.Q9UPU5	0.126
10366.A8E1H1	9606.P34931	0.126
10366.A8E1H1	9606.Q4G0F5	0.126
10366.A8E1H1	9606.Q96QK1	0.126
10366.A8E1H1	9606.Q9H171	0.21
10366.A8E1H1	9606.Q9Y572	0.21
10366.H2A1D8	9606.O14654	0.126
10366.H2A1D8	9606.O95816	0.126
10366.H2A1D8	9606.P07437	0.126
10366.H2A1D8	9606.P12036	0.126
10366.H2A1D8	9606.P42677	0.126
10366.H2A1D8	9606.P49411	0.126
10366.H2A1D8	9606.Q3ZCQ8	0.126
10366.H2A1D8	9606.Q71U36	0.126
10366.H2A1D8	9606.Q71UM5	0.126
10366.H2A1D8	9606.Q9BQE3	0.126
10366.Q06A28	10090.Q62172	0.21
10376.A0A0C7TUY8	9606.Q9UHV2	0.183
10376.A8CSJ8	9606.Q9UHF1	0.183
10376.P03177	9606.O00203	0.126
10376.P03177	9606.O00483	0.126
10376.P03177	9606.O60716	0.126
10376.P03177	9606.O60831	0.126
10376.P03177	9606.O75688	0.126
10376.P03177	9606.O95071	0.126
10376.P03177	9606.P07196	0.126
10376.P03177	9606.P07858	0.126
10376.P03177	9606.P16615	0.126
10376.P03177	9606.P27816	0.126
10376.P03177	9606.P35080	0.126
10376.P03177	9606.P40429	0.126
10376.P03177	9606.P42704	0.126
10376.P03177	9606.P47756	0.126
10376.P03177	9606.P50402	0.126
10376.P03177	9606.P51911	0.126
10376.P03177	9606.P62699	0.126
10376.P03177	9606.P82650	0.126
10376.P03177	9606.Q00341	0.126
10376.P03177	9606.Q12797	0.126
10376.P03177	9606.Q15629	0.126
10376.P03177	9606.Q16527	0.126
10376.P03177	9606.Q63ZY3	0.126
10376.P03177	9606.Q6UB35	0.126
10376.P03177	9606.Q7KZF4	0.126
10376.P03177	9606.Q8IY17	0.126
10376.P03177	9606.Q8IYX8	0.126
10376.P03177	9606.Q8N5R6	0.126
10376.P03177	9606.Q93008	0.126
10376.P03177	9606.Q96AA8	0.126
10376.P03177	9606.Q96B97	0.126
10376.P03177	9606.Q9H270	0.126
10376.P03177	9606.Q9NQC3	0.126
10376.P03177	9606.Q9NR12	0.126
10376.P03177	9606.Q9NXH8	0.126
10376.P03177	9606.Q9NZM1	0.126
10376.P03177	9606.Q9UJ70	0.126
10376.P03177	9606.Q9UQ35	0.126
10376.P03177	9606.Q9Y2D8	0.126
10376.P03177	9606.Q9Y305	0.126
10376.P03177	9606.Q9Y5M8	0.126
10376.P03177	9606.Q9Y6C9	0.126
10376.P03177	9606.Q9Y6N5	0.126
10376.P03179	9606.A3KMH1	0.126
10376.P03179	9606.O00483	0.126
10376.P03179	9606.O14735	0.126
10376.P03179	9606.O15027	0.126
10376.P03179	9606.O75381	0.126
10376.P03179	9606.O95071	0.126
10376.P03179	9606.O95816	0.126
10376.P03179	9606.O95817	0.126
10376.P03179	9606.P09543	0.126
10376.P03179	9606.P16615	0.126
10376.P03179	9606.P25685	0.126
10376.P03179	9606.P28300	0.126
10376.P03179	9606.P31689	0.126
10376.P03179	9606.P40227	0.126
10376.P03179	9606.P40616	0.126
10376.P03179	9606.P43686	0.126
10376.P03179	9606.P46100	0.126
10376.P03179	9606.P46379	0.126
10376.P03179	9606.P46734	0.126
10376.P03179	9606.P48643	0.126
10376.P03179	9606.P49368	0.126
10376.P03179	9606.P50402	0.126
10376.P03179	9606.Q08380	0.126
10376.P03179	9606.Q12955	0.126
10376.P03179	9606.Q14517	0.126
10376.P03179	9606.Q16787	0.126
10376.P03179	9606.Q63ZY3	0.126
10376.P03179	9606.Q71UM5	0.126
10376.P03179	9606.Q8IXI1	0.126
10376.P03179	9606.Q92526	0.126
10376.P03179	9606.Q99615	0.126
10376.P03179	9606.Q99700	0.126
10376.P03179	9606.Q9BQB6	0.126
10376.P03179	9606.Q9UDY4	0.126
10376.P03179	9606.Q9UER7	0.126
10376.P03179	9606.Q9UHD8	0.126
10376.P03179	9606.Q9UL15	0.126
10376.P03179	9606.Q9UNE7	0.126
10376.P03179	9606.Q9Y230	0.126
10376.P03179	9606.Q9Y4B5	0.126
10376.P03179	9606.Q9Y5V3	0.126
10376.P03179	9606.Q9Y6N5	0.126
10376.P03180	9606.Q13651	0.843
10376.P03182	9606.A0FGR8	0.126
10376.P03182	9606.O00264	0.126
10376.P03182	9606.O00391	0.126
10376.P03182	9606.O00483	0.126
10376.P03182	9606.O14735	0.126
10376.P03182	9606.O15173	0.126
10376.P03182	9606.O15260	0.126
10376.P03182	9606.O15321	0.126
10376.P03182	9606.O60716	0.126
10376.P03182	9606.O60725	0.126
10376.P03182	9606.O60831	0.126
10376.P03182	9606.O75396	0.126
10376.P03182	9606.O75695	0.126
10376.P03182	9606.O75962	0.126
10376.P03182	9606.O95297	0.126
10376.P03182	9606.O95573	0.126
10376.P03182	9606.O95817	0.126
10376.P03182	9606.P00403	0.126
10376.P03182	9606.P00533	0.126
10376.P03182	9606.P02751	0.126
10376.P03182	9606.P05023	0.126
10376.P03182	9606.P05556	0.126
10376.P03182	9606.P07237	0.126
10376.P03182	9606.P08172	0.126
10376.P03182	9606.P08195	0.126
10376.P03182	9606.P08240	0.126
10376.P03182	9606.P09486	0.126
10376.P03182	9606.P09543	0.126
10376.P03182	9606.P09619	0.126
10376.P03182	9606.P10301	0.126
10376.P03182	9606.P11166	0.126
10376.P03182	9606.P11717	0.126
10376.P03182	9606.P16070	0.126
10376.P03182	9606.P16615	0.126
10376.P03182	9606.P18031	0.126
10376.P03182	9606.P21912	0.126
10376.P03182	9606.P22413	0.126
10376.P03182	9606.P23458	0.126
10376.P03182	9606.P23634	0.126
10376.P03182	9606.P26196	0.126
10376.P03182	9606.P27824	0.126
10376.P03182	9606.P28300	0.126
10376.P03182	9606.P29966	0.126
10376.P03182	9606.P30101	0.126
10376.P03182	9606.P33527	0.126
10376.P03182	9606.P35613	0.126
10376.P03182	9606.P38435	0.126
10376.P03182	9606.P40616	0.126
10376.P03182	9606.P42166	0.126
10376.P03182	9606.P46782	0.126
10376.P03182	9606.P46977	0.126
10376.P03182	9606.P49006	0.126
10376.P03182	9606.P50281	0.126
10376.P03182	9606.P50402	0.126
10376.P03182	9606.P51148	0.126
10376.P03182	9606.P51571	0.126
10376.P03182	9606.P53801	0.126
10376.P03182	9606.P57088	0.126
10376.P03182	9606.P59768	0.126
10376.P03182	9606.P60468	0.126
10376.P03182	9606.P62070	0.126
10376.P03182	9606.P62834	0.126
10376.P03182	9606.P78357	0.126
10376.P03182	9606.Q01813	0.126
10376.P03182	9606.Q04721	0.126
10376.P03182	9606.Q07812	0.126
10376.P03182	9606.Q12797	0.126
10376.P03182	9606.Q13137	0.126
10376.P03182	9606.Q13232	0.126
10376.P03182	9606.Q13308	0.126
10376.P03182	9606.Q13443	0.126
10376.P03182	9606.Q13637	0.126
10376.P03182	9606.Q14204	0.126
10376.P03182	9606.Q14699	0.126
10376.P03182	9606.Q15165	0.126
10376.P03182	9606.Q15262	0.126
10376.P03182	9606.Q15750	0.126
10376.P03182	9606.Q16527	0.126
10376.P03182	9606.Q16891	0.126
10376.P03182	9606.Q2PZI1	0.126
10376.P03182	9606.Q3T906	0.126
10376.P03182	9606.Q53EP0	0.126
10376.P03182	9606.Q5RI15	0.126
10376.P03182	9606.Q6IAA8	0.126
10376.P03182	9606.Q6UVK1	0.126
10376.P03182	9606.Q70UQ0	0.126
10376.P03182	9606.Q7Z434	0.126
10376.P03182	9606.Q86Y07	0.623
10376.P03182	9606.Q8IV08	0.126
10376.P03182	9606.Q8IXI2	0.126
10376.P03182	9606.Q8IY26	0.126
10376.P03182	9606.Q8N490	0.126
10376.P03182	9606.Q8NC51	0.126
10376.P03182	9606.Q8NEW0	0.126
10376.P03182	9606.Q8TB96	0.126
10376.P03182	9606.Q8TCT7	0.126
10376.P03182	9606.Q8TDB4	0.126
10376.P03182	9606.Q8TED1	0.126
10376.P03182	9606.Q92692	0.126
10376.P03182	9606.Q92896	0.126
10376.P03182	9606.Q969X5	0.126
10376.P03182	9606.Q96AQ6	0.126
10376.P03182	9606.Q96BI1	0.126
10376.P03182	9606.Q96CX2	0.126
10376.P03182	9606.Q96IX5	0.126
10376.P03182	9606.Q96J84	0.126
10376.P03182	9606.Q96JJ7	0.126
10376.P03182	9606.Q96N66	0.126
10376.P03182	9606.Q96TC7	0.126
10376.P03182	9606.Q99653	0.126
10376.P03182	9606.Q9BQB6	0.126
10376.P03182	9606.Q9BRK3	0.126
10376.P03182	9606.Q9BZG1	0.126
10376.P03182	9606.Q9GZM8	0.126
10376.P03182	9606.Q9H2V7	0.126
10376.P03182	9606.Q9H5V8	0.126
10376.P03182	9606.Q9H8M9	0.126
10376.P03182	9606.Q9H936	0.126
10376.P03182	9606.Q9HC07	0.126
10376.P03182	9606.Q9HCU0	0.126
10376.P03182	9606.Q9HCU5	0.126
10376.P03182	9606.Q9HD45	0.126
10376.P03182	9606.Q9NP72	0.126
10376.P03182	9606.Q9NQX7	0.126
10376.P03182	9606.Q9NR12	0.126
10376.P03182	9606.Q9NTJ5	0.126
10376.P03182	9606.Q9NVI7	0.126
10376.P03182	9606.Q9NX40	0.126
10376.P03182	9606.Q9NX63	0.126
10376.P03182	9606.Q9NXR1	0.126
10376.P03182	9606.Q9NXW2	0.126
10376.P03182	9606.Q9NZM1	0.126
10376.P03182	9606.Q9P0L0	0.126
10376.P03182	9606.Q9P0V3	0.126
10376.P03182	9606.Q9P2E9	0.126
10376.P03182	9606.Q9UJ14	0.126
10376.P03182	9606.Q9UJJ9	0.126
10376.P03182	9606.Q9UNN8	0.126
10376.P03182	9606.Q9Y2U8	0.126
10376.P03182	9606.Q9Y5M8	0.126
10376.P03182	9606.Q9Y5S1	0.126
10376.P03182	9606.Q9Y6C9	0.126
10376.P03182	9606.Q9Y6K0	0.126
10376.P03182	9606.Q9Y6N5	0.126
10376.P03182	9606.Q9Y6N7	0.126
10376.P03185	9606.O00471	0.126
10376.P03185	9606.O75094	0.183
10376.P03185	9606.O75477	0.126
10376.P03185	9606.O96006	0.126
10376.P03185	9606.P04275	0.183
10376.P03185	9606.P28799	0.183
10376.P03185	9606.Q13323	0.126
10376.P03185	9606.Q16611	0.126
10376.P03185	9606.Q8N6L0	0.126
10376.P03185	9606.Q8TD10	0.126
10376.P03185	9606.Q969F0	0.126
10376.P03185	9606.Q99873	0.183
10376.P03185	9606.Q9BXN2	0.126
10376.P03185	9606.Q9NR46	0.126
10376.P03185	9606.Q9NSC5	0.286
10376.P03185	9606.Q9UEW3	0.126
10376.P03186	9606.P0CG48	0.623
10376.P03186	9606.P12004	0.454
10376.P03186	9606.P49459	0.523
10376.P03186	9606.P63010	0.126
10376.P03186	9606.Q13616	0.61
10376.P03186	9606.Q13617	0.376
10376.P03186	9606.Q13618	0.376
10376.P03186	9606.Q13619	0.814
10376.P03186	9606.Q13620	0.376
10376.P03186	9606.Q15843	0.623
10376.P03186	9606.Q93034	0.376
10376.P03186	9606.Q9NS91	0.702
10376.P03186	9606.Q9Y4K3	0.376
10376.P03188	9606.P14373	0.126
10376.P03188	9606.P31947	0.126
10376.P03188	9606.Q13064	0.126
10376.P03188	9606.Q13077	0.126
10376.P03188	9606.Q7Z6G3	0.126
10376.P03188	9606.Q8IUQ4	0.126
10376.P03188	9606.Q8IYX8	0.126
10376.P03188	9606.Q8N6Y0	0.126
10376.P03188	9606.Q93062	0.126
10376.P03188	9606.Q9UJV3	0.126
10376.P03193	9606.P19838	0.183
10376.P03195	9606.Q08379	0.126
10376.P03195	9606.Q86VP1	0.126
10376.P03196	9606.P61956	0.309
10376.P03196	9606.Q8N5R6	0.126
10376.P03197	9606.O14641	0.126
10376.P03197	9606.O96006	0.126
10376.P03199	9606.P28799	0.183
10376.P03200	9606.Q8IUQ4	0.126
10376.P03200	9606.Q9NSC5	0.183
10376.P03203	10090.P31266	0.065
10376.P03203	9606.P01106	0.74
10376.P03203	9606.P06400	0.376
10376.P03203	9606.P25788	0.454
10376.P03203	9606.P61289	0.126
10376.P03203	9606.P61956	0.309
10376.P03203	9606.Q8IUQ4	0.126
10376.P03203	9606.Q8N9N5	0.126
10376.P03203	9606.Q93062	0.126
10376.P03203	9606.Q96IK5	0.126
10376.P03203	9606.Q9BUZ4	0.126
10376.P03203	9606.Q9Y676	0.702
10376.P03204	9606.Q06330	0.21
10376.P03204	9606.Q09472	0.309
10376.P03204	9606.Q93062	0.126
10376.P03204	9606.Q9Y5V3	0.126
10376.P03204	9606.Q9Y676	0.794
10376.P03205	9606.O43889	0.126
10376.P03205	9606.P61956	0.309
10376.P03206	9606.Q16206	0.183
10376.P03206	9606.Q5JY77	0.183
10376.P03206	9606.Q7Z3K3	0.126
10376.P03206	9606.Q92734	0.126
10376.P03207	9606.O00308	0.126
10376.P03207	9606.P40123	0.126
10376.P03207	9606.Q00653	0.309
10376.P03207	9606.Q12933	0.376
10376.P03207	9606.Q9NPJ6	0.126
10376.P03208	9606.O94813	0.183
10376.P03208	9606.P04275	0.183
10376.P03208	9606.P20700	0.183
10376.P03208	9606.P28799	0.183
10376.P03208	9606.Q9NSC5	0.183
10376.P03209	9606.O00268	0.126
10376.P03209	9606.P08047	0.376
10376.P03209	9606.P46778	0.126
10376.P03209	9606.P49848	0.126
10376.P03209	9606.P78317	0.569
10376.P03209	9606.Q09472	0.126
10376.P03209	9606.Q6VMQ6	0.794
10376.P03209	9606.Q70UQ0	0.126
10376.P03209	9606.Q92793	0.126
10376.P03209	9606.Q93008	0.126
10376.P03209	9606.Q9NVI7	0.126
10376.P03209	9606.Q9NZM1	0.126
10376.P03209	9606.Q9UQ35	0.126
10376.P03209	9606.Q9Y6C9	0.126
10376.P03209	9606.Q9Y6N5	0.126
10376.P03211	9606.O00410	0.21
10376.P03211	9606.O00425	0.126
10376.P03211	9606.O00505	0.126
10376.P03211	9606.O43929	0.21
10376.P03211	9606.O60565	0.126
10376.P03211	9606.O60684	0.236
10376.P03211	9606.O76021	0.126
10376.P03211	9606.O95793	0.126
10376.P03211	9606.P19784	0.376
10376.P03211	9606.P26583	0.396
10376.P03211	9606.P27352	0.126
10376.P03211	9606.P27694	0.21
10376.P03211	9606.P29590	0.21
10376.P03211	9606.P39023	0.126
10376.P03211	9606.P40429	0.126
10376.P03211	9606.P42766	0.126
10376.P03211	9606.P46778	0.126
10376.P03211	9606.P46779	0.126
10376.P03211	9606.P49207	0.126
10376.P03211	9606.P52292	0.454
10376.P03211	9606.P52294	0.49
10376.P03211	9606.P52926	0.126
10376.P03211	9606.P55209	0.21
10376.P03211	9606.P61513	0.126
10376.P03211	9606.P62081	0.126
10376.P03211	9606.P62277	0.126
10376.P03211	9606.P62847	0.126
10376.P03211	9606.P62891	0.126
10376.P03211	9606.P62899	0.126
10376.P03211	9606.P67870	0.126
10376.P03211	9606.P68400	0.354
10376.P03211	9606.P78362	0.236
10376.P03211	9606.Q02809	0.126
10376.P03211	9606.Q07021	0.21
10376.P03211	9606.Q07955	0.454
10376.P03211	9606.Q13415	0.454
10376.P03211	9606.Q13416	0.692
10376.P03211	9606.Q14974	0.21
10376.P03211	9606.Q15554	0.507
10376.P03211	9606.Q15573	0.21
10376.P03211	9606.Q3KQU3	0.126
10376.P03211	9606.Q53T94	0.21
10376.P03211	9606.Q5SSJ5	0.126
10376.P03211	9606.Q6NZI2	0.126
10376.P03211	9606.Q8IYB3	0.126
10376.P03211	9606.Q8IYX8	0.126
10376.P03211	9606.Q8N474	0.126
10376.P03211	9606.Q8TBB1	0.126
10376.P03211	9606.Q92900	0.126
10376.P03211	9606.Q93009	0.99
10376.P03211	9606.Q96SB4	0.126
10376.P03211	9606.Q99733	0.21
10376.P03211	9606.Q99741	0.21
10376.P03211	9606.Q99848	0.671
10376.P03211	9606.Q99873	0.126
10376.P03211	9606.Q9NUQ6	0.126
10376.P03211	9606.Q9NZI8	0.126
10376.P03211	9606.Q9Y4F1	0.126
10376.P03211	9606.Q9Y6M1	0.126
10376.P03217	9606.P61956	0.309
10376.P03220	9606.A3KMH1	0.126
10376.P03220	9606.O00483	0.126
10376.P03220	9606.O43294	0.126
10376.P03220	9606.O75381	0.126
10376.P03220	9606.O95071	0.126
10376.P03220	9606.O95573	0.126
10376.P03220	9606.O95831	0.126
10376.P03220	9606.O95967	0.126
10376.P03220	9606.P02751	0.126
10376.P03220	9606.P07384	0.126
10376.P03220	9606.P09543	0.126
10376.P03220	9606.P12111	0.126
10376.P03220	9606.P13489	0.126
10376.P03220	9606.P13667	0.126
10376.P03220	9606.P16615	0.126
10376.P03220	9606.P22692	0.126
10376.P03220	9606.P23458	0.126
10376.P03220	9606.P28300	0.126
10376.P03220	9606.P29966	0.126
10376.P03220	9606.P31689	0.126
10376.P03220	9606.P40227	0.126
10376.P03220	9606.P41221	0.126
10376.P03220	9606.P42677	0.126
10376.P03220	9606.P42858	0.126
10376.P03220	9606.P46379	0.126
10376.P03220	9606.P48643	0.126
10376.P03220	9606.P49023	0.126
10376.P03220	9606.P49327	0.126
10376.P03220	9606.P49368	0.126
10376.P03220	9606.P49792	0.126
10376.P03220	9606.P52943	0.126
10376.P03220	9606.P53621	0.126
10376.P03220	9606.P60468	0.126
10376.P03220	9606.Q07960	0.126
10376.P03220	9606.Q13586	0.126
10376.P03220	9606.Q14192	0.126
10376.P03220	9606.Q14393	0.126
10376.P03220	9606.Q14699	0.126
10376.P03220	9606.Q15404	0.126
10376.P03220	9606.Q15582	0.126
10376.P03220	9606.Q16527	0.126
10376.P03220	9606.Q27J81	0.126
10376.P03220	9606.Q5T4S7	0.126
10376.P03220	9606.Q63ZY3	0.126
10376.P03220	9606.Q6P996	0.126
10376.P03220	9606.Q71UM5	0.126
10376.P03220	9606.Q92526	0.126
10376.P03220	9606.Q93062	0.126
10376.P03220	9606.Q9BQB6	0.126
10376.P03220	9606.Q9BWM7	0.126
10376.P03220	9606.Q9HAU0	0.126
10376.P03220	9606.Q9NR12	0.126
10376.P03220	9606.Q9NVI7	0.126
10376.P03220	9606.Q9NZN4	0.126
10376.P03220	9606.Q9UQ35	0.126
10376.P03220	9606.Q9Y230	0.126
10376.P03220	9606.Q9Y520	0.126
10376.P03220	9606.Q9Y5M8	0.126
10376.P03220	9606.Q9Y5V3	0.126
10376.P03220	9606.Q9Y6C9	0.126
10376.P03220	9606.Q9Y6N5	0.126
10376.P03222	9606.P61956	0.309
10376.P03224	9606.Q9NSC5	0.183
10376.P03225	9606.A4D0U5	0.183
10376.P03225	9606.O00410	0.126
10376.P03225	9606.O15031	0.126
10376.P03225	9606.O43294	0.126
10376.P03225	9606.O75688	0.126
10376.P03225	9606.O95071	0.126
10376.P03225	9606.O95236	0.183
10376.P03225	9606.O95831	0.126
10376.P03225	9606.O96006	0.126
10376.P03225	9606.P01023	0.126
10376.P03225	9606.P02794	0.126
10376.P03225	9606.P07858	0.126
10376.P03225	9606.P08240	0.126
10376.P03225	9606.P09543	0.126
10376.P03225	9606.P09619	0.126
10376.P03225	9606.P12109	0.126
10376.P03225	9606.P13489	0.126
10376.P03225	9606.P14373	0.126
10376.P03225	9606.P15622	0.126
10376.P03225	9606.P16615	0.126
10376.P03225	9606.P21964	0.126
10376.P03225	9606.P23458	0.126
10376.P03225	9606.P25788	0.183
10376.P03225	9606.P28300	0.126
10376.P03225	9606.P29966	0.126
10376.P03225	9606.P30153	0.126
10376.P03225	9606.P31689	0.126
10376.P03225	9606.P35080	0.126
10376.P03225	9606.P40227	0.126
10376.P03225	9606.P40429	0.126
10376.P03225	9606.P42677	0.126
10376.P03225	9606.P49023	0.126
10376.P03225	9606.P49368	0.126
10376.P03225	9606.P50402	0.126
10376.P03225	9606.P56192	0.126
10376.P03225	9606.P60903	0.126
10376.P03225	9606.P61289	0.183
10376.P03225	9606.P61978	0.126
10376.P03225	9606.Q07960	0.126
10376.P03225	9606.Q08379	0.126
10376.P03225	9606.Q12797	0.126
10376.P03225	9606.Q13077	0.126
10376.P03225	9606.Q14192	0.126
10376.P03225	9606.Q14204	0.126
10376.P03225	9606.Q14974	0.126
10376.P03225	9606.Q27J81	0.126
10376.P03225	9606.Q3KQU3	0.126
10376.P03225	9606.Q53G59	0.126
10376.P03225	9606.Q58DX5	0.126
10376.P03225	9606.Q5H9R7	0.126
10376.P03225	9606.Q5JR59	0.126
10376.P03225	9606.Q5SW79	0.126
10376.P03225	9606.Q5VU43	0.126
10376.P03225	9606.Q5W0B1	0.126
10376.P03225	9606.Q63ZY3	0.126
10376.P03225	9606.Q68CZ2	0.126
10376.P03225	9606.Q6NZI2	0.126
10376.P03225	9606.Q6P996	0.126
10376.P03225	9606.Q8IV08	0.126
10376.P03225	9606.Q8N2S1	0.183
10376.P03225	9606.Q8ND90	0.126
10376.P03225	9606.Q8WWI1	0.126
10376.P03225	9606.Q96D09	0.126
10376.P03225	9606.Q96N66	0.126
10376.P03225	9606.Q99439	0.126
10376.P03225	9606.Q99750	0.126
10376.P03225	9606.Q99873	0.126
10376.P03225	9606.Q9BRK4	0.126
10376.P03225	9606.Q9C0F1	0.126
10376.P03225	9606.Q9NQC3	0.126
10376.P03225	9606.Q9NXH8	0.126
10376.P03225	9606.Q9NZM1	0.126
10376.P03225	9606.Q9UBB9	0.126
10376.P03225	9606.Q9UHD8	0.126
10376.P03225	9606.Q9UJV3	0.126
10376.P03225	9606.Q9UQ35	0.126
10376.P03225	9606.Q9Y230	0.126
10376.P03225	9606.Q9Y6N5	0.126
10376.P03227	9606.O15217	0.126
10376.P03227	9606.P07196	0.126
10376.P03227	9606.P15622	0.126
10376.P03227	9606.Q13077	0.126
10376.P03227	9606.Q8IUQ4	0.126
10376.P03227	9606.Q8N6Y0	0.126
10376.P03227	9606.Q8TD10	0.126
10376.P03227	9606.Q9H190	0.126
10376.P03230	9606.O14920	0.21
10376.P03230	9606.P08962	0.309
10376.P03230	9606.P21580	0.376
10376.P03230	9606.Q12933	0.454
10376.P03230	9606.Q13077	0.49
10376.P03230	9606.Q13114	0.523
10376.P03230	9606.Q15326	0.523
10376.P03230	9606.Q15628	0.354
10376.P03230	9606.Q92985	0.376
10376.P03230	9606.Q9UI14	0.765
10376.P03230	9606.Q9UMX0	0.126
10376.P03231	9606.P06756	0.21
10376.P03232	9606.Q9UBX5	0.183
10376.P0C6Z3	9606.P61956	0.309
10376.P0C6Z4	9606.P61956	0.309
10376.P0C6Z4	9606.Q9NSC5	0.183
10376.P0C6Z5	9606.P61956	0.309
10376.P0C6Z8	9606.P61956	0.523
10376.P0C6Z8	9606.P63165	0.309
10376.P0C6Z8	9606.Q92993	0.309
10376.P0C701	9606.P12814	0.183
10376.P0C701	9606.P14618	0.183
10376.P0C701	9606.Q96BY9	0.183
10376.P0C701	9606.Q9UHV2	0.183
10376.P0C706	9606.A1L0V1	0.183
10376.P0C706	9606.P14618	0.183
10376.P0C706	9606.P25788	0.183
10376.P0C706	9606.P61289	0.183
10376.P0C706	9606.Q12805	0.183
10376.P0C706	9606.Q16891	0.183
10376.P0C706	9606.Q6FH22	0.183
10376.P0C706	9606.Q96EP0	0.183
10376.P0C706	9606.Q99816	0.183
10376.P0C706	9606.Q9H8L6	0.183
10376.P0C706	9606.Q9NZQ3	0.183
10376.P0C722	9606.O15162	0.183
10376.P0C722	9606.O95219	0.183
10376.P0C722	9606.P49908	0.183
10376.P0C722	9606.Q00653	0.309
10376.P0C722	9606.Q12805	0.183
10376.P0C722	9606.Q12933	0.49
10376.P0C722	9606.Q5SRE7	0.183
10376.P0C722	9606.Q9BRK4	0.183
10376.P0C722	9606.Q9HB63	0.183
10376.P0C722	9606.Q9UBX5	0.183
10376.P0C722	9606.Q9UKK3	0.183
10376.P0C722	9606.Q9Y371	0.183
10376.P0C723	9606.Q00653	0.309
10376.P0C723	9606.Q12933	0.376
10376.P0C725	9606.O14777	0.126
10376.P0C725	9606.Q8TBB1	0.126
10376.P0C725	9606.Q96AA8	0.126
10376.P0C729	9606.Q08380	0.183
10376.P0C731	9606.P01857	0.183
10376.P0C731	9606.P61956	0.523
10376.P0C731	9606.P63165	0.309
10376.P0C731	9606.Q13576	0.183
10376.P0C731	9606.Q92993	0.309
10376.P0C732	9606.O00165	0.126
10376.P0C732	9606.O15027	0.126
10376.P0C732	9606.O15460	0.126
10376.P0C732	9606.O43390	0.126
10376.P0C732	9606.O43592	0.126
10376.P0C732	9606.O43837	0.126
10376.P0C732	9606.O60506	0.126
10376.P0C732	9606.O60812	0.126
10376.P0C732	9606.O75190	0.126
10376.P0C732	9606.O75323	0.126
10376.P0C732	9606.O75533	0.126
10376.P0C732	9606.O75643	0.126
10376.P0C732	9606.O75953	0.126
10376.P0C732	9606.O76021	0.126
10376.P0C732	9606.O76031	0.126
10376.P0C732	9606.O95071	0.126
10376.P0C732	9606.O95816	0.298
10376.P0C732	9606.O95817	0.126
10376.P0C732	9606.P00367	0.126
10376.P0C732	9606.P04792	0.126
10376.P0C732	9606.P05141	0.126
10376.P0C732	9606.P05165	0.126
10376.P0C732	9606.P05166	0.126
10376.P0C732	9606.P05198	0.126
10376.P0C732	9606.P06493	0.126
10376.P0C732	9606.P07195	0.126
10376.P0C732	9606.P07437	0.236
10376.P0C732	9606.P07814	0.126
10376.P0C732	9606.P07900	0.126
10376.P0C732	9606.P08579	0.126
10376.P0C732	9606.P08708	0.126
10376.P0C732	9606.P09012	0.126
10376.P0C732	9606.P09651	0.126
10376.P0C732	9606.P0DMV8	0.21
10376.P0C732	9606.P0DMV9	0.21
10376.P0C732	9606.P10809	0.126
10376.P0C732	9606.P11021	0.126
10376.P0C732	9606.P11142	0.236
10376.P0C732	9606.P12236	0.126
10376.P0C732	9606.P13010	0.126
10376.P0C732	9606.P13674	0.126
10376.P0C732	9606.P14868	0.126
10376.P0C732	9606.P15531	0.126
10376.P0C732	9606.P15880	0.126
10376.P0C732	9606.P16402	0.126
10376.P0C732	9606.P17844	0.126
10376.P0C732	9606.P18124	0.126
10376.P0C732	9606.P18621	0.126
10376.P0C732	9606.P19338	0.126
10376.P0C732	9606.P22626	0.126
10376.P0C732	9606.P23246	0.126
10376.P0C732	9606.P25685	0.126
10376.P0C732	9606.P25705	0.126
10376.P0C732	9606.P25788	0.183
10376.P0C732	9606.P26373	0.126
10376.P0C732	9606.P26599	0.126
10376.P0C732	9606.P27635	0.126
10376.P0C732	9606.P27708	0.126
10376.P0C732	9606.P28072	0.126
10376.P0C732	9606.P29966	0.126
10376.P0C732	9606.P30047	0.126
10376.P0C732	9606.P30050	0.126
10376.P0C732	9606.P32969	0.126
10376.P0C732	9606.P34932	0.298
10376.P0C732	9606.P35268	0.126
10376.P0C732	9606.P35998	0.126
10376.P0C732	9606.P40938	0.126
10376.P0C732	9606.P41252	0.126
10376.P0C732	9606.P42704	0.126
10376.P0C732	9606.P42771	0.454
10376.P0C732	9606.P46776	0.126
10376.P0C732	9606.P46781	0.126
10376.P0C732	9606.P47756	0.126
10376.P0C732	9606.P47897	0.126
10376.P0C732	9606.P49207	0.126
10376.P0C732	9606.P49755	0.126
10376.P0C732	9606.P50213	0.126
10376.P0C732	9606.P51649	0.126
10376.P0C732	9606.P52272	0.126
10376.P0C732	9606.P52907	0.126
10376.P0C732	9606.P55060	0.126
10376.P0C732	9606.P55735	0.126
10376.P0C732	9606.P55884	0.126
10376.P0C732	9606.P60709	0.126
10376.P0C732	9606.P61247	0.126
10376.P0C732	9606.P61254	0.126
10376.P0C732	9606.P61978	0.126
10376.P0C732	9606.P62241	0.126
10376.P0C732	9606.P62249	0.126
10376.P0C732	9606.P62263	0.126
10376.P0C732	9606.P62266	0.126
10376.P0C732	9606.P62269	0.126
10376.P0C732	9606.P62277	0.126
10376.P0C732	9606.P62280	0.126
10376.P0C732	9606.P62316	0.126
10376.P0C732	9606.P62424	0.126
10376.P0C732	9606.P62701	0.126
10376.P0C732	9606.P62753	0.126
10376.P0C732	9606.P62807	0.126
10376.P0C732	9606.P62829	0.126
10376.P0C732	9606.P62841	0.126
10376.P0C732	9606.P62851	0.126
10376.P0C732	9606.P62899	0.126
10376.P0C732	9606.P62913	0.126
10376.P0C732	9606.P62917	0.126
10376.P0C732	9606.P68363	0.236
10376.P0C732	9606.P83731	0.126
10376.P0C732	9606.Q00610	0.126
10376.P0C732	9606.Q00839	0.126
10376.P0C732	9606.Q01105	0.126
10376.P0C732	9606.Q04837	0.126
10376.P0C732	9606.Q07020	0.126
10376.P0C732	9606.Q07666	0.126
10376.P0C732	9606.Q07955	0.126
10376.P0C732	9606.Q08211	0.126
10376.P0C732	9606.Q09028	0.126
10376.P0C732	9606.Q12906	0.126
10376.P0C732	9606.Q13151	0.126
10376.P0C732	9606.Q13200	0.126
10376.P0C732	9606.Q13435	0.126
10376.P0C732	9606.Q13557	0.126
10376.P0C732	9606.Q13576	0.126
10376.P0C732	9606.Q14103	0.126
10376.P0C732	9606.Q14257	0.126
10376.P0C732	9606.Q14315	0.126
10376.P0C732	9606.Q15233	0.126
10376.P0C732	9606.Q15293	0.126
10376.P0C732	9606.Q15365	0.126
10376.P0C732	9606.Q15366	0.126
10376.P0C732	9606.Q15773	0.126
10376.P0C732	9606.Q16576	0.126
10376.P0C732	9606.Q16831	0.126
10376.P0C732	9606.Q3ZCQ8	0.126
10376.P0C732	9606.Q6P2Q9	0.126
10376.P0C732	9606.Q71UM5	0.126
10376.P0C732	9606.Q8N1F7	0.126
10376.P0C732	9606.Q8N726	0.454
10376.P0C732	9606.Q8NC51	0.126
10376.P0C732	9606.Q92522	0.126
10376.P0C732	9606.Q92616	0.126
10376.P0C732	9606.Q92841	0.126
10376.P0C732	9606.Q92878	0.126
10376.P0C732	9606.Q96C36	0.126
10376.P0C732	9606.Q99623	0.126
10376.P0C732	9606.Q99729	0.126
10376.P0C732	9606.Q9BPW8	0.126
10376.P0C732	9606.Q9BQA1	0.126
10376.P0C732	9606.Q9BVK6	0.126
10376.P0C732	9606.Q9HAV7	0.126
10376.P0C732	9606.Q9HCC0	0.126
10376.P0C732	9606.Q9NWM8	0.126
10376.P0C732	9606.Q9ULX6	0.126
10376.P0C732	9606.Q9UNE7	0.081
10376.P0C732	9606.Q9Y230	0.126
10376.P0C732	9606.Q9Y265	0.126
10376.P0C732	9606.Q9Y5V3	0.126
10376.P0C734	9606.P62136	0.183
10376.P0C736	9606.A1L0V1	0.183
10376.P0C736	9606.O95681	0.183
10376.P0C736	9606.P02751	0.183
10376.P0C736	9606.P04275	0.183
10376.P0C736	9606.P28799	0.183
10376.P0C736	9606.Q13077	0.183
10376.P0C736	9606.Q8N2S1	0.183
10376.P0C739	9606.A0FGR8	0.126
10376.P0C739	9606.A3KMH1	0.126
10376.P0C739	9606.O00161	0.126
10376.P0C739	9606.O00264	0.126
10376.P0C739	9606.O00410	0.126
10376.P0C739	9606.O00483	0.126
10376.P0C739	9606.O00560	0.126
10376.P0C739	9606.O14579	0.126
10376.P0C739	9606.O14681	0.126
10376.P0C739	9606.O14683	0.126
10376.P0C739	9606.O14735	0.126
10376.P0C739	9606.O14763	0.126
10376.P0C739	9606.O14828	0.126
10376.P0C739	9606.O14980	0.126
10376.P0C739	9606.O15031	0.126
10376.P0C739	9606.O15127	0.126
10376.P0C739	9606.O15173	0.126
10376.P0C739	9606.O15260	0.126
10376.P0C739	9606.O15269	0.126
10376.P0C739	9606.O15270	0.126
10376.P0C739	9606.O15321	0.126
10376.P0C739	9606.O15400	0.126
10376.P0C739	9606.O15533	0.126
10376.P0C739	9606.O43264	0.126
10376.P0C739	9606.O43294	0.126
10376.P0C739	9606.O43306	0.126
10376.P0C739	9606.O43819	0.126
10376.P0C739	9606.O43889	0.126
10376.P0C739	9606.O60353	0.126
10376.P0C739	9606.O60499	0.126
10376.P0C739	9606.O60725	0.126
10376.P0C739	9606.O60762	0.126
10376.P0C739	9606.O60831	0.126
10376.P0C739	9606.O75396	0.126
10376.P0C739	9606.O75688	0.126
10376.P0C739	9606.O75907	0.126
10376.P0C739	9606.O75947	0.126
10376.P0C739	9606.O75964	0.126
10376.P0C739	9606.O94905	0.126
10376.P0C739	9606.O94929	0.126
10376.P0C739	9606.O95183	0.126
10376.P0C739	9606.O95297	0.126
10376.P0C739	9606.O95817	0.126
10376.P0C739	9606.O96005	0.126
10376.P0C739	9606.P00533	0.126
10376.P0C739	9606.P00846	0.126
10376.P0C739	9606.P01023	0.126
10376.P0C739	9606.P02786	0.126
10376.P0C739	9606.P04626	0.126
10376.P0C739	9606.P04844	0.126
10376.P0C739	9606.P05023	0.126
10376.P0C739	9606.P05161	0.126
10376.P0C739	9606.P05556	0.126
10376.P0C739	9606.P07858	0.126
10376.P0C739	9606.P08172	0.126
10376.P0C739	9606.P08195	0.126
10376.P0C739	9606.P08240	0.126
10376.P0C739	9606.P09543	0.126
10376.P0C739	9606.P09619	0.126
10376.P0C739	9606.P10301	0.126
10376.P0C739	9606.P10620	0.126
10376.P0C739	9606.P10909	0.126
10376.P0C739	9606.P11166	0.126
10376.P0C739	9606.P11717	0.126
10376.P0C739	9606.P15151	0.126
10376.P0C739	9606.P15586	0.126
10376.P0C739	9606.P16070	0.126
10376.P0C739	9606.P16615	0.126
10376.P0C739	9606.P17302	0.126
10376.P0C739	9606.P17813	0.126
10376.P0C739	9606.P18859	0.126
10376.P0C739	9606.P21964	0.126
10376.P0C739	9606.P23634	0.126
10376.P0C739	9606.P25116	0.126
10376.P0C739	9606.P25445	0.126
10376.P0C739	9606.P27105	0.126
10376.P0C739	9606.P27797	0.126
10376.P0C739	9606.P27824	0.126
10376.P0C739	9606.P28300	0.126
10376.P0C739	9606.P29966	0.126
10376.P0C739	9606.P30101	0.126
10376.P0C739	9606.P30411	0.126
10376.P0C739	9606.P30519	0.126
10376.P0C739	9606.P30530	0.126
10376.P0C739	9606.P33527	0.126
10376.P0C739	9606.P35606	0.126
10376.P0C739	9606.P35613	0.126
10376.P0C739	9606.P36542	0.126
10376.P0C739	9606.P37173	0.126
10376.P0C739	9606.P38435	0.126
10376.P0C739	9606.P39656	0.126
10376.P0C739	9606.P40189	0.126
10376.P0C739	9606.P40616	0.126
10376.P0C739	9606.P42166	0.126
10376.P0C739	9606.P42704	0.126
10376.P0C739	9606.P42858	0.126
10376.P0C739	9606.P42892	0.126
10376.P0C739	9606.P43304	0.126
10376.P0C739	9606.P46977	0.126
10376.P0C739	9606.P48047	0.126
10376.P0C739	9606.P48060	0.126
10376.P0C739	9606.P49023	0.126
10376.P0C739	9606.P50281	0.126
10376.P0C739	9606.P50402	0.126
10376.P0C739	9606.P50416	0.126
10376.P0C739	9606.P51148	0.126
10376.P0C739	9606.P51798	0.126
10376.P0C739	9606.P53618	0.126
10376.P0C739	9606.P53621	0.126
10376.P0C739	9606.P53701	0.126
10376.P0C739	9606.P53801	0.126
10376.P0C739	9606.P55786	0.126
10376.P0C739	9606.P60468	0.126
10376.P0C739	9606.P61619	0.126
10376.P0C739	9606.P62070	0.126
10376.P0C739	9606.P62834	0.126
10376.P0C739	9606.P78357	0.126
10376.P0C739	9606.P98172	0.126
10376.P0C739	9606.P98194	0.126
10376.P0C739	9606.Q00341	0.126
10376.P0C739	9606.Q01813	0.126
10376.P0C739	9606.Q03518	0.126
10376.P0C739	9606.Q06136	0.126
10376.P0C739	9606.Q10472	0.126
10376.P0C739	9606.Q12797	0.126
10376.P0C739	9606.Q12846	0.126
10376.P0C739	9606.Q13443	0.126
10376.P0C739	9606.Q13563	0.126
10376.P0C739	9606.Q13586	0.126
10376.P0C739	9606.Q13637	0.126
10376.P0C739	9606.Q14008	0.126
10376.P0C739	9606.Q14108	0.126
10376.P0C739	9606.Q14192	0.126
10376.P0C739	9606.Q14257	0.126
10376.P0C739	9606.Q14699	0.126
10376.P0C739	9606.Q14728	0.126
10376.P0C739	9606.Q14974	0.126
10376.P0C739	9606.Q15262	0.126
10376.P0C739	9606.Q15392	0.126
10376.P0C739	9606.Q15629	0.126
10376.P0C739	9606.Q15746	0.126
10376.P0C739	9606.Q16832	0.126
10376.P0C739	9606.Q16891	0.126
10376.P0C739	9606.Q3SXM5	0.126
10376.P0C739	9606.Q53H12	0.126
10376.P0C739	9606.Q53TN4	0.126
10376.P0C739	9606.Q5T9L3	0.126
10376.P0C739	9606.Q5XKP0	0.126
10376.P0C739	9606.Q6IAA8	0.126
10376.P0C739	9606.Q6PIU2	0.126
10376.P0C739	9606.Q6PML9	0.126
10376.P0C739	9606.Q6UVK1	0.126
10376.P0C739	9606.Q6UX71	0.126
10376.P0C739	9606.Q70UQ0	0.126
10376.P0C739	9606.Q71UM5	0.126
10376.P0C739	9606.Q7Z3U7	0.126
10376.P0C739	9606.Q7Z434	0.126
10376.P0C739	9606.Q7Z4F1	0.126
10376.P0C739	9606.Q86UL3	0.126
10376.P0C739	9606.Q86UQ4	0.126
10376.P0C739	9606.Q86VP6	0.126
10376.P0C739	9606.Q86Y82	0.126
10376.P0C739	9606.Q8IV08	0.126
10376.P0C739	9606.Q8IXI2	0.126
10376.P0C739	9606.Q8IY17	0.126
10376.P0C739	9606.Q8IY26	0.126
10376.P0C739	9606.Q8IZ07	0.126
10376.P0C739	9606.Q8N2K0	0.126
10376.P0C739	9606.Q8N357	0.126
10376.P0C739	9606.Q8N4L2	0.126
10376.P0C739	9606.Q8N6L0	0.126
10376.P0C739	9606.Q8NBX0	0.126
10376.P0C739	9606.Q8NDH2	0.126
10376.P0C739	9606.Q8NEW0	0.126
10376.P0C739	9606.Q8TC07	0.126
10376.P0C739	9606.Q8TCT9	0.126
10376.P0C739	9606.Q8TED1	0.126
10376.P0C739	9606.Q8WVM8	0.126
10376.P0C739	9606.Q92538	0.126
10376.P0C739	9606.Q92616	0.126
10376.P0C739	9606.Q92973	0.126
10376.P0C739	9606.Q969E2	0.126
10376.P0C739	9606.Q969N2	0.126
10376.P0C739	9606.Q969X5	0.126
10376.P0C739	9606.Q96AM1	0.126
10376.P0C739	9606.Q96AQ6	0.126
10376.P0C739	9606.Q96BR5	0.126
10376.P0C739	9606.Q96FQ6	0.126
10376.P0C739	9606.Q96IX5	0.126
10376.P0C739	9606.Q96J84	0.126
10376.P0C739	9606.Q96JJ7	0.126
10376.P0C739	9606.Q96N66	0.126
10376.P0C739	9606.Q96P70	0.126
10376.P0C739	9606.Q96QF0	0.126
10376.P0C739	9606.Q99500	0.126
10376.P0C739	9606.Q99536	0.126
10376.P0C739	9606.Q99653	0.126
10376.P0C739	9606.Q99675	0.126
10376.P0C739	9606.Q99805	0.126
10376.P0C739	9606.Q9BQB6	0.126
10376.P0C739	9606.Q9BRK3	0.126
10376.P0C739	9606.Q9BSA9	0.126
10376.P0C739	9606.Q9BSJ8	0.126
10376.P0C739	9606.Q9BTU6	0.126
10376.P0C739	9606.Q9BZG1	0.126
10376.P0C739	9606.Q9H1C4	0.126
10376.P0C739	9606.Q9H2V7	0.126
10376.P0C739	9606.Q9H3N1	0.126
10376.P0C739	9606.Q9H4G4	0.126
10376.P0C739	9606.Q9H5V8	0.126
10376.P0C739	9606.Q9H6Y7	0.126
10376.P0C739	9606.Q9H7F0	0.126
10376.P0C739	9606.Q9H936	0.126
10376.P0C739	9606.Q9HA65	0.126
10376.P0C739	9606.Q9HBH5	0.126
10376.P0C739	9606.Q9HC07	0.126
10376.P0C739	9606.Q9HCU5	0.126
10376.P0C739	9606.Q9HD45	0.126
10376.P0C739	9606.Q9HDC9	0.126
10376.P0C739	9606.Q9NP72	0.126
10376.P0C739	9606.Q9NPB0	0.126
10376.P0C739	9606.Q9NQC3	0.126
10376.P0C739	9606.Q9NTJ5	0.126
10376.P0C739	9606.Q9NV96	0.126
10376.P0C739	9606.Q9NVM1	0.126
10376.P0C739	9606.Q9NX61	0.126
10376.P0C739	9606.Q9NX63	0.126
10376.P0C739	9606.Q9NXS2	0.126
10376.P0C739	9606.Q9NZ01	0.126
10376.P0C739	9606.Q9NZC7	0.126
10376.P0C739	9606.Q9NZM1	0.126
10376.P0C739	9606.Q9NZV1	0.126
10376.P0C739	9606.Q9P035	0.126
10376.P0C739	9606.Q9P0L0	0.126
10376.P0C739	9606.Q9P2E9	0.126
10376.P0C739	9606.Q9UBG0	0.126
10376.P0C739	9606.Q9UGP8	0.126
10376.P0C739	9606.Q9UHL4	0.126
10376.P0C739	9606.Q9UIA9	0.126
10376.P0C739	9606.Q9UJ14	0.126
10376.P0C739	9606.Q9UJZ1	0.126
10376.P0C739	9606.Q9Y282	0.126
10376.P0C739	9606.Q9Y2G8	0.126
10376.P0C739	9606.Q9Y394	0.126
10376.P0C739	9606.Q9Y4P3	0.126
10376.P0C739	9606.Q9Y5M8	0.126
10376.P0C739	9606.Q9Y5S1	0.126
10376.P0C739	9606.Q9Y5Z0	0.126
10376.P0C739	9606.Q9Y673	0.126
10376.P0C739	9606.Q9Y6C9	0.126
10376.P0C739	9606.Q9Y6N5	0.126
10376.P0C762	9606.A1KXE4	0.183
10376.P0C762	9606.P02751	0.183
10376.P0C762	9606.P04275	0.183
10376.P0C762	9606.P08670	0.183
10376.P0C762	9606.P18545	0.183
10376.P0C762	9606.P28799	0.183
10376.P0C762	9606.P63010	0.183
10376.P0C762	9606.Q12933	0.183
10376.P0C762	9606.Q5JY77	0.183
10376.P0C762	9606.Q5T124	0.183
10376.P0C762	9606.Q8N2S1	0.183
10376.P0C762	9606.Q8TAS6	0.183
10376.P0C762	9606.Q9BRK4	0.183
10376.P0C762	9606.Q9UBX5	0.183
10376.P0CK47	9606.A1L0V1	0.183
10376.P0CK47	9606.B2RCM5	0.183
10376.P0CK47	9606.O15162	0.183
10376.P0CK47	9606.P28799	0.183
10376.P0CK47	9606.P46379	0.183
10376.P0CK47	9606.P55268	0.183
10376.P0CK47	9606.P63279	0.183
10376.P0CK47	9606.Q02818	0.183
10376.P0CK47	9606.Q12805	0.183
10376.P0CK47	9606.Q6PKC3	0.183
10376.P0CK47	9606.Q86V58	0.183
10376.P0CK47	9606.Q8N2S1	0.183
10376.P0CK47	9606.Q8WXE0	0.183
10376.P0CK47	9606.Q93062	0.183
10376.P0CK47	9606.Q96NA8	0.183
10376.P0CK47	9606.Q9NSC5	0.183
10376.P0CK47	9606.Q9UBP4	0.183
10376.P0CK47	9606.Q9UBX5	0.183
10376.P0CK47	9606.Q9UEW3	0.183
10376.P0CK47	9606.Q9UHF1	0.183
10376.P0CK47	9606.Q9Y228	0.183
10376.P0CK49	9606.O00264	0.126
10376.P0CK49	9606.O00483	0.126
10376.P0CK49	9606.O14735	0.126
10376.P0CK49	9606.O15173	0.126
10376.P0CK49	9606.O15260	0.126
10376.P0CK49	9606.O15427	0.126
10376.P0CK49	9606.O43294	0.126
10376.P0CK49	9606.O60831	0.126
10376.P0CK49	9606.O75396	0.126
10376.P0CK49	9606.O75688	0.126
10376.P0CK49	9606.O95297	0.126
10376.P0CK49	9606.O95674	0.126
10376.P0CK49	9606.O95817	0.126
10376.P0CK49	9606.O95831	0.126
10376.P0CK49	9606.P00533	0.126
10376.P0CK49	9606.P01023	0.126
10376.P0CK49	9606.P05023	0.126
10376.P0CK49	9606.P06703	0.126
10376.P0CK49	9606.P07858	0.126
10376.P0CK49	9606.P08195	0.126
10376.P0CK49	9606.P08240	0.126
10376.P0CK49	9606.P09486	0.126
10376.P0CK49	9606.P09543	0.126
10376.P0CK49	9606.P11166	0.126
10376.P0CK49	9606.P11717	0.126
10376.P0CK49	9606.P12109	0.126
10376.P0CK49	9606.P16070	0.126
10376.P0CK49	9606.P16615	0.126
10376.P0CK49	9606.P24557	0.126
10376.P0CK49	9606.P25116	0.126
10376.P0CK49	9606.P25445	0.126
10376.P0CK49	9606.P28300	0.126
10376.P0CK49	9606.P31689	0.126
10376.P0CK49	9606.P40616	0.126
10376.P0CK49	9606.P42677	0.126
10376.P0CK49	9606.P49023	0.126
10376.P0CK49	9606.P50281	0.126
10376.P0CK49	9606.P60468	0.126
10376.P0CK49	9606.P62070	0.126
10376.P0CK49	9606.P98194	0.126
10376.P0CK49	9606.Q01813	0.126
10376.P0CK49	9606.Q06210	0.126
10376.P0CK49	9606.Q12797	0.126
10376.P0CK49	9606.Q13443	0.126
10376.P0CK49	9606.Q13637	0.126
10376.P0CK49	9606.Q14393	0.126
10376.P0CK49	9606.Q15629	0.126
10376.P0CK49	9606.Q16891	0.126
10376.P0CK49	9606.Q6IAA8	0.126
10376.P0CK49	9606.Q6P996	0.126
10376.P0CK49	9606.Q70UQ0	0.126
10376.P0CK49	9606.Q71UM5	0.126
10376.P0CK49	9606.Q8IUH5	0.126
10376.P0CK49	9606.Q8N2K0	0.126
10376.P0CK49	9606.Q8N490	0.126
10376.P0CK49	9606.Q8N4L2	0.126
10376.P0CK49	9606.Q8NFQ8	0.126
10376.P0CK49	9606.Q8TED1	0.126
10376.P0CK49	9606.Q969X5	0.126
10376.P0CK49	9606.Q96IX5	0.126
10376.P0CK49	9606.Q96JJ7	0.126
10376.P0CK49	9606.Q96N66	0.126
10376.P0CK49	9606.Q9BQB6	0.126
10376.P0CK49	9606.Q9BWM7	0.126
10376.P0CK49	9606.Q9BZG1	0.126
10376.P0CK49	9606.Q9GZT4	0.126
10376.P0CK49	9606.Q9H2V7	0.126
10376.P0CK49	9606.Q9HC07	0.126
10376.P0CK49	9606.Q9NP72	0.126
10376.P0CK49	9606.Q9NQC3	0.126
10376.P0CK49	9606.Q9NR12	0.126
10376.P0CK49	9606.Q9NZM1	0.126
10376.P0CK49	9606.Q9UGP8	0.126
10376.P0CK49	9606.Q9UHL4	0.126
10376.P0CK49	9606.Q9UJ14	0.126
10376.P0CK49	9606.Q9Y5M8	0.126
10376.P0CK49	9606.Q9Y5V3	0.126
10376.P0CK49	9606.Q9Y6N5	0.126
10376.P0CK53	9606.P61956	0.309
10376.P0CK53	9606.Q71U36	0.183
10376.P0CK53	9606.Q8TF72	0.183
10376.P0CK53	9606.Q96CV9	0.183
10376.P0CK53	9606.Q9BYM8	0.183
10376.P0CK53	9606.Q9NSC5	0.183
10376.P0CK54	9606.P61956	0.309
10376.P0CK55	9606.P61956	0.309
10376.P0CK56	9606.O00264	0.126
10376.P0CK56	9606.O00391	0.126
10376.P0CK56	9606.O00410	0.126
10376.P0CK56	9606.O00469	0.126
10376.P0CK56	9606.O00483	0.126
10376.P0CK56	9606.O00487	0.126
10376.P0CK56	9606.O14545	0.126
10376.P0CK56	9606.O14579	0.126
10376.P0CK56	9606.O14672	0.126
10376.P0CK56	9606.O14735	0.126
10376.P0CK56	9606.O14773	0.126
10376.P0CK56	9606.O15027	0.126
10376.P0CK56	9606.O15173	0.126
10376.P0CK56	9606.O15260	0.126
10376.P0CK56	9606.O15269	0.126
10376.P0CK56	9606.O15270	0.126
10376.P0CK56	9606.O43164	0.126
10376.P0CK56	9606.O43242	0.126
10376.P0CK56	9606.O43294	0.126
10376.P0CK56	9606.O43819	0.126
10376.P0CK56	9606.O60716	0.126
10376.P0CK56	9606.O60762	0.126
10376.P0CK56	9606.O60763	0.126
10376.P0CK56	9606.O60831	0.126
10376.P0CK56	9606.O75381	0.126
10376.P0CK56	9606.O75396	0.126
10376.P0CK56	9606.O75688	0.126
10376.P0CK56	9606.O95071	0.126
10376.P0CK56	9606.O95302	0.126
10376.P0CK56	9606.O95573	0.126
10376.P0CK56	9606.O95674	0.126
10376.P0CK56	9606.O95817	0.126
10376.P0CK56	9606.O95831	0.126
10376.P0CK56	9606.O95967	0.126
10376.P0CK56	9606.P00533	0.126
10376.P0CK56	9606.P02751	0.126
10376.P0CK56	9606.P02786	0.126
10376.P0CK56	9606.P04844	0.126
10376.P0CK56	9606.P05362	0.126
10376.P0CK56	9606.P05556	0.126
10376.P0CK56	9606.P07093	0.126
10376.P0CK56	9606.P07237	0.126
10376.P0CK56	9606.P07814	0.126
10376.P0CK56	9606.P07858	0.126
10376.P0CK56	9606.P08195	0.126
10376.P0CK56	9606.P08240	0.126
10376.P0CK56	9606.P09486	0.126
10376.P0CK56	9606.P09543	0.126
10376.P0CK56	9606.P09619	0.126
10376.P0CK56	9606.P10398	0.126
10376.P0CK56	9606.P10644	0.126
10376.P0CK56	9606.P10909	0.126
10376.P0CK56	9606.P11047	0.126
10376.P0CK56	9606.P11166	0.126
10376.P0CK56	9606.P11717	0.126
10376.P0CK56	9606.P12004	0.126
10376.P0CK56	9606.P12109	0.126
10376.P0CK56	9606.P12110	0.126
10376.P0CK56	9606.P12111	0.126
10376.P0CK56	9606.P13489	0.126
10376.P0CK56	9606.P14868	0.126
10376.P0CK56	9606.P16070	0.126
10376.P0CK56	9606.P16615	0.126
10376.P0CK56	9606.P17858	0.126
10376.P0CK56	9606.P17980	0.126
10376.P0CK56	9606.P23458	0.126
10376.P0CK56	9606.P25116	0.126
10376.P0CK56	9606.P25445	0.126
10376.P0CK56	9606.P25686	0.126
10376.P0CK56	9606.P27824	0.126
10376.P0CK56	9606.P28300	0.126
10376.P0CK56	9606.P29966	0.126
10376.P0CK56	9606.P30153	0.126
10376.P0CK56	9606.P30530	0.126
10376.P0CK56	9606.P31689	0.126
10376.P0CK56	9606.P35221	0.126
10376.P0CK56	9606.P35520	0.126
10376.P0CK56	9606.P35613	0.126
10376.P0CK56	9606.P38435	0.126
10376.P0CK56	9606.P39656	0.126
10376.P0CK56	9606.P40227	0.126
10376.P0CK56	9606.P40616	0.126
10376.P0CK56	9606.P41221	0.126
10376.P0CK56	9606.P41252	0.126
10376.P0CK56	9606.P42677	0.126
10376.P0CK56	9606.P42892	0.126
10376.P0CK56	9606.P43686	0.126
10376.P0CK56	9606.P46379	0.126
10376.P0CK56	9606.P48643	0.126
10376.P0CK56	9606.P49023	0.126
10376.P0CK56	9606.P49368	0.126
10376.P0CK56	9606.P50281	0.126
10376.P0CK56	9606.P50402	0.126
10376.P0CK56	9606.P50479	0.126
10376.P0CK56	9606.P51571	0.126
10376.P0CK56	9606.P53621	0.126
10376.P0CK56	9606.P53801	0.126
10376.P0CK56	9606.P55145	0.126
10376.P0CK56	9606.P60468	0.126
10376.P0CK56	9606.P78357	0.126
10376.P0CK56	9606.P98194	0.126
10376.P0CK56	9606.Q00341	0.126
10376.P0CK56	9606.Q01650	0.126
10376.P0CK56	9606.Q01813	0.126
10376.P0CK56	9606.Q02809	0.126
10376.P0CK56	9606.Q02952	0.126
10376.P0CK56	9606.Q04721	0.126
10376.P0CK56	9606.Q06210	0.126
10376.P0CK56	9606.Q08380	0.126
10376.P0CK56	9606.Q12797	0.126
10376.P0CK56	9606.Q12946	0.126
10376.P0CK56	9606.Q13443	0.126
10376.P0CK56	9606.Q13459	0.126
10376.P0CK56	9606.Q13586	0.126
10376.P0CK56	9606.Q13637	0.126
10376.P0CK56	9606.Q14192	0.126
10376.P0CK56	9606.Q14204	0.126
10376.P0CK56	9606.Q14257	0.126
10376.P0CK56	9606.Q14393	0.126
10376.P0CK56	9606.Q14699	0.126
10376.P0CK56	9606.Q15113	0.126
10376.P0CK56	9606.Q15165	0.126
10376.P0CK56	9606.Q15629	0.126
10376.P0CK56	9606.Q16527	0.126
10376.P0CK56	9606.Q27J81	0.126
10376.P0CK56	9606.Q5H9R7	0.126
10376.P0CK56	9606.Q5SW79	0.126
10376.P0CK56	9606.Q5TGY1	0.126
10376.P0CK56	9606.Q5VV42	0.126
10376.P0CK56	9606.Q63HK5	0.126
10376.P0CK56	9606.Q63ZY3	0.126
10376.P0CK56	9606.Q68CZ2	0.126
10376.P0CK56	9606.Q68DQ2	0.126
10376.P0CK56	9606.Q6P1M0	0.126
10376.P0CK56	9606.Q6P996	0.126
10376.P0CK56	9606.Q70UQ0	0.126
10376.P0CK56	9606.Q71UM5	0.126
10376.P0CK56	9606.Q7Z7M9	0.126
10376.P0CK56	9606.Q86VP6	0.126
10376.P0CK56	9606.Q8IY17	0.126
10376.P0CK56	9606.Q8IY26	0.126
10376.P0CK56	9606.Q8N2K0	0.126
10376.P0CK56	9606.Q8N4L2	0.126
10376.P0CK56	9606.Q8NC54	0.126
10376.P0CK56	9606.Q8NEY1	0.126
10376.P0CK56	9606.Q8NFQ8	0.126
10376.P0CK56	9606.Q8TED1	0.126
10376.P0CK56	9606.Q92538	0.126
10376.P0CK56	9606.Q92616	0.126
10376.P0CK56	9606.Q93062	0.126
10376.P0CK56	9606.Q969X5	0.126
10376.P0CK56	9606.Q96EY1	0.126
10376.P0CK56	9606.Q96HC4	0.126
10376.P0CK56	9606.Q96IR5	0.183
10376.P0CK56	9606.Q96IX5	0.126
10376.P0CK56	9606.Q96J84	0.126
10376.P0CK56	9606.Q96JJ7	0.126
10376.P0CK56	9606.Q96K76	0.126
10376.P0CK56	9606.Q96N66	0.126
10376.P0CK56	9606.Q99439	0.126
10376.P0CK56	9606.Q99460	0.126
10376.P0CK56	9606.Q99523	0.126
10376.P0CK56	9606.Q99653	0.126
10376.P0CK56	9606.Q9BQB6	0.126
10376.P0CK56	9606.Q9BRK5	0.126
10376.P0CK56	9606.Q9BT22	0.126
10376.P0CK56	9606.Q9BWM7	0.126
10376.P0CK56	9606.Q9C0C2	0.126
10376.P0CK56	9606.Q9GZT4	0.126
10376.P0CK56	9606.Q9H936	0.126
10376.P0CK56	9606.Q9HC07	0.126
10376.P0CK56	9606.Q9HDC9	0.126
10376.P0CK56	9606.Q9NP72	0.126
10376.P0CK56	9606.Q9NQX7	0.126
10376.P0CK56	9606.Q9NR12	0.126
10376.P0CK56	9606.Q9NRP0	0.126
10376.P0CK56	9606.Q9NV96	0.126
10376.P0CK56	9606.Q9NXH8	0.126
[truncated: 8,626 more rows]
