# Supplementary material for: The Landscape of Virus-Host Protein–Protein Interaction Databases
Source: Front Microbiol. 2022 Jul 15;13:827742. doi: 10.3389/fmicb.2022.827742 (PMC9335289; doi:10.3389/fmicb.2022.827742)
Supplement: Supplementary file 1 [file Data_Sheet_1.zip › interactions-VirusMINT.csv]

10245.O00585	9606.O00585	0
10245.O14933	9606.O14933	0
10245.O15444	9606.O15444	0
10245.O43187	9606.O43187	0
10245.P02776	9606.P02776	0
10245.P05412	9606.P05412	0
10245.P22626	9606.P22626	0
10245.P25391	9606.P25391	0
10245.Q14444	9606.Q14444	0
10245.Q9Y258	9606.Q9Y258	0
10245.Q9Y4K3	9606.Q9Y4K3	0
10298.O15379	9606.O15379	0
10298.O60264	9606.O60264	0
10298.O95602	9606.O95602	0
10298.P12004	9606.P12004	0
10298.P13010	9606.P13010	0
10298.P20585	9606.P20585	0
10298.P22681	9606.P22681	0
10298.P25963	9606.P25963	0
10298.P49736	9606.P49736	0
10298.P50402	9606.P50402	0
10298.P78527	9606.P78527	0
10298.Q09028	9606.Q09028	0
10298.Q14191	9606.Q14191	0
10298.Q15223	9606.Q15223	0
10298.Q86XP3	9606.Q86XP3	0
10298.Q8WUI4	9606.Q8WUI4	0
10298.Q92769	9606.Q92769	0
10298.Q96G25	9606.Q96G25	0
10298.Q96GM5	9606.Q96GM5	0
10298.Q9NVC6	9606.Q9NVC6	0
10298.Q9UKL0	9606.Q9UKL0	0
10298.Q9UMS4	9606.Q9UMS4	0
10298.Q9UQL6	9606.Q9UQL6	0
10298.Q9Y5B9	9606.Q9Y5B9	0
10359.Q9Y4K3	9606.Q9Y4K3	0
10376.O15162	9606.O15162	0
10376.O43592	9606.O43592	0
10376.O43866	9606.O43866	0
10376.O60812	9606.O60812	0
10376.O75094	9606.O75094	0
10376.O75323	9606.O75323	0
10376.O75643	9606.O75643	0
10376.O75953	9606.O75953	0
10376.O76013	9606.O76013	0
10376.O76021	9606.O76021	0
10376.O94813	9606.O94813	0
10376.O95071	9606.O95071	0
10376.O95219	9606.O95219	0
10376.O95816	9606.O95816	0
10376.P04233	9606.P04233	0
10376.P04275	9606.P04275	0
10376.P05165	9606.P05165	0
10376.P05166	9606.P05166	0
10376.P07814	9606.P07814	0
10376.P08579	9606.P08579	0
10376.P08708	9606.P08708	0
10376.P09012	9606.P09012	0
10376.P0CG48	9606.P0CG48	0
10376.P13010	9606.P13010	0
10376.P15529	9606.P15529	0
10376.P15814	9606.P15814	0
10376.P15880	9606.P15880	0
10376.P16402	9606.P16402	0
10376.P18124	9606.P18124	0
10376.P18545	9606.P18545	0
10376.P19838	9606.P19838	0
10376.P22626	9606.P22626	0
10376.P28799	9606.P28799	0
10376.P30050	9606.P30050	0
10376.P35268	9606.P35268	0
10376.P36578	9606.P36578	0
10376.P49908	9606.P49908	0
10376.P52292	9606.P52292	0
10376.P52907	9606.P52907	0
10376.P53634	9606.P53634	0
10376.P55268	9606.P55268	0
10376.P62269	9606.P62269	0
10376.P62277	9606.P62277	0
10376.P62316	9606.P62316	0
10376.P62424	9606.P62424	0
10376.P62899	9606.P62899	0
10376.P62917	9606.P62917	0
10376.P62995	9606.P62995	0
10376.P68363	9606.P68363	0
10376.P68400	9606.P68400	0
10376.Q07021	9606.Q07021	0
10376.Q07666	9606.Q07666	0
10376.Q13077	9606.Q13077	0
10376.Q13151	9606.Q13151	0
10376.Q13200	9606.Q13200	0
10376.Q13435	9606.Q13435	0
10376.Q14257	9606.Q14257	0
10376.Q15554	9606.Q15554	0
10376.Q15628	9606.Q15628	0
10376.Q15691	9606.Q15691	0
10376.Q16891	9606.Q16891	0
10376.Q49A88	9606.Q49A88	0
10376.Q5JY77	9606.Q5JY77	0
10376.Q6P2Q9	9606.Q6P2Q9	0
10376.Q6PKC3	9606.Q6PKC3	0
10376.Q71U36	9606.Q71U36	0
10376.Q86WN1	9606.Q86WN1	0
10376.Q86X95	9606.Q86X95	0
10376.Q8N1F7	9606.Q8N1F7	0
10376.Q8WXE0	9606.Q8WXE0	0
10376.Q92522	9606.Q92522	0
10376.Q92616	9606.Q92616	0
10376.Q96CV9	9606.Q96CV9	0
10376.Q96D09	9606.Q96D09	0
10376.Q96EP0	9606.Q96EP0	0
10376.Q99729	9606.Q99729	0
10376.Q99816	9606.Q99816	0
10376.Q99873	9606.Q99873	0
10376.Q9H3U5	9606.Q9H3U5	0
10376.Q9H8L6	9606.Q9H8L6	0
10376.Q9HAV7	9606.Q9HAV7	0
10376.Q9NSC5	9606.Q9NSC5	0
10376.Q9NZQ3	9606.Q9NZQ3	0
10376.Q9UI14	9606.Q9UI14	0
10376.Q9UKK3	9606.Q9UKK3	0
10376.Q9ULX6	9606.Q9ULX6	0
10376.Q9Y5V3	9606.Q9Y5V3	0
10381.Q00534	9606.Q00534	0
10407.Q16531	9606.Q16531	0
10407.Q66K89	9606.Q66K89	0
10407.Q96JM7	9606.Q96JM7	0
10407.Q9UHC7	9606.Q9UHC7	0
10623.Q96QZ7	9606.Q96QZ7	0
108098.P25490	9606.P25490	0
11103.A0A075B6E9	9606.Q96NW7	0
11103.A2RUB6	9606.A2RUB6	0
11103.O00468	9606.O00468	0
11103.O15015	9606.O15015	0
11103.O15162	9606.O15162	0
11103.O15230	9606.O15230	0
11103.O43866	9606.O43866	0
11103.O43889	9606.O43889	0
11103.O60504	9606.O60504	0
11103.O60687	9606.O60687	0
11103.O75094	9606.O75094	0
11103.O75095	9606.O75095	0
11103.O75398	9606.O75398	0
11103.O75962	9606.O75962	0
11103.O94813	9606.O94813	0
11103.O94966	9606.O94966	0
11103.O95219	9606.O95219	0
11103.O95248	9606.O95248	0
11103.P04275	9606.P04275	0
11103.P05412	9606.P05412	0
11103.P05556	9606.P05556	0
11103.P06241	9606.P06241	0
11103.P07196	9606.P07196	0
11103.P07737	9606.P07737	0
11103.P07996	9606.P07996	0
11103.P10253	9606.P10253	0
11103.P14136	9606.P14136	0
11103.P14543	9606.P14543	0
11103.P20265	9606.P20265	0
11103.P21675	9606.P21675	0
11103.P28799	9606.P28799	0
11103.P31629	9606.P31629	0
11103.P34810	9606.P34810	0
11103.P35555	9606.P35555	0
11103.P36406	9606.P36406	0
11103.P42224	9606.P42224	0
11103.P46531	9606.P46531	0
11103.P55268	9606.P55268	0
11103.P57075	9606.P57075	0
11103.P61769	9606.P61769	0
11103.P68371	9606.P68371	0
11103.Q02543	9606.Q02543	0
11103.Q03188	9606.Q03188	0
11103.Q07666	9606.Q07666	0
11103.Q08379	9606.Q08379	0
11103.Q13137	9606.Q13137	0
11103.Q13227	9606.Q13227	0
11103.Q13435	9606.Q13435	0
11103.Q13625	9606.Q13625	0
11103.Q14112	9606.Q14112	0
11103.Q14CM0	9606.Q14CM0	0
11103.Q15643	9606.Q15643	0
11103.Q16548	9606.Q16548	0
11103.Q27J81	9606.Q27J81	0
11103.Q2M1P5	9606.Q2M1P5	0
11103.Q494V2	9606.Q494V2	0
11103.Q58WW2	9606.Q58WW2	0
11103.Q5MIZ7	9606.Q5MIZ7	0
11103.Q5QGS0	9606.Q5QGS0	0
11103.Q5T3F8	9606.Q5T3F8	0
11103.Q5VWN6	9606.Q5VWN6	0
11103.Q6NUQ1	9606.Q6NUQ1	0
11103.Q6P1W5	9606.Q6P1W5	0
11103.Q6P2H3	9606.Q6P2H3	0
11103.Q6PKC3	9606.Q6PKC3	0
11103.Q6UB98	9606.Q6UB98	0
11103.Q6ZS17	9606.Q6ZS17	0
11103.Q76N32	9606.Q76N32	0
11103.Q7Z7M0	9606.Q7Z7M0	0
11103.Q7Z7N9	9606.Q7Z7N9	0
11103.Q86SQ7	9606.Q86SQ7	0
11103.Q86U42	9606.Q86U42	0
11103.Q86UC2	9606.Q86UC2	0
11103.Q86UE6	9606.Q86UE6	0
11103.Q8IUQ4	9606.Q8IUQ4	0
11103.Q8IUX7	9606.Q8IUX7	0
11103.Q8IX21	9606.Q8IX21	0
11103.Q8IYH5	9606.Q8IYH5	0
11103.Q8IZ52	9606.Q8IZ52	0
11103.Q8N0Z3	9606.Q8N0Z3	0
11103.Q8N1W1	9606.Q8N1W1	0
11103.Q8N2Y8	9606.Q8N2Y8	0
11103.Q8N7W2	9606.Q8N7W2	0
11103.Q8NFF5	9606.Q8NFF5	0
11103.Q8TBC4	9606.Q8TBC4	0
11103.Q8TES7	9606.Q8TES7	0
11103.Q96D15	9606.Q96D15	0
11103.Q96EP0	9606.Q96EP0	0
11103.Q96GW7	9606.Q96GW7	0
11103.Q96JM7	9606.Q96JM7	0
11103.Q96M27	9606.Q96M27	0
11103.Q96MT8	9606.Q96MT8	0
11103.Q96N67	9606.Q96N67	0
11103.Q9BTY2	9606.Q9BTY2	0
11103.Q9BV73	9606.Q9BV73	0
11103.Q9BWF3	9606.Q9BWF3	0
11103.Q9BXP5	9606.Q9BXP5	0
11103.Q9BYW2	9606.Q9BYW2	0
11103.Q9GZN7	9606.Q9GZN7	0
11103.Q9H2D6	9606.Q9H2D6	0
11103.Q9H4I2	9606.Q9H4I2	0
11103.Q9H8L6	9606.Q9H8L6	0
11103.Q9H8S9	9606.Q9H8S9	0
11103.Q9H9L4	9606.Q9H9L4	0
11103.Q9HAP2	9606.Q9HAP2	0
11103.Q9HCB6	9606.Q9HCB6	0
11103.Q9HCM3	9606.Q9HCM3	0
11103.Q9HCS7	9606.Q9HCS7	0
11103.Q9HCU4	9606.Q9HCU4	0
11103.Q9NSC5	9606.Q9NSC5	0
11103.Q9NUL5	9606.Q9NUL5	0
11103.Q9NVV9	9606.Q9NVV9	0
11103.Q9NXP7	9606.Q9NXP7	0
11103.Q9NY15	9606.Q9NY15	0
11103.Q9P0K7	9606.Q9P0K7	0
11103.Q9P2E9	9606.Q9P2E9	0
11103.Q9UBK9	9606.Q9UBK9	0
11103.Q9UBU8	9606.Q9UBU8	0
11103.Q9UHL4	9606.Q9UHL4	0
11103.Q9UJX2	9606.Q9UJX2	0
11103.Q9UKK3	9606.Q9UKK3	0
11103.Q9ULW6	9606.Q9ULW6	0
11103.Q9Y219	9606.Q9Y219	0
11103.Q9Y2B5	9606.Q9Y2B5	0
11103.Q9Y2K1	9606.Q9Y2K1	0
11103.Q9Y5V3	9606.Q9Y5V3	0
11191.Q9BYX4	9606.Q9BYX4	0
11320.O00459	9606.O00459	0
11320.P15311	9606.P15311	0
11676.P06241	9606.P06241	0
11676.P0CG48	9606.P0CG48	0
11676.P12931	9606.P12931	0
11676.Q10567	9606.Q10567	0
11676.Q92831	9606.Q92831	0
11676.Q99683	9606.Q99683	0
11884.Q9NZQ3	9606.Q9NZQ3	0
129875.P18846	9606.P18846	0
129875.P25490	9606.P25490	0
129875.P78310	9606.P78310	0
129875.Q92793	9606.Q92793	0
129875.Q99966	9606.Q99966	0
129951.P20718	9606.P20718	0
129951.P21675	9606.P21675	0
129951.P28749	9606.P28749	0
129951.P29590	9606.P29590	0
129951.P42224	9606.P42224	0
129951.Q08999	9606.Q08999	0
129951.Q12857	9606.Q12857	0
129951.Q13535	9606.Q13535	0
129951.Q92793	9606.Q92793	0
129951.Q92830	9606.Q92830	0
129951.Q92831	9606.Q92831	0
129951.Q9H204	9606.Q9H204	0
129951.Q9Y4A5	9606.Q9Y4A5	0
1678143.P02760	9606.P02760	0
1891730.Q92793	9606.Q92793	0
1891763.Q00577	9606.Q00577	0
1891767.O00629	9606.O00629	0
1891767.O60870	9606.O60870	0
1891767.P07305	9606.P07305	0
1891767.P08047	9606.P08047	0
1891767.P17480	9606.P17480	0
1891767.P20248	9606.P20248	0
1891767.P21675	9606.P21675	0
1891767.P27694	9606.P27694	0
1891767.P30154	9606.P30154	0
1891767.P35568	9606.P35568	0
1891767.P52292	9606.P52292	0
1891767.P68400	9606.P68400	0
1891767.Q00403	9606.Q00403	0
1891767.Q00577	9606.Q00577	0
1891767.Q92793	9606.Q92793	0
190061.Q66K89	9606.Q66K89	0
194440.P17535	9606.P17535	0
2560580.Q16531	9606.Q16531	0
333754.P01106	9606.P01106	0
333754.P07305	9606.P07305	0
333754.P52292	9606.P52292	0
333754.P68400	9606.P68400	0
333754.Q13227	9606.Q13227	0
333754.Q5T4S7	9606.Q5T4S7	0
333754.Q8TAE8	9606.Q8TAE8	0
333754.Q92793	9606.Q92793	0
333754.Q92831	9606.Q92831	0
333754.Q96QZ7	9606.Q96QZ7	0
334203.Q13227	9606.Q13227	0
337041.O00716	9606.O00716	0
337041.O15304	9606.O15304	0
337041.O43166	9606.O43166	0
337041.P01106	9606.P01106	0
337041.P05412	9606.P05412	0
337041.P17535	9606.P17535	0
337041.P17676	9606.P17676	0
337041.P20248	9606.P20248	0
337041.P28749	9606.P28749	0
337041.P49715	9606.P49715	0
337041.P52292	9606.P52292	0
337041.P62851	9606.P62851	0
337041.P68400	9606.P68400	0
337041.Q00403	9606.Q00403	0
337041.Q08999	9606.Q08999	0
337041.Q13158	9606.Q13158	0
337041.Q13227	9606.Q13227	0
337041.Q14188	9606.Q14188	0
337041.Q14209	9606.Q14209	0
337041.Q14257	9606.Q14257	0
337041.Q15645	9606.Q15645	0
337041.Q16254	9606.Q16254	0
337041.Q5T4S7	9606.Q5T4S7	0
337041.Q8TAE8	9606.Q8TAE8	0
337041.Q92769	9606.Q92769	0
337041.Q92793	9606.Q92793	0
337041.Q92831	9606.Q92831	0
337041.Q96QZ7	9606.Q96QZ7	0
337041.Q96SB4	9606.Q96SB4	0
337041.Q99966	9606.Q99966	0
337041.Q9Y244	9606.Q9Y244	0
337042.P01106	9606.P01106	0
337042.P17676	9606.P17676	0
337042.P20248	9606.P20248	0
337042.P21675	9606.P21675	0
337042.P28749	9606.P28749	0
337042.P49715	9606.P49715	0
337042.P68400	9606.P68400	0
337042.Q13227	9606.Q13227	0
337042.Q92831	9606.Q92831	0
337042.Q96QZ7	9606.Q96QZ7	0
337042.Q9HD26	9606.Q9HD26	0
337051.P17676	9606.P17676	0
337051.P49715	9606.P49715	0
337051.Q13227	9606.Q13227	0
337051.Q96QZ7	9606.Q96QZ7	0
337052.P17676	9606.P17676	0
337052.P21675	9606.P21675	0
337052.P27449	9606.P27449	0
337052.P27694	9606.P27694	0
337052.P49715	9606.P49715	0
337052.P49792	9606.P49792	0
337052.Q00403	9606.Q00403	0
337052.Q13227	9606.Q13227	0
337052.Q14257	9606.Q14257	0
337052.Q96QZ7	9606.Q96QZ7	0
